# Supplementary material for: R-loop landscape in mature human sperm: Regulatory and evolutionary implications
Source: Front Genet. 2023 Apr 17;14:1069871. doi: 10.3389/fgene.2023.1069871 (PMC10149866; doi:10.3389/fgene.2023.1069871)
Supplement: Supplementary file 1 [file Table2.XLSX]

## Sheet: GO_Biological_Process_2021
Table S2 GO Biological Process 2021 enrichment results for orthologous introns
term	p-value	q-value
positive regulation of epithelial cell migration (GO:0010634)	1.2095870692979287e-05	0.012368799473804381
regulation of epithelial cell migration (GO:0010632)	2.4110720221840898e-05	0.012368799473804381
regulation of substrate adhesion-dependent cell spreading (GO:1900024)	2.4110720221840898e-05	0.012368799473804381
positive regulation of substrate adhesion-dependent cell spreading (GO:1900026)	5.207191892429404e-05	0.020034670806122132
regulation of endothelial cell migration (GO:0010594)	7.114912898173989e-05	0.02189970190057954
sensory organ morphogenesis (GO:0090596)	0.00011674889731515581	0.029946092161337465
positive regulation of cell-substrate adhesion (GO:0010811)	0.00014661615401203326	0.030231162397673376
positive regulation of signal transduction (GO:0009967)	0.00015714704300285055	0.030231162397673376
positive regulation of cell morphogenesis involved in differentiation (GO:0010770)	0.0002570931708657243	0.043962932218038854
positive regulation of endothelial cell migration (GO:0010595)	0.00045200158742422276	0.06557088089720649
protein autophosphorylation (GO:0046777)	0.0004893386469652049	0.06557088089720649
positive regulation of neuron projection development (GO:0010976)	0.0005112739251244171	0.06557088089720649
axon guidance (GO:0007411)	0.000554210821346156	0.06561003492705647
regulation of axon extension (GO:0030516)	0.0008958320211215091	0.09847753432185732
regulation of dendrite development (GO:0050773)	0.0009893737349397189	0.10150974520481515
regulation of inositol trisphosphate biosynthetic process (GO:0032960)	0.0012649367375869613	0.10618689256665921
enamel mineralization (GO:0070166)	0.0012649367375869613	0.10618689256665921
negative regulation of collateral sprouting (GO:0048671)	0.0012649367375869613	0.10618689256665921
skeletal system morphogenesis (GO:0048705)	0.00131094929094641	0.10618689256665921
protein phosphorylation (GO:0006468)	0.0017381060950646702	0.13173514701782887
regulation of synaptic transmission glutamatergic (GO:0051966)	0.001844590115441306	0.13173514701782887
ear development (GO:0043583)	0.0018831534986304321	0.13173514701782887
phosphorylation (GO:0016310)	0.0022277785318523123	0.1342330848819634
positive regulation of cell projection organization (GO:0031346)	0.002246670686792011	0.1342330848819634
extracellular matrix organization (GO:0030198)	0.0024174658273431585	0.1342330848819634
cell-cell junction organization (GO:0045216)	0.0024665714137788583	0.1342330848819634
regulation of vascular endothelial growth factor receptor signaling pathway (GO:0030947)	0.0024795461155245565	0.1342330848819634
regulation of inositol phosphate biosynthetic process (GO:0010919)	0.0026166293349310604	0.1342330848819634
regulation of microtubule binding (GO:1904526)	0.0026166293349310604	0.1342330848819634
nose development (GO:0043584)	0.0026166293349310604	0.1342330848819634
positive regulation of NIK/NF-kappaB signaling (GO:1901224)	0.003110991893391241	0.14304974658477163
synapse organization (GO:0050808)	0.0032520245725170026	0.14304974658477163
extracellular structure organization (GO:0043062)	0.003434742857234026	0.14304974658477163
osteoblast development (GO:0002076)	0.003462679240235197	0.14304974658477163
interleukin-21-mediated signaling pathway (GO:0038114)	0.003462679240235197	0.14304974658477163
cellular response to interleukin-21 (GO:0098757)	0.003462679240235197	0.14304974658477163
regulation of collateral sprouting (GO:0048670)	0.003462679240235197	0.14304974658477163
external encapsulating structure organization (GO:0045229)	0.003532092508265966	0.14304974658477163
negative regulation of signal transduction (GO:0009968)	0.0036574042263582394	0.14432679754782898
negative regulation of axonogenesis (GO:0050771)	0.003881185956416053	0.14783312673553317
regulation of peptidyl-tyrosine phosphorylation (GO:0050730)	0.004056979331854536	0.14783312673553317
axon regeneration (GO:0031103)	0.004418663957007489	0.14783312673553317
epithelial cell apoptotic process (GO:1904019)	0.004418663957007489	0.14783312673553317
negative regulation of pathway-restricted SMAD protein phosphorylation (GO:0060394)	0.004418663957007489	0.14783312673553317
positive regulation of inositol phosphate biosynthetic process (GO:0060732)	0.004418663957007489	0.14783312673553317
positive regulation of synapse maturation (GO:0090129)	0.004418663957007489	0.14783312673553317
positive regulation of lipid kinase activity (GO:0090218)	0.004730295291890646	0.14801371097475577
negative regulation of Notch signaling pathway (GO:0045746)	0.004730295291890646	0.14801371097475577
regulation of vesicle-mediated transport (GO:0060627)	0.004861757811648683	0.14801371097475577
homophilic cell adhesion via plasma membrane adhesion molecules (GO:0007156)	0.004869995750165785	0.14801371097475577
regulation of endocytosis (GO:0030100)	0.005165980783792518	0.14801371097475577
regulation of cellular component size (GO:0032535)	0.005193567982957561	0.14801371097475577
regulation of cellular component organization (GO:0051128)	0.005251201637577235	0.14801371097475577
histone H3-K36 demethylation (GO:0070544)	0.005481989295361324	0.14801371097475577
retinoic acid receptor signaling pathway (GO:0048384)	0.005481989295361324	0.14801371097475577
neuron projection regeneration (GO:0031102)	0.005481989295361324	0.14801371097475577
positive regulation of mesenchymal cell proliferation (GO:0002053)	0.005481989295361324	0.14801371097475577
negative regulation of developmental growth (GO:0048640)	0.005683210786056739	0.1508010586162297
negative regulation of cell differentiation (GO:0045596)	0.00641978232369275	0.1548907943521351
axonogenesis (GO:0007409)	0.006421823674817972	0.1548907943521351
camera-type eye morphogenesis (GO:0048593)	0.0066501054637537966	0.1548907943521351
cellular response to interleukin-2 (GO:0071352)	0.0066501054637537966	0.1548907943521351
regulation of mesenchymal cell proliferation (GO:0010464)	0.0066501054637537966	0.1548907943521351
regulation of synapse maturation (GO:0090128)	0.0066501054637537966	0.1548907943521351
interleukin-2-mediated signaling pathway (GO:0038110)	0.0066501054637537966	0.1548907943521351
positive regulation of dendrite development (GO:1900006)	0.0066501054637537966	0.1548907943521351
neural tube closure (GO:0001843)	0.006743133997136486	0.1548907943521351
vascular endothelial growth factor receptor signaling pathway (GO:0048010)	0.007196985899071498	0.16288472498045642
regulation of phosphatidylinositol 3-kinase activity (GO:0043551)	0.007314118981185253	0.16313665379774064
negative regulation of transforming growth factor beta receptor signaling pathway (GO:0030512)	0.007579828178865955	0.1666479366753529
embryonic limb morphogenesis (GO:0030326)	0.007912884454391669	0.16698163504296332
regulation of sequestering of calcium ion (GO:0051282)	0.007920506405546668	0.16698163504296332
calcium ion-regulated exocytosis of neurotransmitter (GO:0048791)	0.007920506405546668	0.16698163504296332
modulation of chemical synaptic transmission (GO:0050804)	0.008254965538992166	0.17168097249336411
chemical synaptic transmission (GO:0007268)	0.008704582810315257	0.17861803926766906
regulation of Wnt signaling pathway (GO:0030111)	0.008892899262887975	0.1800812100734815
regulation of cell communication (GO:0010646)	0.009194919255801938	0.1833132325786481
negative regulation of vascular endothelial growth factor receptor signaling pathway (GO:0030948)	0.00929072913653967	0.1833132325786481
cellular response to growth factor stimulus (GO:0071363)	0.009618188908911788	0.1865092876956945
regulation of hydrolase activity (GO:0051336)	0.009695089678788538	0.1865092876956945
endothelial cell migration (GO:0043542)	0.009878716676288838	0.18769561684948793
bone development (GO:0060348)	0.010591351899483506	0.1903115565721852
autophagy of mitochondrion (GO:0000422)	0.010591351899483506	0.1903115565721852
positive regulation of angiogenesis (GO:0045766)	0.010635073270374768	0.1903115565721852
integrin-mediated signaling pathway (GO:0007229)	0.010638192881562382	0.1903115565721852
bone morphogenesis (GO:0060349)	0.010758353100571874	0.1903115565721852
synaptic membrane adhesion (GO:0099560)	0.010758353100571874	0.1903115565721852
epithelial cell migration (GO:0010631)	0.011333038391262776	0.19819938731992512
negative regulation of developmental process (GO:0051093)	0.01163864541196867	0.20073867981107688
regulation of neuron projection development (GO:0010975)	0.011739104082519115	0.20073867981107688
positive regulation of sprouting angiogenesis (GO:1903672)	0.01232099953596933	0.20610889441148697
peptidyl-tyrosine autophosphorylation (GO:0038083)	0.01232099953596933	0.20610889441148697
axon development (GO:0061564)	0.012697638897798253	0.2101254436958227
negative regulation of cellular response to growth factor stimulus (GO:0090288)	0.013249442845844256	0.2129660708391853
regulation of NIK/NF-kappaB signaling (GO:1901222)	0.013249442845844256	0.2129660708391853
cell-cell adhesion via plasma-membrane adhesion molecules (GO:0098742)	0.013442843193833157	0.2129660708391853
positive regulation of cell-matrix adhesion (GO:0001954)	0.013734254465301299	0.2129660708391853
embryonic organ morphogenesis (GO:0048562)	0.013734254465301299	0.2129660708391853
neuron projection development (GO:0031175)	0.013803270486409945	0.2129660708391853
neuron cell-cell adhesion (GO:0007158)	0.013976330834800335	0.2129660708391853
odontogenesis of dentin-containing tooth (GO:0042475)	0.013976330834800335	0.2129660708391853
regulation of G protein-coupled receptor signaling pathway (GO:0008277)	0.014398337496374028	0.21724550398940812
circulatory system development (GO:0072359)	0.014791746795829482	0.2210145467842871
embryo development ending in birth or egg hatching (GO:0009792)	0.01572204992770195	0.22613303587601213
regulation of receptor recycling (GO:0001919)	0.01572204992770195	0.22613303587601213
negative regulation of vascular associated smooth muscle cell proliferation (GO:1904706)	0.01572204992770195	0.22613303587601213
positive regulation of dendrite extension (GO:1903861)	0.01572204992770195	0.22613303587601213
positive regulation of excitatory postsynaptic potential (GO:2000463)	0.017555899671676495	0.23700464556763268
negative regulation of fibroblast proliferation (GO:0048147)	0.017555899671676495	0.23700464556763268
negative regulation of cation transmembrane transport (GO:1904063)	0.017555899671676495	0.23700464556763268
regulation of dendrite extension (GO:1903859)	0.017555899671676495	0.23700464556763268
response to axon injury (GO:0048678)	0.017555899671676495	0.23700464556763268
embryonic digit morphogenesis (GO:0042733)	0.017555899671676495	0.23700464556763268
synaptic transmission glutamatergic (GO:0035249)	0.017555899671676495	0.23700464556763268
adherens junction organization (GO:0034332)	0.01833187602042737	0.24321342409860106
positive regulation of actin filament polymerization (GO:0030838)	0.01833187602042737	0.24321342409860106
second-messenger-mediated signaling (GO:0019932)	0.01890778145795224	0.24660233613380084
collagen fibril organization (GO:0030199)	0.01890778145795224	0.24660233613380084
positive regulation of focal adhesion assembly (GO:0051894)	0.01947566223765185	0.24771110895658013
regulation of vascular endothelial growth factor signaling pathway (GO:1900746)	0.01947566223765185	0.24771110895658013
regulation of leukocyte chemotaxis (GO:0002688)	0.01947566223765185	0.24771110895658013
negative regulation of protein-containing complex assembly (GO:0031333)	0.021451772492455102	0.26028681072940446
positive regulation of developmental growth (GO:0048639)	0.021451772492455102	0.26028681072940446
regulation of fibroblast growth factor receptor signaling pathway (GO:0040036)	0.021479158520230256	0.26028681072940446
embryonic digestive tract development (GO:0048566)	0.021479158520230256	0.26028681072940446
regulation of smooth muscle contraction (GO:0006940)	0.021479158520230256	0.26028681072940446
inositol phosphate-mediated signaling (GO:0048016)	0.021479158520230256	0.26028681072940446
protein dephosphorylation (GO:0006470)	0.02165666064818242	0.2603875057621308
long-term synaptic potentiation (GO:0060291)	0.023564247552044733	0.2720001709540229
regulation of dendritic spine development (GO:0060998)	0.023564247552044733	0.2720001709540229
chondroitin sulfate biosynthetic process (GO:0030206)	0.023564247552044733	0.2720001709540229
actin filament-based transport (GO:0099515)	0.023564247552044733	0.2720001709540229
calcium ion transport into cytosol (GO:0060402)	0.023564247552044733	0.2720001709540229
regulation of focal adhesion assembly (GO:0051893)	0.02368292586604228	0.2720001709540229
negative regulation of transcription DNA-templated (GO:0045892)	0.024033891300202632	0.2729961121216098
neuron development (GO:0048666)	0.024124412767081826	0.2729961121216098
limb morphogenesis (GO:0035108)	0.025728825920877788	0.2824871192117803
protein localization to cell junction (GO:1902414)	0.025728825920877788	0.2824871192117803
cellular protein modification process (GO:0006464)	0.025757199531223848	0.2824871192117803
blood vessel morphogenesis (GO:0048514)	0.026035039788471544	0.2824871192117803
peptidyl-tyrosine modification (GO:0018212)	0.026035039788471544	0.2824871192117803
regulation of nucleic acid-templated transcription (GO:1903506)	0.026178007335287957	0.2824871192117803
regulation of signal transduction (GO:0009966)	0.026247990933908116	0.2824871192117803
positive regulation of stress-activated MAPK cascade (GO:0032874)	0.026721884066472915	0.28559013596042926
positive regulation of cell junction assembly (GO:1901890)	0.02725638749919727	0.28929365766389376
regulation of transforming growth factor beta receptor signaling pathway (GO:0017015)	0.027594721165834325	0.29085880439188844
response to nutrient levels (GO:0031667)	0.02797082719298212	0.29085880439188844
positive regulation of JUN kinase activity (GO:0043507)	0.02797082719298212	0.29085880439188844
regulation of neurotransmitter receptor activity (GO:0099601)	0.028507867485460494	0.29347397486309657
cell junction assembly (GO:0034329)	0.029391041944215796	0.29347397486309657
positive regulation of cell growth (GO:0030307)	0.029391041944215796	0.29347397486309657
positive regulation of transcription DNA-templated (GO:0045893)	0.029633583838686528	0.29347397486309657
negative regulation of synaptic transmission (GO:0050805)	0.03028822135395667	0.29347397486309657
endocrine system development (GO:0035270)	0.03028822135395667	0.29347397486309657
positive regulation of cell-substrate junction organization (GO:0150117)	0.03028822135395667	0.29347397486309657
cellular response to catecholamine stimulus (GO:0071870)	0.03028822135395667	0.29347397486309657
dorsal/ventral pattern formation (GO:0009953)	0.03028822135395667	0.29347397486309657
cellular response to organonitrogen compound (GO:0071417)	0.03031461723759026	0.29347397486309657
negative regulation of protein phosphorylation (GO:0001933)	0.0303199233289359	0.29347397486309657
positive regulation of transcription by RNA polymerase II (GO:0045944)	0.031276940630624146	0.300845072690816
positive regulation of protein kinase activity (GO:0045860)	0.031820420843226546	0.30417160048276803
regulation of JNK cascade (GO:0046328)	0.03221279731399031	0.3048060784208575
regulation of dopamine secretion (GO:0014059)	0.03267901425564749	0.3048060784208575
negative regulation of ion transport (GO:0043271)	0.03267901425564749	0.3048060784208575
positive regulation of vascular endothelial growth factor production (GO:0010575)	0.03267901425564749	0.3048060784208575
positive regulation of nucleic acid-templated transcription (GO:1903508)	0.033017816121098977	0.30611095789380316
regulation of synapse organization (GO:0050807)	0.03514124707466645	0.3187969317983633
histone lysine demethylation (GO:0070076)	0.03514124707466645	0.3187969317983633
negative regulation of transmembrane receptor protein serine/threonine kinase signaling pathway (GO:0090101)	0.03518812440336418	0.3187969317983633
anterior/posterior pattern specification (GO:0009952)	0.03521473580618698	0.3187969317983633
negative regulation of multicellular organismal process (GO:0051241)	0.036334921362456356	0.32587484968233926
calcium-ion regulated exocytosis (GO:0017156)	0.037672995746377495	0.32587484968233926
chondroitin sulfate proteoglycan biosynthetic process (GO:0050650)	0.037672995746377495	0.32587484968233926
regulation of vascular endothelial growth factor production (GO:0010574)	0.037672995746377495	0.32587484968233926
modulation of excitatory postsynaptic potential (GO:0098815)	0.037672995746377495	0.32587484968233926
positive regulation of muscle cell differentiation (GO:0051149)	0.037672995746377495	0.32587484968233926
presynaptic endocytosis (GO:0140238)	0.037672995746377495	0.32587484968233926
regulation of cellular catabolic process (GO:0031329)	0.038105446296500686	0.32587484968233926
regulation of protein serine/threonine kinase activity (GO:0071900)	0.038317688536465444	0.32587484968233926
cellular response to nutrient levels (GO:0031669)	0.03959489214702868	0.32587484968233926
cytosolic calcium ion transport (GO:0060401)	0.04027237045329955	0.32587484968233926
regulation of neuron migration (GO:2001222)	0.04027237045329955	0.32587484968233926
positive regulation of phosphatidylinositol 3-kinase activity (GO:0043552)	0.04027237045329955	0.32587484968233926
negative regulation of nucleic acid-templated transcription (GO:1903507)	0.040700945104487525	0.32587484968233926
activation of protein kinase activity (GO:0032147)	0.041601854425141985	0.32587484968233926
cellular response to transforming growth factor beta stimulus (GO:0071560)	0.041601854425141985	0.32587484968233926
regulation of cellular macromolecule biosynthetic process (GO:2000112)	0.04271303213124235	0.32587484968233926
regulation of DNA biosynthetic process (GO:2000278)	0.04293751511653297	0.32587484968233926
negative regulation of epithelial to mesenchymal transition (GO:0010719)	0.04293751511653297	0.32587484968233926
peptidyl-tyrosine phosphorylation (GO:0018108)	0.04423787057694131	0.32587484968233926
regulation of vasoconstriction (GO:0019229)	0.04566660683731623	0.32587484968233926
plasma membrane invagination (GO:0099024)	0.04566660683731623	0.32587484968233926
regulation of catecholamine secretion (GO:0050433)	0.04566660683731623	0.32587484968233926
chondroitin sulfate metabolic process (GO:0030204)	0.04566660683731623	0.32587484968233926
primary neural tube formation (GO:0014020)	0.04566660683731623	0.32587484968233926
regulation of plasma membrane bounded cell projection assembly (GO:0120032)	0.04584321629408988	0.32587484968233926
Fc-gamma receptor signaling pathway involved in phagocytosis (GO:0038096)	0.04747712156578199	0.32587484968233926
regulation of calcium ion-dependent exocytosis (GO:0017158)	0.048457855408756044	0.32587484968233926
embryonic skeletal system morphogenesis (GO:0048704)	0.048457855408756044	0.32587484968233926
tube closure (GO:0060606)	0.048457855408756044	0.32587484968233926
negative regulation of axon extension (GO:0030517)	0.048457855408756044	0.32587484968233926
negative regulation of osteoblast differentiation (GO:0045668)	0.048457855408756044	0.32587484968233926
cell junction organization (GO:0034330)	0.04913940490814956	0.32587484968233926
Fc-gamma receptor signaling pathway (GO:0038094)	0.04913940490814956	0.32587484968233926

## Sheet: Simple_Enrichment_Analysis_Hsa1
Table S3 Simple Enrichment Analysis human sperm replicate1
RANK	DB	ID	ALT_ID	CONSENSUS	TP	TP%	FP	FP%	ENR_RATIO	SCORE_THR	PVALUE	LOG_PVALUE	EVALUE	LOG_EVALUE	QVALUE	LOG_QVALUE
1	motif_db/JASPAR/JASPAR2022_CORE_vertebrates_non-redundant_v2.meme	MA1596.1	ZNF460	GCCTCMGCCTCCCRAG	6219	39.35	234	1.48	26.5	12	8.31e-1509	-3472.48	1.72e-1505	-3464.85	1.72e-1505	-3464.85
2	motif_db/JASPAR/JASPAR2022_CORE_vertebrates_non-redundant_v2.meme	MA1587.1	ZNF135	CCTCGACCTCCYRR	6166	39.02	302	1.91	20.4	11	2.93e-1420	-3268.60	6.07e-1417	-3260.96	6.07e-1417	-3260.96
3	motif_db/JASPAR/JASPAR2022_CORE_vertebrates_non-redundant_v2.meme	MA0728.1	Nr2F6	RAGGTCAARAGGTCA	3354	21.22	212	1.34	15.8	0.16	5.41e-727	-1672.29	1.12e-723	-1664.66	1.12e-723	-1664.66
4	motif_db/JASPAR/JASPAR2022_CORE_vertebrates_non-redundant_v2.meme	MA0052.4	MEF2A	DDCTAAAAATAGMHH	3562	22.54	309	1.96	11.5	13	4.10e-700	-1610.40	8.50e-697	-1602.76	8.50e-697	-1602.76
5	motif_db/JASPAR/JASPAR2022_CORE_vertebrates_non-redundant_v2.meme	MA0773.1	MEF2D	DCTAWAAATAGM	3078	19.48	175	1.11	17.5	10	8.12e-686	-1577.48	1.68e-682	-1569.84	1.68e-682	-1569.84
6	motif_db/EUKARYOTE/jolma2013.meme	MEF2D_DBD		DCTAWAAATAGM	3116	19.72	208	1.32	14.9	11	1.83e-665	-1530.62	3.78e-662	-1522.98	3.78e-662	-1522.98
7	motif_db/JASPAR/JASPAR2022_CORE_vertebrates_non-redundant_v2.meme	MA0660.1	MEF2B	RCTAWAAATAGC	3117	19.72	232	1.47	13.4	10	1.25e-644	-1482.64	2.58e-641	-1475.01	2.58e-641	-1475.01
8	motif_db/EUKARYOTE/jolma2013.meme	Nr2f6_DBD_1		RAGGTCAARAGGTCA	4087	25.86	588	3.72	6.94	0.67	3.49e-642	-1477.01	7.22e-639	-1469.37	7.22e-639	-1469.37
9	motif_db/EUKARYOTE/jolma2013.meme	MEF2B_full		RCTAWAAATAGC	3136	19.84	257	1.63	12.2	10	8.86e-629	-1446.14	1.83e-625	-1438.51	1.83e-625	-1438.51
10	motif_db/JASPAR/JASPAR2022_CORE_vertebrates_non-redundant_v2.meme	MA0497.1	MEF2C	DDDCYAAAAATAGMW	2886	18.26	200	1.27	14.4	13	6.37e-610	-1402.73	1.32e-606	-1395.09	1.32e-606	-1395.09
11	motif_db/EUKARYOTE/jolma2013.meme	NR2F1_DBD_2		RRGGTCAARAGGTCAH	2619	16.57	131	0.83	19.8	11	1.28e-601	-1383.61	2.64e-598	-1375.97	2.64e-598	-1375.97
12	motif_db/EUKARYOTE/jolma2013.meme	NR2F6_DBD_1		RRGGTCAAAAGGTCA	2398	15.17	83	0.53	28.6	8.6	2.50e-591	-1359.91	5.18e-588	-1352.28	5.18e-588	-1352.28
13	motif_db/EUKARYOTE/jolma2013.meme	MEF2A_DBD		KCTAWAAATAGM	3437	21.75	445	2.82	7.71	10	5.05e-571	-1313.16	1.04e-567	-1305.52	1.04e-567	-1305.52
14	motif_db/JASPAR/JASPAR2022_CORE_vertebrates_non-redundant_v2.meme	MA1487.2	FOXE1	VYTAAAYAAACAAH	3141	19.87	377	2.39	8.31	12	1.95e-541	-1245.03	4.03e-538	-1237.40	4.03e-538	-1237.40
15	motif_db/JASPAR/JASPAR2022_CORE_vertebrates_non-redundant_v2.meme	MA0682.2	PITX1	YTAATCCH	4923	31.15	1228	7.77	4.01	11	3.31e-519	-1193.85	6.85e-516	-1186.21	6.85e-516	-1186.21
16	motif_db/EUKARYOTE/jolma2013.meme	Rarg_DBD_1		RAGGTCAAAAGGTCAW	2717	17.19	281	1.78	9.64	4.7	4.53e-500	-1149.78	9.37e-497	-1142.15	9.37e-497	-1142.15
17	motif_db/JASPAR/JASPAR2022_CORE_vertebrates_non-redundant_v2.meme	MA0712.2	OTX2	NDRGGATTARNN	5082	32.16	1414	8.95	3.59	10	2.38e-480	-1104.37	4.92e-477	-1096.74	4.92e-477	-1096.74
18	motif_db/JASPAR/JASPAR2022_CORE_vertebrates_non-redundant_v2.meme	MA1547.2	PITX2	YTAATCCY	5046	31.93	1414	8.95	3.57	11	2.37e-473	-1088.26	4.91e-470	-1080.62	4.91e-470	-1080.62
19	motif_db/JASPAR/JASPAR2022_CORE_vertebrates_non-redundant_v2.meme	MA0467.2	Crx	NDGGATTANN	5205	32.93	1541	9.75	3.38	11	2.21e-459	-1056.09	4.58e-456	-1048.46	4.58e-456	-1048.46
20	motif_db/JASPAR/JASPAR2022_CORE_vertebrates_non-redundant_v2.meme	MA0859.1	Rarg	RAGGTCAAAAGGTCAW	2920	18.48	421	2.66	6.92	0.0099	6.79e-459	-1054.97	1.40e-455	-1047.34	1.40e-455	-1047.34
21	motif_db/EUKARYOTE/jolma2013.meme	Rarb_DBD_1		AAAGGTCAAAAGGTCA	2745	17.37	390	2.47	7.02	2	5.48e-435	-999.92	1.13e-431	-992.29	1.13e-431	-992.29
22	motif_db/EUKARYOTE/jolma2013.meme	PITX1_full_2		YTAATCCH	5162	32.66	1632	10.33	3.16	10	1.92e-421	-968.74	3.97e-418	-961.10	3.97e-418	-961.10
23	motif_db/EUKARYOTE/jolma2013.meme	RARG_DBD_1		GRGGTCAAAAGGTCAMA	2557	16.18	356	2.25	7.17	4.7	9.02e-410	-941.86	1.87e-406	-934.23	1.87e-406	-934.23
24	motif_db/EUKARYOTE/jolma2013.meme	Rara_DBD_3		RAGGTCAAAAGGTCA	2846	18.01	507	3.21	5.6	2.3	1.92e-393	-904.27	3.96e-390	-896.63	3.96e-390	-896.63
25	motif_db/JASPAR/JASPAR2022_CORE_vertebrates_non-redundant_v2.meme	MA0711.1	OTX1	HTAATCCS	5150	32.59	1725	10.91	2.98	10	1.45e-390	-897.63	3.01e-387	-890.00	3.01e-387	-890.00
26	motif_db/EUKARYOTE/jolma2013.meme	OTX1_DBD_2		HTAATCCS	5150	32.59	1727	10.93	2.98	9.9	5.77e-390	-896.26	1.19e-386	-888.62	1.19e-386	-888.62
27	motif_db/EUKARYOTE/jolma2013.meme	RHOXF1_full_2		HTRATCCM	5564	35.21	2000	12.66	2.78	9.5	1.67e-382	-879.07	3.46e-379	-871.44	3.46e-379	-871.44
28	motif_db/EUKARYOTE/jolma2013.meme	RFX4_DBD_1		NGTWRCCATGGYWACS	4151	26.27	1185	7.50	3.5	7.1	4.75e-382	-878.03	9.82e-379	-870.40	9.82e-379	-870.40
29	motif_db/JASPAR/JASPAR2022_CORE_vertebrates_non-redundant_v2.meme	MA0017.2	NR2F1	CARAGGTCAMVNG	3747	23.71	1007	6.37	3.72	11	8.18e-368	-845.25	1.69e-364	-837.61	1.69e-364	-837.61
30	motif_db/EUKARYOTE/jolma2013.meme	NR2F1_DBD_3		CARAGGTCAMVNG	3754	23.75	1016	6.43	3.69	11	7.54e-366	-840.73	1.56e-362	-833.09	1.56e-362	-833.09
31	motif_db/JASPAR/JASPAR2022_CORE_vertebrates_non-redundant_v2.meme	MA1710.1	ZNF257	VDGAGGCRAGRG	4112	26.02	1302	8.24	3.16	11	1.47e-335	-770.98	3.05e-332	-763.34	3.05e-332	-763.34
32	motif_db/EUKARYOTE/jolma2013.meme	PITX1_DBD		NYTAATCCC	5472	34.62	2133	13.50	2.56	9.5	2.12e-332	-763.71	4.39e-329	-756.07	4.39e-329	-756.07
33	motif_db/EUKARYOTE/jolma2013.meme	Foxj3_DBD_4		GTAAACAWAAACA	5336	33.76	2069	13.09	2.58	6.2	5.70e-327	-751.20	1.18e-323	-743.57	1.18e-323	-743.57
34	motif_db/MOUSE/uniprobe_mouse.meme	UP00031_1	Zbtb3_primary	RRNNSCACTGCABTBBB	5542	35.07	2231	14.12	2.48	8.6	3.19e-319	-733.36	6.61e-316	-725.73	8.92e-318	-730.03
35	motif_db/MOUSE/uniprobe_mouse.meme	UP00053_1	Rxra_primary	NBNBDTGACCCCDHRHN	5170	32.71	2023	12.80	2.55	8.8	2.96e-312	-717.32	6.12e-309	-709.69	8.02e-311	-714.02
36	motif_db/JASPAR/JASPAR2022_CORE_vertebrates_non-redundant_v2.meme	MA0714.1	PITX3	NYTAATCCC	5583	35.33	2313	14.64	2.41	9.4	4.78e-306	-703.03	9.90e-303	-695.39	1.26e-304	-699.75
37	motif_db/EUKARYOTE/jolma2013.meme	PITX3_DBD		NYTAATCCC	5580	35.31	2314	14.64	2.41	9.3	2.31e-305	-701.45	4.78e-302	-693.82	5.93e-304	-698.21
38	motif_db/JASPAR/JASPAR2022_CORE_vertebrates_non-redundant_v2.meme	MA1540.2	NR5A1	NNRAGTTCAAGGTCANN	3362	21.27	982	6.21	3.42	9.8	4.23e-302	-693.94	8.76e-299	-686.30	1.06e-300	-690.72
39	motif_db/EUKARYOTE/jolma2013.meme	OTX2_DBD_2		YTAATCCB	5850	37.02	2526	15.98	2.32	9.5	1.98e-297	-683.19	4.09e-294	-675.55	4.81e-296	-679.99
40	motif_db/EUKARYOTE/jolma2013.meme	PITX1_full_1		NTTAATCCH	5648	35.74	2410	15.25	2.34	9.5	1.29e-293	-674.40	2.66e-290	-666.77	3.06e-292	-671.24
41	motif_db/EUKARYOTE/jolma2013.meme	Otx1_DBD_2		HTAATCCB	5943	37.60	2618	16.57	2.27	9.3	6.93e-291	-668.12	1.43e-287	-660.48	1.60e-289	-664.97
42	motif_db/JASPAR/JASPAR2022_CORE_vertebrates_non-redundant_v2.meme	MA0857.1	Rarb	AAAGGTCAAAAGGTCA	1936	12.25	304	1.92	6.35	0.039	1.77e-290	-667.18	3.66e-287	-659.55	3.99e-289	-664.06
43	motif_db/MOUSE/uniprobe_mouse.meme	UP00066_1	Hnf4a_primary	NNBNMGGGGTCAABWNN	3889	24.61	1348	8.53	2.88	9.6	3.76e-282	-648.01	7.78e-279	-640.37	8.30e-281	-644.91
44	motif_db/JASPAR/JASPAR2022_CORE_vertebrates_non-redundant_v2.meme	MA1998.1	Prdm14	NDGGTCTCTAWS	3095	19.58	908	5.75	3.41	10	6.62e-277	-635.93	1.37e-273	-628.29	1.43e-275	-632.85
45	motif_db/JASPAR/JASPAR2022_CORE_vertebrates_non-redundant_v2.meme	MA0719.1	RHOXF1	NTRATCCN	6228	39.41	2890	18.29	2.15	9.2	1.41e-274	-630.56	2.93e-271	-622.93	2.99e-273	-627.51
46	motif_db/EUKARYOTE/jolma2013.meme	RHOXF1_DBD_2		NTRATCCN	6234	39.45	2899	18.34	2.15	9.2	1.31e-273	-628.33	2.72e-270	-620.70	2.71e-272	-625.31
47	motif_db/EUKARYOTE/jolma2013.meme	FOXC1_DBD_1		AARTAAAYAAACA	6370	40.31	2995	18.95	2.13	7.6	4.07e-273	-627.20	8.43e-270	-619.57	8.23e-272	-624.20
48	motif_db/JASPAR/JASPAR2022_CORE_vertebrates_non-redundant_v2.meme	MA1531.1	NR1D1	RGGTYAGTRGGTCAN	2941	18.61	837	5.30	3.51	6	3.09e-272	-625.17	6.40e-269	-617.54	6.12e-271	-622.19
49	motif_db/EUKARYOTE/jolma2013.meme	RARB_full		AAAGGTCAARAGGTCA	1369	8.66	135	0.85	10.1	2.1	8.54e-258	-591.92	1.77e-254	-584.29	1.66e-256	-588.96
50	motif_db/EUKARYOTE/jolma2013.meme	RARG_full_1		GAGGTCAAAAGGTCAC	1989	12.59	398	2.52	4.99	1.8	7.17e-254	-582.89	1.49e-250	-575.25	1.36e-252	-579.94
51	motif_db/EUKARYOTE/jolma2013.meme	RARA_DBD_2		GAGGTCAAAAGGTCAAKB	1829	11.57	327	2.07	5.58	0.21	5.46e-253	-580.86	1.13e-249	-573.22	1.02e-251	-577.93
52	motif_db/EUKARYOTE/jolma2013.meme	ZNF524_full_2		CTCGAACCCKTGHC	2717	17.19	771	4.88	3.52	9.1	1.84e-252	-579.64	3.80e-249	-572.01	3.36e-251	-576.74
53	motif_db/JASPAR/JASPAR2022_CORE_vertebrates_non-redundant_v2.meme	MA1515.1	KLF2	NRCCACRCCCH	2980	18.86	924	5.85	3.22	11	4.44e-250	-574.16	9.18e-247	-566.52	7.95e-249	-571.27
54	motif_db/JASPAR/JASPAR2022_CORE_vertebrates_non-redundant_v2.meme	MA1581.1	ZBTB6	DNSCTTGAGCCNV	2329	14.74	574	3.63	4.05	11	1.43e-249	-572.99	2.96e-246	-565.35	2.51e-248	-570.12
55	motif_db/JASPAR/JASPAR2022_CORE_vertebrates_non-redundant_v2.meme	MA0745.2	SNAI2	NBGCACCTGTMNY	1686	10.67	275	1.74	6.11	13	1.70e-247	-568.21	3.51e-244	-560.58	2.93e-246	-565.36
56	motif_db/EUKARYOTE/jolma2013.meme	SREBF2_DBD		ATCACGTGAY	5243	33.18	2378	15.05	2.2	4.8	1.39e-242	-556.89	2.88e-239	-549.26	2.36e-241	-554.06
57	motif_db/JASPAR/JASPAR2022_CORE_vertebrates_non-redundant_v2.meme	MA0019.1	Ddit3::Cebpa	VNRTGCAATMCC	6843	43.30	3513	22.23	1.95	7.8	1.20e-239	-550.13	2.49e-236	-542.50	2.01e-238	-547.32
58	motif_db/EUKARYOTE/jolma2013.meme	HOXD8_DBD		VHWAATTARM	4868	30.80	2151	13.61	2.26	8.6	2.78e-237	-544.69	5.76e-234	-537.05	4.55e-236	-541.89
59	motif_db/JASPAR/JASPAR2022_CORE_vertebrates_non-redundant_v2.meme	MA0112.3	ESR1	ARGGTCACSRTGACCTK	1831	11.59	367	2.32	4.98	1.3	1.42e-233	-536.15	2.93e-230	-528.52	2.28e-232	-533.37
60	motif_db/JASPAR/JASPAR2022_CORE_vertebrates_non-redundant_v2.meme	MA1965.1	SP5	CBCCTCCCHS	9278	58.71	5377	34.02	1.73	7.5	2.86e-231	-530.85	5.91e-228	-523.21	4.52e-230	-528.09
61	motif_db/JASPAR/JASPAR2022_CORE_vertebrates_non-redundant_v2.meme	MA0829.2	SREBF1	DNATCACSTGATNH	1976	12.50	443	2.80	4.45	11	1.64e-230	-529.10	3.39e-227	-521.47	2.55e-229	-526.36
62	motif_db/EUKARYOTE/jolma2013.meme	RARG_DBD_3		RAGGTCAHNARAGGTCA	1380	8.73	182	1.15	7.55	9.1	2.23e-228	-524.19	4.62e-225	-516.55	3.42e-227	-521.46
63	motif_db/MOUSE/uniprobe_mouse.meme	UP00089_2	Tcf1_secondary	NBRYCBGGATTADD	5556	35.16	2692	17.03	2.06	8.7	2.26e-223	-512.66	4.69e-220	-505.02	3.41e-222	-509.95
64	motif_db/JASPAR/JASPAR2022_CORE_vertebrates_non-redundant_v2.meme	MA1996.1	Nr1H2	NNRAGGTCANN	4881	30.88	2228	14.10	2.19	9.9	4.28e-223	-512.02	8.86e-220	-504.39	6.35e-222	-509.32
65	motif_db/JASPAR/JASPAR2022_CORE_vertebrates_non-redundant_v2.meme	MA1720.1	ZNF85	DHDGAGATTACWKCAK	4500	28.47	1976	12.50	2.28	7.3	3.61e-222	-509.89	7.47e-219	-502.25	5.27e-221	-507.21
66	motif_db/JASPAR/JASPAR2022_CORE_vertebrates_non-redundant_v2.meme	MA1969.1	THRA	NYTGTGTCCTCABRTGACCTYWBB	2038	12.90	498	3.15	4.09	8.5	2.17e-220	-505.79	4.49e-217	-498.16	3.12e-219	-503.13
67	motif_db/EUKARYOTE/jolma2013.meme	Tcfap2a_DBD_2		HGCCYSAGGCD	5809	36.76	2890	18.29	2.01	8	9.67e-220	-504.30	2.00e-216	-496.66	1.37e-218	-501.65
68	motif_db/EUKARYOTE/jolma2013.meme	RARA_full_1		ARGGTCAAAAGGTCA	3527	22.32	1359	8.60	2.59	1	4.66e-219	-502.73	9.66e-216	-495.09	6.51e-218	-500.09
69	motif_db/EUKARYOTE/jolma2013.meme	RARA_full_2		ARRGGTCAHSYGAGGTCA	1639	10.37	313	1.98	5.22	5.7	8.04e-217	-497.58	1.66e-213	-489.94	1.11e-215	-494.95
70	motif_db/JASPAR/JASPAR2022_CORE_vertebrates_non-redundant_v2.meme	MA1588.1	ZNF136	RWATTCTTGGTTGRC	3553	22.48	1398	8.85	2.54	7.2	2.31e-213	-489.61	4.78e-210	-481.98	3.13e-212	-487.01
71	motif_db/MOUSE/uniprobe_mouse.meme	UP00005_2	Tcfap2a_secondary	YHRCCYBWGGKCWB	2115	13.38	563	3.56	3.75	11	1.41e-210	-483.20	2.92e-207	-475.56	1.89e-209	-480.60
72	motif_db/JASPAR/JASPAR2022_CORE_vertebrates_non-redundant_v2.meme	MA1632.1	ATF2	NNATGABGTCATN	4565	28.89	2084	13.19	2.19	7.5	9.50e-209	-478.99	1.97e-205	-471.35	1.25e-207	-476.41
73	motif_db/JASPAR/JASPAR2022_CORE_vertebrates_non-redundant_v2.meme	MA0105.4	NFKB1	AGGGGAWTCCCCT	2434	15.40	743	4.70	3.27	2.4	1.73e-208	-478.39	3.58e-205	-470.75	2.25e-207	-475.82
74	motif_db/JASPAR/JASPAR2022_CORE_vertebrates_non-redundant_v2.meme	MA0146.2	Zfx	SSSGCCBVGGCCTS	2432	15.39	765	4.84	3.18	12	5.75e-201	-461.07	1.19e-197	-453.44	7.37e-200	-458.52
75	motif_db/JASPAR/JASPAR2022_CORE_vertebrates_non-redundant_v2.meme	MA1532.2	NR1D2	TRGGTYAGTRGGTCA	2694	17.05	918	5.81	2.93	3.6	1.01e-200	-460.51	2.09e-197	-452.87	1.28e-199	-457.97
76	motif_db/JASPAR/JASPAR2022_CORE_vertebrates_non-redundant_v2.meme	MA1994.1	Nkx2-1	NVCACTTGARHNN	1962	12.41	512	3.24	3.83	12	2.14e-199	-457.45	4.44e-196	-449.82	2.68e-198	-454.93
77	motif_db/EUKARYOTE/jolma2013.meme	ESR1_DBD		ARGGTCACSRTGACCTK	1979	12.52	525	3.32	3.76	2.7	7.53e-198	-453.89	1.56e-194	-446.26	9.28e-197	-451.38
78	motif_db/EUKARYOTE/jolma2013.meme	TFAP2A_DBD_4		HGCCTSAGGCD	6056	38.32	3206	20.29	1.89	7.4	2.11e-196	-450.56	4.37e-193	-442.93	2.57e-195	-448.06
79	motif_db/EUKARYOTE/jolma2013.meme	RXRA_DBD_2		RRGGTCATGACCYY	5272	33.36	2643	16.72	1.99	3.9	4.47e-196	-449.81	9.25e-193	-442.17	5.37e-195	-447.32
80	motif_db/EUKARYOTE/jolma2013.meme	TBX1_DBD_1		AGGTGTGAAAAAAGGTGTGA	2054	13.00	574	3.63	3.57	2.8	1.52e-194	-446.28	3.16e-191	-438.64	1.81e-193	-443.81
81	motif_db/EUKARYOTE/jolma2013.meme	NFKB1_DBD		AGGGGAWTCCCCT	2634	16.67	910	5.76	2.89	3.4	1.15e-192	-441.96	2.38e-189	-434.32	1.35e-191	-439.50
82	motif_db/EUKARYOTE/jolma2013.meme	POU2F1_DBD_2		HATGMATATKCAWA	5912	37.41	3130	19.81	1.89	7.7	9.44e-192	-439.85	1.95e-188	-432.22	1.09e-190	-437.40
83	motif_db/EUKARYOTE/jolma2013.meme	Srebf1_DBD		ATCACGTGAY	4234	26.79	1948	12.33	2.17	6.1	1.01e-190	-437.48	2.10e-187	-429.84	1.16e-189	-435.04
84	motif_db/EUKARYOTE/jolma2013.meme	TBX4_DBD_2		AGGTGTGADAWNTVACACCT	2091	13.23	605	3.83	3.45	7.9	1.07e-190	-437.43	2.21e-187	-429.79	1.21e-189	-435.00
85	motif_db/JASPAR/JASPAR2022_CORE_vertebrates_non-redundant_v2.meme	MA1516.1	KLF3	GRCCRCGCCCH	1609	10.18	356	2.25	4.51	12	3.77e-190	-436.17	7.79e-187	-428.53	4.21e-189	-433.75
86	motif_db/EUKARYOTE/jolma2013.meme	Rarg_DBD_3		AAGGTCAMSARAGGTCA	1517	9.60	313	1.98	4.83	3.2	1.17e-189	-435.03	2.42e-186	-427.40	1.29e-188	-432.63
87	motif_db/EUKARYOTE/jolma2013.meme	ZNF524_full_1		ACCCTYGAACCC	1111	7.03	142	0.90	7.78	12	4.05e-187	-429.19	8.38e-184	-421.55	4.42e-186	-426.80
88	motif_db/EUKARYOTE/jolma2013.meme	TFAP2C_full_3		HGCCTSAGGCD	5696	36.04	3019	19.10	1.89	8.8	2.75e-184	-422.67	5.68e-181	-415.03	2.96e-183	-420.29
89	motif_db/EUKARYOTE/jolma2013.meme	BHLHE41_full		RTCACGTGAC	4272	27.03	2008	12.71	2.13	3.4	5.18e-184	-422.03	1.07e-180	-414.39	5.53e-183	-419.66
90	motif_db/JASPAR/JASPAR2022_CORE_vertebrates_non-redundant_v2.meme	MA0496.3	MAFK	NGMTGACTCAGCMNH	4415	27.94	2121	13.42	2.08	8.4	2.39e-181	-415.90	4.94e-178	-408.26	2.52e-180	-413.54
91	motif_db/JASPAR/JASPAR2022_CORE_vertebrates_non-redundant_v2.meme	MA1110.2	Nr1H4	NVAGGTCANN	5347	33.83	2806	17.75	1.91	10	1.21e-177	-407.37	2.50e-174	-399.73	1.26e-176	-405.02
92	motif_db/JASPAR/JASPAR2022_CORE_vertebrates_non-redundant_v2.meme	MA0478.1	FOSL2	KRRTGASTCAB	4365	27.62	2108	13.34	2.07	6.9	2.98e-177	-406.47	6.16e-174	-398.83	3.07e-176	-404.13
93	motif_db/JASPAR/JASPAR2022_CORE_vertebrates_non-redundant_v2.meme	MA0516.3	SP2	GGGGCGGGG	3317	20.99	1413	8.94	2.35	9.8	6.99e-174	-398.70	1.45e-170	-391.07	7.14e-173	-396.38
94	motif_db/EUKARYOTE/jolma2013.meme	NR2F1_full		GRGGTCAA	5600	35.43	3018	19.10	1.86	9.8	2.26e-173	-397.53	4.68e-170	-389.90	2.29e-172	-395.22
95	motif_db/JASPAR/JASPAR2022_CORE_vertebrates_non-redundant_v2.meme	MA1517.1	KLF6	NRCCACGCCCH	1837	11.62	517	3.27	3.55	12	6.72e-173	-396.44	1.39e-169	-388.81	6.71e-172	-394.14
96	motif_db/EUKARYOTE/jolma2013.meme	NFKB2_DBD		AGGGGAWTCCCCY	2241	14.18	766	4.85	2.92	7.9	1.24e-166	-382.01	2.57e-163	-374.38	1.23e-165	-379.72
97	motif_db/EUKARYOTE/jolma2013.meme	TCF4_DBD		HRCACCTGBN	1446	9.15	333	2.11	4.33	12	2.00e-165	-379.23	4.14e-162	-371.60	1.96e-164	-376.95
98	motif_db/EUKARYOTE/jolma2013.meme	POU2F2_DBD_2		HWTRMATATKCAWA	6345	40.15	3640	23.03	1.74	7.9	6.12e-164	-375.81	1.27e-160	-368.18	5.93e-163	-373.54
99	motif_db/EUKARYOTE/jolma2013.meme	SNAI2_DBD		DRCAGGTGB	1971	12.47	619	3.92	3.18	11	1.38e-163	-375.00	2.86e-160	-367.36	1.33e-162	-372.74
100	motif_db/EUKARYOTE/jolma2013.meme	TBX5_DBD_2		AGGTGTKANWTWTSACACCT	3082	19.50	1305	8.26	2.36	3.4	1.69e-163	-374.80	3.50e-160	-367.16	1.61e-162	-372.54
101	motif_db/JASPAR/JASPAR2022_CORE_vertebrates_non-redundant_v2.meme	MA0095.3	Yy1	NNCAAAATGGCN	4097	25.92	2015	12.75	2.03	9.3	8.24e-160	-366.30	1.71e-156	-358.67	7.75e-159	-364.06
102	motif_db/MOUSE/uniprobe_mouse.meme	UP00082_2	Zfp187_secondary	GNGMCCTTGTCCMYNN	3437	21.75	1562	9.88	2.2	9.7	3.80e-159	-364.78	7.86e-156	-357.14	3.54e-158	-362.55
103	motif_db/EUKARYOTE/jolma2013.meme	HOXD12_DBD_1		GTAATAAAA	5477	34.66	3023	19.13	1.81	9.1	8.25e-159	-364.00	1.71e-155	-356.37	7.61e-158	-361.78
104	motif_db/EUKARYOTE/jolma2013.meme	RXRA_full_2		RRGGTCATGACCYY	6840	43.28	4062	25.70	1.68	2	3.07e-158	-362.69	6.35e-155	-355.05	2.80e-157	-360.48
105	motif_db/MOUSE/uniprobe_mouse.meme	UP00029_1	Tbp_primary	NYHWTWTATAWAWHTN	8342	52.78	5292	33.49	1.58	5.7	2.76e-152	-348.98	5.72e-149	-341.34	2.50e-151	-346.77
106	motif_db/EUKARYOTE/jolma2013.meme	ARNTL_DBD		GTCACGTGAC	5290	33.47	2929	18.53	1.81	1.3	4.21e-152	-348.56	8.71e-149	-340.92	3.77e-151	-346.36
107	motif_db/EUKARYOTE/jolma2013.meme	TFAP2C_DBD_2		HGCCTSAGGCD	6587	41.68	3932	24.88	1.68	7.2	6.89e-150	-343.46	1.43e-146	-335.82	6.12e-149	-341.27
108	motif_db/JASPAR/JASPAR2022_CORE_vertebrates_non-redundant_v2.meme	MA1630.2	ZNF281	GGGGGAGGGGVV	9822	62.15	6516	41.23	1.51	0.75	3.58e-149	-341.81	7.42e-146	-334.17	3.15e-148	-339.64
109	motif_db/EUKARYOTE/jolma2013.meme	Rarb_DBD_2		ARAGGTCAHSARAGGTCA	1666	10.54	494	3.13	3.37	3.6	3.05e-148	-339.67	6.32e-145	-332.03	2.66e-147	-337.50
110	motif_db/JASPAR/JASPAR2022_CORE_vertebrates_non-redundant_v2.meme	MA0778.1	NFKB2	AGGGGAWTCCCCY	3030	19.17	1342	8.49	2.26	5.6	7.51e-148	-338.77	1.55e-144	-331.13	6.48e-147	-336.61
111	motif_db/JASPAR/JASPAR2022_CORE_vertebrates_non-redundant_v2.meme	MA0742.2	KLF12	GGGGCGGGG	3310	20.94	1539	9.74	2.15	8.5	2.32e-146	-335.34	4.79e-143	-327.70	1.98e-145	-333.19
112	motif_db/JASPAR/JASPAR2022_CORE_vertebrates_non-redundant_v2.meme	MA0891.1	GSC2	NYTAATCCBH	6458	40.86	3863	24.44	1.67	8.3	5.53e-146	-334.47	1.14e-142	-326.83	4.69e-145	-332.33
113	motif_db/EUKARYOTE/jolma2013.meme	GSC2_DBD		NYTAATCCBH	6466	40.91	3875	24.52	1.67	8.3	2.96e-145	-332.79	6.13e-142	-325.15	2.49e-144	-330.66
114	motif_db/JASPAR/JASPAR2022_CORE_vertebrates_non-redundant_v2.meme	MA0493.2	KLF1	DGGGYGGGG	3596	22.75	1749	11.07	2.06	10	4.11e-144	-330.16	8.51e-141	-322.52	3.42e-143	-328.04
115	motif_db/JASPAR/JASPAR2022_CORE_vertebrates_non-redundant_v2.meme	MA0801.1	MGA	AGGTGTGA	2927	18.52	1291	8.17	2.27	11	4.86e-144	-329.99	1.01e-140	-322.35	4.02e-143	-327.88
116	motif_db/EUKARYOTE/jolma2013.meme	MGA_DBD_1		AGGTGTGA	2927	18.52	1292	8.18	2.26	11	7.95e-144	-329.50	1.65e-140	-321.86	6.51e-143	-327.40
117	motif_db/JASPAR/JASPAR2022_CORE_vertebrates_non-redundant_v2.meme	MA0663.1	MLX	RTCACGTGAT	6401	40.50	3836	24.27	1.67	2.1	8.02e-144	-329.49	1.66e-140	-321.86	6.51e-143	-327.40
118	motif_db/EUKARYOTE/jolma2013.meme	Mlx_DBD		RTCACGTGAY	2407	15.23	957	6.06	2.51	6.2	8.71e-143	-327.11	1.80e-139	-319.47	7.01e-142	-325.02
119	motif_db/JASPAR/JASPAR2022_CORE_vertebrates_non-redundant_v2.meme	MA0729.1	RARA	GAGGTCAAAAGGTCAAKB	755	4.78	76	0.48	9.82	0.55	7.48e-142	-324.96	1.55e-138	-317.32	5.97e-141	-322.88
120	motif_db/JASPAR/JASPAR2022_CORE_vertebrates_non-redundant_v2.meme	MA0636.1	BHLHE41	RTCACGTGAC	4660	29.49	2534	16.03	1.84	0.37	3.61e-141	-323.38	7.47e-138	-315.75	2.86e-140	-321.31
121	motif_db/JASPAR/JASPAR2022_CORE_vertebrates_non-redundant_v2.meme	MA0596.1	SREBF2	RTGGGGTGAY	1459	9.23	408	2.58	3.57	12	1.11e-138	-317.65	2.30e-135	-310.01	8.74e-138	-315.59
122	motif_db/JASPAR/JASPAR2022_CORE_vertebrates_non-redundant_v2.meme	MA1963.1	SATB1	WWDCTAATAAHWW	6584	41.66	4028	25.49	1.63	6.6	9.05e-138	-315.55	1.87e-134	-307.92	7.04e-137	-313.50
123	motif_db/JASPAR/JASPAR2022_CORE_vertebrates_non-redundant_v2.meme	MA0483.1	Gfi1B	AAATCWCWGCH	7029	44.48	4382	27.73	1.6	6.9	2.48e-137	-314.55	5.13e-134	-306.91	1.91e-136	-312.50
124	motif_db/JASPAR/JASPAR2022_CORE_vertebrates_non-redundant_v2.meme	MA1649.1	ZBTB12	NYCTRGAACHN	5007	31.68	2833	17.93	1.77	8.3	2.53e-135	-309.92	5.23e-132	-302.29	1.93e-134	-307.89
125	motif_db/EUKARYOTE/jolma2013.meme	FOXJ2_DBD_3		GTAAACAWAAACA	8596	54.39	5659	35.81	1.52	4	3.58e-135	-309.57	7.41e-132	-301.94	2.72e-134	-307.55
126	motif_db/MOUSE/uniprobe_mouse.meme	UP00079_2	Esrra_secondary	VKNNAGGGGTCAHDNBH	5469	34.61	3209	20.30	1.7	7.1	5.35e-132	-302.27	1.11e-128	-294.63	4.03e-131	-300.25
127	motif_db/JASPAR/JASPAR2022_CORE_vertebrates_non-redundant_v2.meme	MA1552.1	RARB	RAGGTCATGACCTY	5881	37.21	3528	22.32	1.67	4.2	7.26e-132	-301.96	1.50e-128	-294.32	5.43e-131	-299.95
128	motif_db/EUKARYOTE/jolma2013.meme	NHLH1_DBD		CGCAGCTGCS	6107	38.64	3705	23.44	1.65	6.6	1.02e-131	-301.62	2.10e-128	-293.99	7.53e-131	-299.62
129	motif_db/JASPAR/JASPAR2022_CORE_vertebrates_non-redundant_v2.meme	MA0111.1	Spz1	AGGGTWWCAGC	2269	14.36	917	5.80	2.47	11	4.10e-131	-300.23	8.49e-128	-292.59	3.02e-130	-298.23
130	motif_db/JASPAR/JASPAR2022_CORE_vertebrates_non-redundant_v2.meme	MA0526.4	USF2	DRTCACGTGAYH	3819	24.16	1986	12.57	1.92	0.41	1.79e-130	-298.76	3.70e-127	-291.12	1.31e-129	-296.77
131	motif_db/EUKARYOTE/jolma2013.meme	MLX_full		RTCACGTGAT	2702	17.10	1207	7.64	2.24	6.8	6.59e-130	-297.45	1.36e-126	-289.82	4.78e-129	-295.47
132	motif_db/EUKARYOTE/jolma2013.meme	Meis2_DBD_2		TGACAGSTGTCA	2987	18.90	1402	8.87	2.13	9.2	1.06e-129	-296.98	2.19e-126	-289.34	7.60e-129	-295.01
133	motif_db/EUKARYOTE/jolma2013.meme	GSC_full		VYTAATCCSH	6865	43.44	4322	27.35	1.59	8	2.22e-129	-296.24	4.59e-126	-288.60	1.58e-128	-294.27
134	motif_db/JASPAR/JASPAR2022_CORE_vertebrates_non-redundant_v2.meme	MA1636.1	CEBPG	NDATGATGCAATMHH	4673	29.57	2625	16.61	1.78	7.6	3.75e-129	-295.71	7.77e-126	-288.08	2.66e-128	-293.75
135	motif_db/EUKARYOTE/jolma2013.meme	POU2F3_DBD_2		ATGMATATKCAW	7647	48.39	4955	31.35	1.54	7	1.29e-128	-294.48	2.66e-125	-286.84	9.04e-128	-292.53
136	motif_db/JASPAR/JASPAR2022_CORE_vertebrates_non-redundant_v2.meme	MA1535.1	NR2C1	NRRGGTCAN	1022	6.47	211	1.34	4.83	12	2.37e-128	-293.87	4.91e-125	-286.23	1.66e-127	-291.92
137	motif_db/JASPAR/JASPAR2022_CORE_vertebrates_non-redundant_v2.meme	MA0602.1	Arid5a	SYAATATTGVDANH	4094	25.90	2200	13.92	1.86	8.9	2.50e-128	-293.82	5.17e-125	-286.18	1.73e-127	-291.88
138	motif_db/MOUSE/uniprobe_mouse.meme	UP00024_2	Glis2_secondary	HDTATTAWTAAAGV	6864	43.43	4332	27.41	1.58	7.9	3.55e-128	-293.46	7.35e-125	-285.83	2.44e-127	-291.53
139	motif_db/EUKARYOTE/jolma2013.meme	TCF4_full		HRCACCTGBN	1318	8.34	364	2.30	3.61	10	4.00e-127	-291.04	8.27e-124	-283.41	2.73e-126	-289.12
140	motif_db/MOUSE/uniprobe_mouse.meme	UP00059_1	Arid5a_primary	SYAATATTGVDANH	3639	23.03	1885	11.93	1.93	9.2	1.19e-125	-287.65	2.46e-122	-280.02	8.05e-125	-285.74
141	motif_db/JASPAR/JASPAR2022_CORE_vertebrates_non-redundant_v2.meme	MA0648.1	GSC	VYTAATCCSY	6580	41.64	4131	26.14	1.59	8.2	2.10e-125	-287.08	4.35e-122	-279.44	1.42e-124	-285.17
142	motif_db/JASPAR/JASPAR2022_CORE_vertebrates_non-redundant_v2.meme	MA1559.1	SNAI3	RRCAGGTGYA	2906	18.39	1372	8.68	2.12	10	1.10e-124	-285.43	2.27e-121	-277.79	7.34e-124	-283.53
143	motif_db/JASPAR/JASPAR2022_CORE_vertebrates_non-redundant_v2.meme	MA1979.1	ZNF416	TATCTGGGCAH	6368	40.29	3987	25.23	1.6	7.4	1.14e-122	-280.79	2.35e-119	-273.15	7.55e-122	-278.89
144	motif_db/EUKARYOTE/jolma2013.meme	ID4_DBD		NRCACCTGBH	2058	13.02	819	5.18	2.51	12	3.36e-122	-279.70	6.95e-119	-272.07	2.21e-121	-277.82
145	motif_db/MOUSE/uniprobe_mouse.meme	UP00090_2	Elf3_secondary	GBTCHAAAAAAAAMYNY	4092	25.89	2245	14.21	1.82	9.1	3.16e-121	-277.46	6.53e-118	-269.83	2.07e-120	-275.58
146	motif_db/EUKARYOTE/jolma2013.meme	Bhlhb2_DBD_1		VKCACGTGMY	6869	43.46	4404	27.87	1.56	3.4	1.01e-120	-276.30	2.08e-117	-268.67	6.55e-120	-274.43
147	motif_db/JASPAR/JASPAR2022_CORE_vertebrates_non-redundant_v2.meme	MA1555.1	RXRB	RRGGTCATGACCYY	7968	50.42	5306	33.57	1.5	2.8	1.77e-119	-273.44	3.66e-116	-265.80	1.14e-118	-271.57
148	motif_db/JASPAR/JASPAR2022_CORE_vertebrates_non-redundant_v2.meme	MA1553.1	RARG	RAGGTCATGACCTY	5300	33.54	3183	20.14	1.66	4.6	1.31e-118	-271.44	2.71e-115	-263.80	8.39e-118	-269.58
149	motif_db/JASPAR/JASPAR2022_CORE_vertebrates_non-redundant_v2.meme	MA0833.2	ATF4	DDATGATGCAATMN	3854	24.39	2099	13.28	1.84	7.1	1.25e-116	-266.87	2.60e-113	-259.24	8.00e-116	-265.02
150	motif_db/EUKARYOTE/jolma2013.meme	DLX1_DBD		NVTAATTANN	6264	39.64	3959	25.05	1.58	8.1	1.58e-116	-266.64	3.28e-113	-259.00	1.00e-115	-264.79
151	motif_db/MOUSE/uniprobe_mouse.meme	UP00153_1	Pitx1_2312.1	HKRRRGGGATTAAMDAN	6371	40.31	4046	25.60	1.57	5.9	2.42e-116	-266.22	5.00e-113	-258.58	1.52e-115	-264.38
152	motif_db/MOUSE/uniprobe_mouse.meme	UP00072_1	IRC900814_primary	WNYTACGACAAAWNNY	6089	38.53	3828	24.22	1.59	5.1	1.28e-115	-264.55	2.64e-112	-256.92	7.97e-115	-262.72
153	motif_db/JASPAR/JASPAR2022_CORE_vertebrates_non-redundant_v2.meme	MA1536.1	NR2C2	RRGGTCAN	6764	42.80	4379	27.71	1.54	8.8	2.04e-114	-261.78	4.22e-111	-254.15	1.27e-113	-259.96
154	motif_db/MOUSE/uniprobe_mouse.meme	UP00195_1	Six3_1732.2	DATRGGGTATCAYNWNT	4324	27.36	2469	15.62	1.75	6.7	5.10e-114	-260.87	1.05e-110	-253.23	3.14e-113	-259.05
155	motif_db/JASPAR/JASPAR2022_CORE_vertebrates_non-redundant_v2.meme	MA1620.1	Ptf1A	NVACACCTGTNN	1288	8.15	386	2.44	3.33	12	1.11e-113	-260.09	2.29e-110	-252.45	6.78e-113	-258.28
156	motif_db/EUKARYOTE/jolma2013.meme	RARA_DBD_1		AAAGGTCATKTRRGGTCA	2014	12.74	838	5.30	2.4	4.8	6.02e-111	-253.79	1.25e-107	-246.16	3.67e-110	-251.98
157	motif_db/JASPAR/JASPAR2022_CORE_vertebrates_non-redundant_v2.meme	MA0828.2	SREBF2	WWATCACGTGATWW	2978	18.84	1498	9.48	1.99	0.22	8.16e-111	-253.49	1.69e-107	-245.85	4.93e-110	-251.69
158	motif_db/JASPAR/JASPAR2022_CORE_vertebrates_non-redundant_v2.meme	MA1589.1	ZNF140	TAGGAGYGGAATTGCTGGGTC	2405	15.22	1099	6.95	2.19	3.8	8.91e-111	-253.40	1.84e-107	-245.76	5.35e-110	-251.61
159	motif_db/JASPAR/JASPAR2022_CORE_vertebrates_non-redundant_v2.meme	MA0726.1	VSX2	CTAATTAN	6889	43.59	4518	28.59	1.52	7.6	1.69e-110	-252.76	3.49e-107	-245.13	1.01e-109	-250.97
160	motif_db/JASPAR/JASPAR2022_CORE_vertebrates_non-redundant_v2.meme	MA0901.2	HOXB13	WDCCAATAAAAWWW	7873	49.82	5325	33.69	1.48	6.4	3.15e-110	-252.14	6.53e-107	-244.50	1.87e-109	-250.36
161	motif_db/MOUSE/uniprobe_mouse.meme	UP00037_1	Zfp105_primary	HDYAAAHAAMAADAD	9556	60.47	6725	42.55	1.42	7.2	3.18e-110	-252.13	6.58e-107	-244.49	1.88e-109	-250.35
162	motif_db/JASPAR/JASPAR2022_CORE_vertebrates_non-redundant_v2.meme	MA0595.1	SREBF1	VTCACCCCAY	3762	23.80	2074	13.12	1.81	8.7	4.05e-110	-251.88	8.39e-107	-244.25	2.38e-109	-250.12
163	motif_db/JASPAR/JASPAR2022_CORE_vertebrates_non-redundant_v2.meme	MA0871.2	TFEC	NVCACGTGACN	1375	8.70	447	2.83	3.07	10	5.89e-110	-251.51	1.22e-106	-243.88	3.43e-109	-249.75
164	motif_db/EUKARYOTE/jolma2013.meme	VSX2_DBD		CTAATTAN	6907	43.70	4538	28.71	1.52	7.6	5.94e-110	-251.50	1.23e-106	-243.87	3.44e-109	-249.75
165	motif_db/JASPAR/JASPAR2022_CORE_vertebrates_non-redundant_v2.meme	MA0505.2	Nr5A2	NTGACCTTGAMCT	2397	15.17	1099	6.95	2.18	9.9	1.14e-109	-250.85	2.35e-106	-243.22	6.54e-109	-249.10
166	motif_db/JASPAR/JASPAR2022_CORE_vertebrates_non-redundant_v2.meme	MA0621.1	mix-a	NDTTAATTAGN	7959	50.36	5404	34.19	1.47	0.55	1.81e-109	-250.39	3.75e-106	-242.75	1.04e-108	-248.64
167	motif_db/MOUSE/uniprobe_mouse.meme	UP00254_1	Pou2f1_3081.2	DTDHRHTAATTARKTW	5178	32.76	3164	20.02	1.64	7.5	2.82e-109	-249.94	5.85e-106	-242.31	1.61e-108	-248.21
168	motif_db/EUKARYOTE/jolma2013.meme	XBP1_DBD_1		GATGACGTCATC	5991	37.91	3809	24.10	1.57	2.6	4.71e-109	-249.43	9.74e-106	-241.80	2.66e-108	-247.70
169	motif_db/JASPAR/JASPAR2022_CORE_vertebrates_non-redundant_v2.meme	MA0803.1	TBX15	AGGTGTGA	3811	24.11	2119	13.41	1.8	8.8	7.14e-109	-249.02	1.48e-105	-241.38	4.01e-108	-247.29
170	motif_db/EUKARYOTE/jolma2013.meme	CEBPB_full		ATTRCGCAAY	5786	36.61	3649	23.09	1.59	5.4	1.11e-108	-248.57	2.30e-105	-240.94	6.22e-108	-246.85
171	motif_db/EUKARYOTE/jolma2013.meme	TBX15_DBD_2		AGGTGTGA	3817	24.15	2125	13.45	1.8	8.8	1.19e-108	-248.51	2.46e-105	-240.87	6.60e-108	-246.79
172	motif_db/JASPAR/JASPAR2022_CORE_vertebrates_non-redundant_v2.meme	MA1978.1	ZNF354A	HWAADWATAAATGRAYWAWTT	3978	25.17	2250	14.24	1.77	9.2	4.50e-108	-247.17	9.32e-105	-239.54	2.49e-107	-245.47
173	motif_db/JASPAR/JASPAR2022_CORE_vertebrates_non-redundant_v2.meme	MA1111.1	NR2F2	NAAAGGTCANR	6863	43.43	4525	28.63	1.52	7.3	1.14e-107	-246.24	2.36e-104	-238.61	6.26e-107	-244.54
174	motif_db/EUKARYOTE/jolma2013.meme	RARG_full_3		RAGGTCAHBWRAGGTCA	2262	14.31	1018	6.44	2.22	8.9	1.60e-107	-245.91	3.31e-104	-238.27	8.69e-107	-244.21
175	motif_db/EUKARYOTE/jolma2013.meme	POU5F1P1_DBD_2		ATGMATATKCAW	8339	52.77	5740	36.32	1.45	5.4	1.60e-107	-245.91	3.32e-104	-238.27	8.69e-107	-244.21
176	motif_db/EUKARYOTE/jolma2013.meme	TFE3_DBD		VYCACGTGAY	1456	9.21	505	3.20	2.88	11	7.47e-107	-244.37	1.55e-103	-236.73	4.03e-106	-242.68
177	motif_db/EUKARYOTE/jolma2013.meme	CEBPD_DBD		RTTRCGCAAY	5624	35.59	3544	22.42	1.59	5.3	5.15e-106	-242.43	1.07e-102	-234.80	2.77e-105	-240.75
178	motif_db/JASPAR/JASPAR2022_CORE_vertebrates_non-redundant_v2.meme	MA0806.1	TBX4	AGGTGTGA	3226	20.41	1710	10.82	1.89	10	2.76e-105	-240.76	5.72e-102	-233.12	1.47e-104	-239.08
179	motif_db/JASPAR/JASPAR2022_CORE_vertebrates_non-redundant_v2.meme	MA0841.1	NFE2	VATGACTCATS	3235	20.47	1717	10.86	1.88	0.33	3.22e-105	-240.60	6.66e-102	-232.97	1.71e-104	-238.93
180	motif_db/JASPAR/JASPAR2022_CORE_vertebrates_non-redundant_v2.meme	MA1152.1	SOX15	CYWTTGTTHW	7875	49.83	5382	34.05	1.46	8.2	3.98e-105	-240.39	8.24e-102	-232.75	2.09e-104	-238.73
181	motif_db/EUKARYOTE/jolma2013.meme	TBX4_DBD_1		AGGTGTGA	3226	20.41	1711	10.83	1.88	10	3.99e-105	-240.39	8.26e-102	-232.75	2.09e-104	-238.73
182	motif_db/JASPAR/JASPAR2022_CORE_vertebrates_non-redundant_v2.meme	MA1125.1	ZNF384	DNWMAAAAAAAA	1547	9.79	568	3.59	2.72	12	1.25e-104	-239.24	2.60e-101	-231.61	6.54e-104	-237.59
183	motif_db/JASPAR/JASPAR2022_CORE_vertebrates_non-redundant_v2.meme	MA0593.1	FOXP2	RWGTAAACAVR	7757	49.08	5290	33.47	1.47	1	1.28e-104	-239.22	2.66e-101	-231.58	6.66e-104	-237.57
184	motif_db/EUKARYOTE/jolma2013.meme	TCF3_DBD		HRCACCTGBN	1526	9.66	557	3.52	2.74	12	3.98e-104	-238.09	8.24e-101	-230.45	2.05e-103	-236.45
185	motif_db/JASPAR/JASPAR2022_CORE_vertebrates_non-redundant_v2.meme	MA0006.1	Ahr::Arnt	YGCGTG	6534	41.34	4306	27.25	1.52	7.5	8.15e-103	-235.07	1.69e-99	-227.43	4.19e-102	-233.43
186	motif_db/EUKARYOTE/jolma2013.meme	Nr2e1_DBD_2		AAGTCAADAAGTCA	2222	14.06	1019	6.45	2.18	8.5	9.07e-102	-232.66	1.88e-98	-225.02	4.63e-101	-231.03
187	motif_db/JASPAR/JASPAR2022_CORE_vertebrates_non-redundant_v2.meme	MA0014.3	PAX5	RRGCGTGACCNN	3672	23.23	2069	13.09	1.77	8.8	4.84e-101	-230.98	1.00e-97	-223.35	2.46e-100	-229.36
188	motif_db/JASPAR/JASPAR2022_CORE_vertebrates_non-redundant_v2.meme	MA1577.1	TLX2	BYAATTAR	7640	48.34	5235	33.12	1.46	6.3	8.03e-101	-230.48	1.66e-97	-222.84	4.06e-100	-228.86
189	motif_db/MOUSE/uniprobe_mouse.meme	UP00071_1	Sox21_primary	HHHWATTATAATWDDD	8655	54.76	6093	38.55	1.42	5.6	7.28e-100	-228.27	1.51e-96	-220.64	3.66e-99	-226.66
190	motif_db/JASPAR/JASPAR2022_CORE_vertebrates_non-redundant_v2.meme	MA1959.1	KLF7	DGGGCGGGG	3274	20.72	1785	11.29	1.83	9.4	4.18e-99	-226.53	8.65e-96	-218.89	2.09e-98	-224.92
191	motif_db/EUKARYOTE/jolma2013.meme	POU3F4_DBD_2		TGCATAAWTTA	4639	29.35	2836	17.94	1.64	8.7	5.89e-98	-223.88	1.22e-94	-216.24	2.93e-97	-222.28
192	motif_db/JASPAR/JASPAR2022_CORE_vertebrates_non-redundant_v2.meme	MA1558.1	SNAI1	DRCAGGTGYD	3377	21.37	1879	11.89	1.8	10	1.59e-96	-220.58	3.30e-93	-212.95	7.89e-96	-218.98
193	motif_db/JASPAR/JASPAR2022_CORE_vertebrates_non-redundant_v2.meme	MA0693.3	Vdr	NNGAGTTCANN	7886	49.90	5499	34.79	1.43	7.3	1.28e-95	-218.50	2.65e-92	-210.86	6.30e-95	-216.90
194	motif_db/EUKARYOTE/jolma2013.meme	TBX2_full_1		GGTGTGARAWKTSACACC	2180	13.79	1027	6.50	2.12	7.1	1.71e-94	-215.91	3.54e-91	-208.27	8.38e-94	-214.32
195	motif_db/EUKARYOTE/jolma2013.meme	TBX20_DBD_1		AGGTGTGAAGGTGTGA	2234	14.14	1068	6.76	2.09	5.6	8.47e-94	-214.31	1.75e-90	-206.67	4.12e-93	-212.72
196	motif_db/EUKARYOTE/jolma2013.meme	FOXL1_full_2		WRTAAAYAAACAW	1589	10.05	641	4.06	2.48	12	1.02e-92	-211.82	2.10e-89	-204.19	4.92e-92	-210.24
197	motif_db/MOUSE/uniprobe_mouse.meme	UP00094_2	Zfp128_secondary	NGTATAYDTATAMN	8514	53.87	6064	38.37	1.4	6.4	1.57e-92	-211.39	3.24e-89	-203.75	7.55e-92	-209.82
198	motif_db/JASPAR/JASPAR2022_CORE_vertebrates_non-redundant_v2.meme	MA0494.1	Nr1h3::Rxra	TGACCTNNAGTRACCYYDN	3116	19.72	1712	10.83	1.82	8.8	1.89e-92	-211.20	3.92e-89	-203.56	9.08e-92	-209.63
199	motif_db/JASPAR/JASPAR2022_CORE_vertebrates_non-redundant_v2.meme	MA1534.1	NR1I3	RTGAACTTT	4590	29.04	2845	18.00	1.61	8.8	2.48e-92	-210.93	5.13e-89	-203.30	1.18e-91	-209.37
200	motif_db/EUKARYOTE/jolma2013.meme	DMBX1_DBD		DVGGATTADN	7023	44.44	4819	30.49	1.46	7.9	3.03e-92	-210.73	6.27e-89	-203.09	1.44e-91	-209.17
201	motif_db/EUKARYOTE/jolma2013.meme	FOXJ3_DBD_3		GTAAACATAAACA	9010	57.01	6497	41.11	1.39	1.4	1.58e-91	-209.08	3.28e-88	-201.44	7.48e-91	-207.52
202	motif_db/EUKARYOTE/jolma2013.meme	Rara_DBD_1		AAAGGTCAHBRRAGGTCA	2032	12.86	943	5.97	2.15	2	5.13e-91	-207.90	1.06e-87	-200.27	2.41e-90	-206.35
203	motif_db/JASPAR/JASPAR2022_CORE_vertebrates_non-redundant_v2.meme	MA1723.1	PRDM9	RGDGGGVAGGGRGGVRRMARVARR	5920	37.46	3927	24.85	1.51	5.9	8.04e-91	-207.45	1.66e-87	-199.82	3.76e-90	-205.91
204	motif_db/EUKARYOTE/jolma2013.meme	Cebpb_DBD		RTTRCGCAAY	6275	39.71	4220	26.70	1.49	4.7	1.45e-90	-206.86	3.01e-87	-199.22	6.76e-90	-205.32
205	motif_db/JASPAR/JASPAR2022_CORE_vertebrates_non-redundant_v2.meme	MA0725.1	VSX1	YTAATTAN	7125	45.08	4936	31.23	1.44	7.6	2.16e-89	-204.16	4.48e-86	-196.52	1.00e-88	-202.63
206	motif_db/MOUSE/uniprobe_mouse.meme	UP00159_1	Six2_2307.2	RAKRGGGTATCACNWNT	3082	19.50	1710	10.82	1.8	7.6	5.46e-89	-203.23	1.13e-85	-195.60	2.52e-88	-201.71
207	motif_db/EUKARYOTE/jolma2013.meme	SP1_DBD		RCCMCRCCCMC	5008	31.69	3209	20.30	1.56	8.8	8.53e-89	-202.79	1.77e-85	-195.15	3.92e-88	-201.26
208	motif_db/EUKARYOTE/jolma2013.meme	MESP1_DBD		HRCACCTGBN	1610	10.19	674	4.26	2.39	11	3.75e-88	-201.31	7.76e-85	-193.67	1.71e-87	-199.79
209	motif_db/JASPAR/JASPAR2022_CORE_vertebrates_non-redundant_v2.meme	MA0805.1	TBX1	AGGTGTGA	3929	24.86	2367	14.98	1.66	9	1.48e-87	-199.93	3.07e-84	-192.30	6.74e-87	-198.42
210	motif_db/EUKARYOTE/jolma2013.meme	LHX6_full_3		TGATTGCAATYA	6828	43.20	4719	29.86	1.45	1	9.64e-87	-198.06	2.00e-83	-190.42	4.36e-86	-196.55
211	motif_db/JASPAR/JASPAR2022_CORE_vertebrates_non-redundant_v2.meme	MA1621.1	Rbpjl	NNVACACCTGTBNN	2402	15.20	1227	7.76	1.96	10	1.50e-86	-197.62	3.10e-83	-189.98	6.74e-86	-196.11
212	motif_db/EUKARYOTE/jolma2013.meme	VSX1_DBD		YTAATTAN	7218	45.67	5047	31.93	1.43	7.6	1.61e-86	-197.55	3.32e-83	-189.91	7.19e-86	-196.05
213	motif_db/JASPAR/JASPAR2022_CORE_vertebrates_non-redundant_v2.meme	MA0664.1	MLXIPL	RTCACGTGAT	5285	33.44	3460	21.89	1.53	5.8	6.93e-86	-196.09	1.43e-82	-188.45	3.09e-85	-194.59
214	motif_db/EUKARYOTE/jolma2013.meme	TBX1_DBD_3		AGGTGTGA	3945	24.96	2394	15.15	1.65	9	9.16e-86	-195.81	1.90e-82	-188.17	4.07e-85	-194.32
215	motif_db/JASPAR/JASPAR2022_CORE_vertebrates_non-redundant_v2.meme	MA0041.2	FOXD3	WAWGHAAATAAACARY	905	5.73	256	1.62	3.53	13	1.01e-85	-195.71	2.09e-82	-188.08	4.45e-85	-194.23
216	motif_db/EUKARYOTE/jolma2013.meme	TFAP2A_DBD_2		HGCCYSAGGCD	7478	47.32	5283	33.43	1.42	6.6	4.94e-85	-194.12	1.02e-81	-186.49	2.17e-84	-192.64
217	motif_db/MOUSE/uniprobe_mouse.meme	UP00019_1	Zbtb12_primary	BNNRKGTTCTAGATCVN	5543	35.07	3685	23.32	1.5	4.2	2.26e-84	-192.60	4.67e-81	-184.97	9.88e-84	-191.13
218	motif_db/MOUSE/uniprobe_mouse.meme	UP00224_1	Pax6_3838.3	TRAYTAATTARTKNDM	7628	48.27	5419	34.29	1.41	5.8	2.99e-84	-192.32	6.20e-81	-184.69	1.30e-83	-190.85
219	motif_db/EUKARYOTE/jolma2013.meme	FOXC2_DBD_2		RTAAAYAAACA	1455	9.21	592	3.75	2.46	12	7.37e-84	-191.42	1.53e-80	-183.78	3.20e-83	-189.95
220	motif_db/EUKARYOTE/jolma2013.meme	HES5_DBD_1		YGGCACGTGCCR	1039	6.57	338	2.14	3.07	6.8	1.69e-83	-190.59	3.51e-80	-182.95	7.31e-83	-189.13
221	motif_db/JASPAR/JASPAR2022_CORE_vertebrates_non-redundant_v2.meme	MA1463.1	ARGFX	DCTAATTARM	7256	45.91	5130	32.46	1.41	4.5	2.96e-82	-187.73	6.13e-79	-180.09	1.27e-81	-186.27
222	motif_db/EUKARYOTE/jolma2013.meme	POU3F3_DBD_2		WTGMATAAWTWA	6035	38.19	4119	26.06	1.47	7.9	1.46e-81	-186.13	3.02e-78	-178.50	6.23e-81	-184.68
223	motif_db/EUKARYOTE/jolma2013.meme	HES7_DBD		YGGCACGTGCCR	923	5.84	278	1.76	3.31	6.9	1.49e-81	-186.11	3.07e-78	-178.48	6.33e-81	-184.66
224	motif_db/JASPAR/JASPAR2022_CORE_vertebrates_non-redundant_v2.meme	MA0464.2	BHLHE40	VKCACGTGMC	7418	46.94	5276	33.38	1.41	3.1	1.74e-81	-185.95	3.61e-78	-178.32	7.40e-81	-184.51
225	motif_db/JASPAR/JASPAR2022_CORE_vertebrates_non-redundant_v2.meme	MA1573.2	Thap11	ACTACAABTCCCAG	5923	37.48	4030	25.50	1.47	4	3.07e-81	-185.39	6.35e-78	-177.75	1.29e-80	-183.95
226	motif_db/EUKARYOTE/jolma2013.meme	RORA_DBD_2		TAWCTAGGTYAGTAGGTCA	751	4.75	189	1.20	3.96	1.9	2.98e-80	-183.12	6.16e-77	-175.48	1.25e-79	-181.68
227	motif_db/EUKARYOTE/jolma2013.meme	MLXIPL_full		RTCACGTGAT	5406	34.21	3616	22.88	1.49	5.9	3.45e-80	-182.97	7.13e-77	-175.33	1.44e-79	-181.54
228	motif_db/EUKARYOTE/jolma2013.meme	NKX3-2_DBD		RCCACTTAA	6714	42.48	4700	29.74	1.43	7.6	3.61e-80	-182.92	7.46e-77	-175.29	1.50e-79	-181.50
229	motif_db/EUKARYOTE/jolma2013.meme	Rfx2_DBD_1		SGTTRCCATGGYAACS	6314	39.95	4369	27.64	1.45	0.037	6.48e-80	-182.34	1.34e-76	-174.70	2.69e-79	-180.92
230	motif_db/JASPAR/JASPAR2022_CORE_vertebrates_non-redundant_v2.meme	MA1571.1	TGIF2LX	TGACAGCTGTCA	3505	22.18	2105	13.32	1.66	6.9	3.76e-79	-180.58	7.77e-76	-172.95	1.55e-78	-179.16
231	motif_db/EUKARYOTE/jolma2013.meme	BHLHB3_full		VKCACGTGMC	7525	47.61	5397	34.15	1.39	2.5	4.64e-79	-180.37	9.61e-76	-172.73	1.91e-78	-178.96
232	motif_db/EUKARYOTE/jolma2013.meme	HES5_DBD_2		YGGCACGTGCCR	947	5.99	300	1.90	3.15	7.1	8.32e-79	-179.79	1.72e-75	-172.15	3.41e-78	-178.38
233	motif_db/EUKARYOTE/jolma2013.meme	Foxc1_DBD_1		GTAAAYAAACA	1300	8.23	515	3.26	2.52	11	1.64e-78	-179.11	3.39e-75	-171.47	6.67e-78	-177.70
234	motif_db/JASPAR/JASPAR2022_CORE_vertebrates_non-redundant_v2.meme	MA0059.1	MAX::MYC	RASCACGTGGT	5616	35.54	3809	24.10	1.47	4.6	2.96e-78	-178.52	6.13e-75	-170.88	1.20e-77	-177.11
235	motif_db/JASPAR/JASPAR2022_CORE_vertebrates_non-redundant_v2.meme	MA1724.1	Rfx6	HNCCTAGCAACHV	7546	47.75	5427	34.34	1.39	6.6	4.14e-78	-178.18	8.56e-75	-170.55	1.67e-77	-176.79
236	motif_db/JASPAR/JASPAR2022_CORE_vertebrates_non-redundant_v2.meme	MA0738.1	HIC2	RTGCCCRSB	2484	15.72	1339	8.47	1.85	10	4.90e-78	-178.01	1.01e-74	-170.38	1.97e-77	-176.62
237	motif_db/EUKARYOTE/jolma2013.meme	HIC2_DBD		RTGCCCRSB	2487	15.74	1344	8.50	1.85	10	1.32e-77	-177.02	2.74e-74	-169.38	5.30e-77	-175.63
238	motif_db/EUKARYOTE/jolma2013.meme	BHLHB2_DBD		VKCACGTGMC	7405	46.86	5322	33.68	1.39	3.6	5.74e-77	-175.55	1.19e-73	-167.92	2.29e-76	-174.17
239	motif_db/EUKARYOTE/jolma2013.meme	HOXB13_DBD_1		CCAATAAAAH	7388	46.75	5309	33.59	1.39	6.7	7.42e-77	-175.30	1.53e-73	-167.66	2.95e-76	-173.92
240	motif_db/EUKARYOTE/jolma2013.meme	RFX3_DBD_1		BGTTRCCATGGYAACS	7029	44.48	5014	31.73	1.4	1.5	3.77e-76	-173.67	7.80e-73	-166.03	1.49e-75	-172.29
241	motif_db/JASPAR/JASPAR2022_CORE_vertebrates_non-redundant_v2.meme	MA1999.1	Prdm5	CBGTTCTCCATCTNN	2052	12.98	1039	6.57	1.97	10	8.11e-76	-172.90	1.68e-72	-165.27	3.20e-75	-171.53
242	motif_db/JASPAR/JASPAR2022_CORE_vertebrates_non-redundant_v2.meme	MA1565.1	TBX18	DRAGGTGTGAAR	4287	27.13	2752	17.41	1.56	9	8.91e-76	-172.81	1.84e-72	-165.17	3.50e-75	-171.44
243	motif_db/JASPAR/JASPAR2022_CORE_vertebrates_non-redundant_v2.meme	MA0628.1	POU6F1	AYTAATTART	8926	56.48	6641	42.02	1.34	5.1	9.91e-76	-172.70	2.05e-72	-165.07	3.87e-75	-171.34
244	motif_db/EUKARYOTE/jolma2013.meme	PAX4_DBD		CTAATTAR	8108	51.30	5941	37.59	1.36	6.5	1.74e-75	-172.14	3.61e-72	-164.50	6.78e-75	-170.78
245	motif_db/JASPAR/JASPAR2022_CORE_vertebrates_non-redundant_v2.meme	MA1564.1	SP9	RCCACGCCCMCY	4066	25.73	2578	16.31	1.58	8.8	1.79e-75	-172.11	3.70e-72	-164.48	6.93e-75	-170.76
246	motif_db/JASPAR/JASPAR2022_CORE_vertebrates_non-redundant_v2.meme	MA0746.2	SP3	NGCCACGCCCMCH	3556	22.50	2185	13.83	1.63	7.6	2.98e-74	-169.30	6.16e-71	-161.66	1.15e-73	-167.95
247	motif_db/JASPAR/JASPAR2022_CORE_vertebrates_non-redundant_v2.meme	MA0914.1	ISL2	GCAMTTAR	6297	39.84	4421	27.97	1.42	8.2	3.12e-74	-169.25	6.46e-71	-161.62	1.20e-73	-167.91
248	motif_db/JASPAR/JASPAR2022_CORE_vertebrates_non-redundant_v2.meme	MA1961.1	PATZ1	SSGGGGMGGGGS	6873	43.49	4914	31.09	1.4	4.1	1.32e-73	-167.81	2.73e-70	-160.18	5.05e-73	-166.47
249	motif_db/MOUSE/uniprobe_mouse.meme	UP00028_2	Tcfap2e_secondary	HRCNNRAAAAAAWR	6843	43.30	4893	30.96	1.4	7.6	2.93e-73	-167.01	6.06e-70	-159.38	1.12e-72	-165.68
250	motif_db/JASPAR/JASPAR2022_CORE_vertebrates_non-redundant_v2.meme	MA0822.1	HES7	YGGCACGTGCCR	1027	6.50	366	2.32	2.8	4.7	3.62e-73	-166.80	7.48e-70	-159.17	1.37e-72	-165.47
251	motif_db/EUKARYOTE/jolma2013.meme	ISL2_DBD		GCAMTTAR	6310	39.93	4445	28.13	1.42	8.2	3.86e-73	-166.74	8.00e-70	-159.10	1.46e-72	-165.41
252	motif_db/EUKARYOTE/jolma2013.meme	Bhlhb2_DBD_2		VKCACGTGMC	7637	48.32	5574	35.27	1.37	2.6	7.81e-73	-166.03	1.62e-69	-158.40	2.94e-72	-164.71
253	motif_db/MOUSE/uniprobe_mouse.meme	UP00069_1	Sox1_primary	HWDYAATTCAWTAHDK	6568	41.56	4670	29.55	1.41	7.7	1.65e-72	-165.29	3.41e-69	-157.65	6.18e-72	-163.96
254	motif_db/MOUSE/uniprobe_mouse.meme	UP00180_1	Hoxd13_2356.1	NNNYYAATAAAAHYNN	8999	56.94	6758	42.76	1.33	5.2	4.54e-72	-164.27	9.39e-69	-156.64	1.70e-71	-162.95
255	motif_db/EUKARYOTE/jolma2013.meme	TFEB_full		RYCACGTGAC	1731	10.95	835	5.28	2.07	10	9.97e-72	-163.49	2.06e-68	-155.85	3.71e-71	-162.17
256	motif_db/EUKARYOTE/jolma2013.meme	THRB_DBD_3		DTGACCTYANWTRAGGTCAC	2012	12.73	1036	6.56	1.94	2.2	1.93e-71	-162.82	4.01e-68	-155.19	7.18e-71	-161.51
257	motif_db/EUKARYOTE/jolma2013.meme	NFE2_DBD		VATGACTCATS	3789	23.97	2395	15.15	1.58	1.4	2.73e-71	-162.48	5.65e-68	-154.84	1.01e-70	-161.17
258	motif_db/JASPAR/JASPAR2022_CORE_vertebrates_non-redundant_v2.meme	MA0692.1	TFEB	RYCACGTGAC	1736	10.98	843	5.33	2.06	10	6.86e-71	-161.56	1.42e-67	-153.92	2.53e-70	-160.25
259	motif_db/EUKARYOTE/jolma2013.meme	CEBPB_DBD		RTTRCGCAAY	6101	38.60	4299	27.20	1.42	5.3	1.10e-70	-161.09	2.27e-67	-153.45	4.03e-70	-159.79
260	motif_db/JASPAR/JASPAR2022_CORE_vertebrates_non-redundant_v2.meme	MA0592.3	ESRRA	NBTCAAGGTCAHN	3392	21.46	2089	13.22	1.62	8.5	2.34e-70	-160.33	4.84e-67	-152.70	8.55e-70	-159.04
261	motif_db/JASPAR/JASPAR2022_CORE_vertebrates_non-redundant_v2.meme	MA0124.2	Nkx3-1	RCCACTTAA	6671	42.21	4787	30.29	1.39	7.2	3.96e-70	-159.81	8.19e-67	-152.17	1.44e-69	-158.51
262	motif_db/EUKARYOTE/jolma2013.meme	MNT_DBD		RVCACGTGMH	1862	11.78	937	5.93	1.99	9.5	5.46e-70	-159.48	1.13e-66	-151.85	1.98e-69	-158.20
263	motif_db/JASPAR/JASPAR2022_CORE_vertebrates_non-redundant_v2.meme	MA0793.1	POU6F2	ASCTMATTAW	5654	35.78	3934	24.89	1.44	7	6.85e-70	-159.26	1.42e-66	-151.62	2.47e-69	-157.97
264	motif_db/JASPAR/JASPAR2022_CORE_vertebrates_non-redundant_v2.meme	MA1656.1	ZNF449	NNAAGCCCAACCNN	6691	42.34	4809	30.43	1.39	6.4	9.72e-70	-158.91	2.01e-66	-151.27	3.50e-69	-157.63
265	motif_db/EUKARYOTE/jolma2013.meme	Pou2f2_DBD_1		YWTGAATATKCAWA	8262	52.28	6155	38.95	1.34	1.6	1.06e-69	-158.82	2.19e-66	-151.19	3.79e-69	-157.55
266	motif_db/EUKARYOTE/jolma2013.meme	MGA_DBD_3		GGTGTGAAWTTTCACACC	1032	6.53	383	2.42	2.69	7.6	2.34e-69	-158.03	4.84e-66	-150.39	8.35e-69	-156.76
267	motif_db/JASPAR/JASPAR2022_CORE_vertebrates_non-redundant_v2.meme	MA0259.1	ARNT::HIF1A	VBACGTGC	6077	38.45	4295	27.18	1.41	7.2	2.39e-69	-158.01	4.95e-66	-150.37	8.51e-69	-156.74
268	motif_db/JASPAR/JASPAR2022_CORE_vertebrates_non-redundant_v2.meme	MA0825.1	MNT	RVCACGTGMH	1900	12.02	968	6.13	1.96	9.4	2.53e-69	-157.95	5.24e-66	-150.31	8.97e-69	-156.68
269	motif_db/EUKARYOTE/jolma2013.meme	CEBPE_DBD		VTTRCGCAAY	6088	38.52	4309	27.27	1.41	6.3	5.84e-69	-157.11	1.21e-65	-149.48	2.06e-68	-155.85
270	motif_db/EUKARYOTE/jolma2013.meme	RXRG_DBD_2		RRGGTCATGACCYY	1770	11.20	881	5.57	2.01	0.73	2.43e-68	-155.69	5.02e-65	-148.05	8.53e-68	-154.43
271	motif_db/MOUSE/uniprobe_mouse.meme	UP00011_1	Irf6_primary	HDDAHCGAAACYAANNN	5494	34.76	3821	24.18	1.44	6.2	4.03e-68	-155.18	8.35e-65	-147.55	1.41e-67	-153.93
272	motif_db/JASPAR/JASPAR2022_CORE_vertebrates_non-redundant_v2.meme	MA0071.1	RORA	AWMWAGGTCA	7694	48.68	5691	36.01	1.35	3.6	6.65e-68	-154.68	1.38e-64	-147.05	2.32e-67	-153.43
273	motif_db/JASPAR/JASPAR2022_CORE_vertebrates_non-redundant_v2.meme	MA1115.1	POU5F1	WHATGCAAATN	9157	57.94	6959	44.03	1.32	6.6	6.65e-68	-154.68	1.38e-64	-147.05	2.32e-67	-153.43
274	motif_db/EUKARYOTE/jolma2013.meme	Nkx3-1_DBD		RCCACTTAA	6712	42.47	4853	30.71	1.38	7.2	1.02e-67	-154.25	2.12e-64	-146.61	3.55e-67	-153.01
275	motif_db/EUKARYOTE/jolma2013.meme	Hoxc10_DBD_2		GYAATAAAAA	7285	46.10	5344	33.81	1.36	7.3	1.35e-67	-153.97	2.79e-64	-146.34	4.66e-67	-152.73
276	motif_db/EUKARYOTE/jolma2013.meme	POU6F2_DBD_1		ASCTMATTAW	5800	36.70	4084	25.84	1.42	7	1.53e-67	-153.85	3.17e-64	-146.21	5.26e-67	-152.61
277	motif_db/MOUSE/uniprobe_mouse.meme	UP00054_2	Tcf7_secondary	MBKTATTANAAAHHN	7697	48.70	5701	36.07	1.35	7.2	2.20e-67	-153.49	4.55e-64	-145.85	7.54e-67	-152.25
278	motif_db/JASPAR/JASPAR2022_CORE_vertebrates_non-redundant_v2.meme	MA0740.2	KLF14	KGGGCGGGG	960	6.07	347	2.20	2.76	13	3.63e-67	-152.98	7.52e-64	-145.35	1.24e-66	-151.75
279	motif_db/JASPAR/JASPAR2022_CORE_vertebrates_non-redundant_v2.meme	MA1511.2	KLF10	GGGGCGGGG	1478	9.35	684	4.33	2.16	12	4.00e-67	-152.89	8.27e-64	-145.25	1.36e-66	-151.66
280	motif_db/MOUSE/uniprobe_mouse.meme	UP00192_1	Six1_0935.2	RATRGGGTATCAYNWNT	6703	42.41	4854	30.71	1.38	5.4	4.62e-67	-152.74	9.57e-64	-145.11	1.57e-66	-151.52
281	motif_db/JASPAR/JASPAR2022_CORE_vertebrates_non-redundant_v2.meme	MA0814.2	TFAP2C	NNGCCTGAGGCGNN	7595	48.06	5618	35.55	1.35	6.8	4.82e-67	-152.70	9.97e-64	-145.07	1.63e-66	-151.48
282	motif_db/JASPAR/JASPAR2022_CORE_vertebrates_non-redundant_v2.meme	MA0484.2	HNF4G	DNCAAAGTCCANN	7718	48.84	5725	36.23	1.35	6.4	5.74e-67	-152.53	1.19e-63	-144.89	1.93e-66	-151.31
283	motif_db/MOUSE/uniprobe_mouse.meme	UP00129_1	Pou3f1_3819.1	DVNTAATTAATTAABTN	7476	47.30	5518	34.92	1.35	3.8	7.05e-67	-152.32	1.46e-63	-144.69	2.36e-66	-151.11
284	motif_db/JASPAR/JASPAR2022_CORE_vertebrates_non-redundant_v2.meme	MA1556.1	RXRG	RRGGTCAYGACCYY	951	6.02	346	2.19	2.74	9.1	6.15e-66	-150.15	1.27e-62	-142.52	2.06e-65	-148.95
285	motif_db/EUKARYOTE/jolma2013.meme	MEIS3_DBD_2		TGACAGSTGTCA	4581	28.99	3095	19.58	1.48	6.5	2.45e-65	-148.77	5.07e-62	-141.14	8.16e-65	-147.57
286	motif_db/JASPAR/JASPAR2022_CORE_vertebrates_non-redundant_v2.meme	MA0620.3	MITF	NNNDRTCACGTGAYHNNN	7614	48.18	5659	35.81	1.35	3.8	2.55e-65	-148.73	5.28e-62	-141.10	8.47e-65	-147.53
287	motif_db/MOUSE/uniprobe_mouse.meme	UP00077_2	Srf_secondary	STWNAAAAAAAAMVNNH	10195	64.51	7912	50.06	1.29	6.5	2.73e-65	-148.66	5.66e-62	-141.03	9.05e-65	-147.47
288	motif_db/JASPAR/JASPAR2022_CORE_vertebrates_non-redundant_v2.meme	MA0032.2	FOXC1	WAWGTAAAYAW	10384	65.70	8080	51.13	1.29	4.7	3.30e-65	-148.47	6.83e-62	-140.84	1.09e-64	-147.28
289	motif_db/EUKARYOTE/jolma2013.meme	NR2E1_full_2		AAGTCAAWAAGTCA	2646	16.74	1555	9.84	1.7	9.2	1.27e-64	-147.13	2.63e-61	-139.49	4.17e-64	-145.94
290	motif_db/JASPAR/JASPAR2022_CORE_vertebrates_non-redundant_v2.meme	MA1513.1	KLF15	SCCCCGCCCCS	5043	31.91	3493	22.10	1.44	2.6	6.12e-64	-145.55	1.27e-60	-137.92	2.00e-63	-144.37
291	motif_db/JASPAR/JASPAR2022_CORE_vertebrates_non-redundant_v2.meme	MA1107.2	KLF9	MNGCCACACCCACHYV	1758	11.12	898	5.68	1.96	11	6.82e-64	-145.45	1.41e-60	-137.81	2.23e-63	-144.26
292	motif_db/EUKARYOTE/jolma2013.meme	MAFF_DBD		WTGCTGASTCAGCAW	5420	34.30	3809	24.10	1.42	1.1	7.11e-64	-145.40	1.47e-60	-137.77	2.31e-63	-144.23
293	motif_db/JASPAR/JASPAR2022_CORE_vertebrates_non-redundant_v2.meme	MA0747.1	SP8	RCCACGCCCMCY	2024	12.81	1092	6.91	1.85	10	8.23e-64	-145.26	1.70e-60	-137.62	2.67e-63	-144.08
294	motif_db/JASPAR/JASPAR2022_CORE_vertebrates_non-redundant_v2.meme	MA0067.2	PAX2	BCAVTSRAGCGTGACGR	2600	16.45	1526	9.66	1.7	5.4	8.56e-64	-145.22	1.77e-60	-137.58	2.77e-63	-144.05
295	motif_db/EUKARYOTE/jolma2013.meme	TGIF2_DBD		TGACAGSTGTCA	4613	29.19	3138	19.86	1.47	3.2	8.59e-64	-145.21	1.78e-60	-137.58	2.77e-63	-144.05
296	motif_db/EUKARYOTE/jolma2013.meme	SP8_DBD		RCCACGCCCMCY	2017	12.76	1090	6.90	1.85	11	2.53e-63	-144.13	5.24e-60	-136.50	8.13e-63	-142.97
297	motif_db/MOUSE/uniprobe_mouse.meme	UP00388_2	Six6_2267.5	DWWRGGGTATCAWNWHT	4662	29.50	3187	20.17	1.46	6.8	5.10e-63	-143.43	1.06e-59	-135.80	1.63e-62	-142.27
298	motif_db/MOUSE/uniprobe_mouse.meme	UP00018_1	Irf4_primary	MRWAYCGAAACYRNA	6571	41.58	4796	30.35	1.37	5.2	5.86e-63	-143.29	1.21e-59	-135.66	1.87e-62	-142.13
299	motif_db/MOUSE/uniprobe_mouse.meme	UP00004_1	Sox14_primary	DHNAATTATAATWWDN	9389	59.41	7247	45.86	1.3	4.4	1.22e-62	-142.56	2.52e-59	-134.93	3.86e-62	-141.41
300	motif_db/MOUSE/uniprobe_mouse.meme	UP00109_1	Obox6_3440.2	ANAADCGGATTAWHG	7827	49.53	5885	37.24	1.33	4	1.77e-62	-142.19	3.67e-59	-134.55	5.62e-62	-141.03
301	motif_db/MOUSE/uniprobe_mouse.meme	UP00048_1	Rara_primary	NHBMAAAGGTCACSND	7457	47.18	5568	35.23	1.34	5.2	3.05e-62	-141.65	6.31e-59	-134.01	9.61e-62	-140.50
302	motif_db/EUKARYOTE/jolma2013.meme	TFEC_DBD		RTCACRTGAB	1827	11.56	958	6.06	1.91	10	3.40e-62	-141.54	7.03e-59	-133.90	1.07e-61	-140.39
303	motif_db/JASPAR/JASPAR2022_CORE_vertebrates_non-redundant_v2.meme	MA0114.4	HNF4A	DNCAAAGTCCANN	7924	50.14	5975	37.81	1.33	6.3	4.30e-62	-141.30	8.90e-59	-133.67	1.35e-61	-140.16
304	motif_db/MOUSE/uniprobe_mouse.meme	UP00014_1	Sox17_primary	MDAAACAATTRAWHW	9558	60.48	7427	46.99	1.29	5.8	8.65e-61	-138.30	1.79e-57	-130.66	2.70e-60	-137.16
305	motif_db/MOUSE/uniprobe_mouse.meme	UP00009_2	Nr2f2_secondary	CKMKCSGGGTCAVBNH	3001	18.99	1864	11.79	1.61	8.5	1.24e-60	-137.94	2.58e-57	-130.30	3.87e-60	-136.80
306	motif_db/EUKARYOTE/jolma2013.meme	FOXC1_DBD_3		WAWGTAAAYAW	10605	67.10	8357	52.88	1.27	4.7	1.33e-60	-137.87	2.76e-57	-130.23	4.14e-60	-136.73
307	motif_db/EUKARYOTE/jolma2013.meme	CPEB1_full		AATAAAAA	7755	49.07	5852	37.03	1.33	7.6	1.62e-60	-137.67	3.35e-57	-130.04	5.01e-60	-136.54
308	motif_db/MOUSE/uniprobe_mouse.meme	UP00101_1	Sox12_primary	THATTGTTMTNAWN	7786	49.27	5887	37.25	1.32	6.7	5.39e-60	-136.47	1.12e-56	-128.83	1.66e-59	-135.34
309	motif_db/JASPAR/JASPAR2022_CORE_vertebrates_non-redundant_v2.meme	MA0831.3	TFE3	GTCACGTGAC	5472	34.62	3904	24.70	1.4	0.061	1.10e-59	-135.76	2.28e-56	-128.12	3.38e-59	-134.64
310	motif_db/JASPAR/JASPAR2022_CORE_vertebrates_non-redundant_v2.meme	MA0614.1	Foxj2	RTAAACAA	11169	70.67	8884	56.21	1.26	2.6	2.96e-59	-134.77	6.13e-56	-127.13	9.07e-59	-133.65
311	motif_db/MOUSE/uniprobe_mouse.meme	UP00146_2	Pou6f1_3733.1	VHHVATAATGAGSTKKM	6358	40.23	4678	29.60	1.36	4.1	3.01e-58	-132.45	6.24e-55	-124.81	9.20e-58	-131.33
312	motif_db/EUKARYOTE/jolma2013.meme	USF1_DBD		RHCACGTGAY	8995	56.92	6976	44.14	1.29	3.4	4.03e-58	-132.16	8.34e-55	-124.52	1.23e-57	-131.04
313	motif_db/JASPAR/JASPAR2022_CORE_vertebrates_non-redundant_v2.meme	MA0659.3	Mafg	NWGMTGACTCAGCAN	5113	32.35	3622	22.92	1.41	6.2	5.38e-58	-131.87	1.11e-54	-124.23	1.63e-57	-130.76
314	motif_db/MOUSE/uniprobe_mouse.meme	UP00255_1	Dbx1_3486.1	YARTWAATTAWTAAWNR	9905	62.67	7783	49.25	1.27	5.8	5.52e-58	-131.84	1.14e-54	-124.21	1.67e-57	-130.73
315	motif_db/JASPAR/JASPAR2022_CORE_vertebrates_non-redundant_v2.meme	MA1101.2	BACH2	DWANCATGASTCATSNTWH	2866	18.13	1781	11.27	1.61	0.14	6.75e-58	-131.64	1.40e-54	-124.01	2.03e-57	-130.54
316	motif_db/MOUSE/uniprobe_mouse.meme	UP00061_1	Foxl1_primary	DWAATRTAAACAAWVVB	11001	69.61	8769	55.49	1.25	1	2.01e-57	-130.55	4.16e-54	-122.91	6.05e-57	-129.45
317	motif_db/JASPAR/JASPAR2022_CORE_vertebrates_non-redundant_v2.meme	MA1566.2	TBX3	RAGGTGTGAAV	4379	27.71	3018	19.10	1.45	8	4.06e-57	-129.85	8.39e-54	-122.21	1.21e-56	-128.75
318	motif_db/EUKARYOTE/jolma2013.meme	ESRRA_DBD_4		BTCAAGGTCAH	2934	18.56	1845	11.67	1.59	9.2	9.84e-57	-128.96	2.04e-53	-121.33	2.94e-56	-127.87
319	motif_db/EUKARYOTE/jolma2013.meme	HOXC10_DBD_2		GYMATWAAAH	7422	46.96	5622	35.57	1.32	7.8	1.28e-56	-128.70	2.66e-53	-121.06	3.82e-56	-127.60
320	motif_db/EUKARYOTE/jolma2013.meme	POU3F3_DBD_3		WTRAATAWKHAW	11162	70.63	8938	56.56	1.25	5.4	4.02e-56	-127.55	8.31e-53	-119.92	1.19e-55	-126.47
321	motif_db/JASPAR/JASPAR2022_CORE_vertebrates_non-redundant_v2.meme	MA0685.2	SP4	GGGGCGGGG	6056	38.32	4455	28.19	1.36	3.6	1.25e-55	-126.42	2.58e-52	-118.79	3.69e-55	-125.34
322	motif_db/EUKARYOTE/jolma2013.meme	Klf12_DBD		GRCCACGCCCWHHWH	527	3.33	136	0.86	3.85	13	1.53e-55	-126.22	3.16e-52	-118.58	4.51e-55	-125.14
323	motif_db/MOUSE/uniprobe_mouse.meme	UP00093_1	Klf7_primary	TNRRCCMCGCCCHYHD	1624	10.28	852	5.39	1.91	10	1.96e-55	-125.97	4.06e-52	-118.33	5.77e-55	-124.89
324	motif_db/JASPAR/JASPAR2022_CORE_vertebrates_non-redundant_v2.meme	MA0627.2	POU2F3	NWTATGCAAATNH	9824	62.16	7764	49.13	1.27	3.9	4.61e-55	-125.11	9.55e-52	-117.48	1.35e-54	-124.04
325	motif_db/JASPAR/JASPAR2022_CORE_vertebrates_non-redundant_v2.meme	MA0131.2	HINFP	CARCGTCCGCKN	2290	14.49	1355	8.57	1.69	8.4	5.35e-55	-124.97	1.11e-51	-117.33	1.56e-54	-123.89
326	motif_db/EUKARYOTE/jolma2013.meme	GCM1_full_1		ATRCKGGTRCCMGCAY	2879	18.22	1819	11.51	1.58	6.5	9.54e-55	-124.39	1.98e-51	-116.75	2.78e-54	-123.32
327	motif_db/JASPAR/JASPAR2022_CORE_vertebrates_non-redundant_v2.meme	MA0130.1	ZNF354C	MTCCAC	2261	14.31	1336	8.45	1.69	9.9	1.46e-54	-123.96	3.02e-51	-116.33	4.23e-54	-122.90
328	motif_db/JASPAR/JASPAR2022_CORE_vertebrates_non-redundant_v2.meme	MA0797.1	TGIF2	TGACAGSTGTCA	4889	30.94	3477	22.00	1.41	2.5	1.97e-54	-123.66	4.08e-51	-116.03	5.70e-54	-122.60
329	motif_db/EUKARYOTE/jolma2013.meme	FOXO6_DBD_1		GTAAACATGTTTAC	3889	24.61	2647	16.75	1.47	0.87	5.81e-54	-122.58	1.20e-50	-114.94	1.68e-53	-121.52
330	motif_db/EUKARYOTE/jolma2013.meme	YY2_full_1		NCCGCCATNTY	1213	7.68	569	3.60	2.13	11	6.21e-54	-122.51	1.29e-50	-114.88	1.79e-53	-121.46
331	motif_db/EUKARYOTE/jolma2013.meme	FOXC2_DBD_3		WAWGTAAACAWW	775	4.90	283	1.79	2.73	13	8.39e-54	-122.21	1.74e-50	-114.58	2.41e-53	-121.16
332	motif_db/JASPAR/JASPAR2022_CORE_vertebrates_non-redundant_v2.meme	MA1491.2	GLI3	RGACCACCCACGWHGH	2442	15.45	1483	9.38	1.65	0.15	9.80e-54	-122.06	2.03e-50	-114.42	2.80e-53	-121.01
333	motif_db/JASPAR/JASPAR2022_CORE_vertebrates_non-redundant_v2.meme	MA0846.1	FOXC2	WAWGTAAACAWW	770	4.87	281	1.78	2.73	13	1.63e-53	-121.55	3.37e-50	-113.92	4.64e-53	-120.50
334	motif_db/JASPAR/JASPAR2022_CORE_vertebrates_non-redundant_v2.meme	MA0009.2	TBXT	TCACACMTAKGTGTGA	3398	21.50	2250	14.24	1.51	1.4	2.10e-53	-121.29	4.35e-50	-113.66	5.98e-53	-120.25
335	motif_db/JASPAR/JASPAR2022_CORE_vertebrates_non-redundant_v2.meme	MA0102.4	CEBPA	NDATTGCACAATHN	5456	34.52	3974	25.15	1.37	7.2	3.13e-53	-120.90	6.48e-50	-113.26	8.88e-53	-119.85
336	motif_db/JASPAR/JASPAR2022_CORE_vertebrates_non-redundant_v2.meme	MA0807.1	TBX5	AGGTGTKA	4329	27.39	3024	19.13	1.43	9	5.73e-53	-120.29	1.19e-49	-112.66	1.62e-52	-119.25
337	motif_db/EUKARYOTE/jolma2013.meme	HINFP1_full_1		CARCGTCCGCKN	2363	14.95	1428	9.04	1.65	8.4	6.37e-53	-120.19	1.32e-49	-112.55	1.80e-52	-119.15
338	motif_db/EUKARYOTE/jolma2013.meme	TBX5_DBD_1		AGGTGTKA	4306	27.25	3006	19.02	1.43	9	7.31e-53	-120.05	1.51e-49	-112.41	2.05e-52	-119.01
339	motif_db/JASPAR/JASPAR2022_CORE_vertebrates_non-redundant_v2.meme	MA1557.1	SMAD5	YGTCTAGACA	4841	30.63	3461	21.90	1.4	4.9	1.83e-52	-119.13	3.78e-49	-111.50	5.11e-52	-118.10
340	motif_db/JASPAR/JASPAR2022_CORE_vertebrates_non-redundant_v2.meme	MA0718.1	RAX	RYYAATTARH	7499	47.45	5755	36.41	1.3	6.6	1.84e-52	-119.13	3.80e-49	-111.49	5.13e-52	-118.10
341	motif_db/JASPAR/JASPAR2022_CORE_vertebrates_non-redundant_v2.meme	MA0018.4	CREB1	NNRTGATGTCAYN	6058	38.33	4506	28.51	1.34	6.9	3.81e-52	-118.40	7.88e-49	-110.76	1.06e-51	-117.37
342	motif_db/EUKARYOTE/jolma2013.meme	ESRRA_DBD_1		BTCAAGGTCAH	2836	17.94	1810	11.45	1.57	8.3	5.91e-52	-117.96	1.22e-48	-110.32	1.64e-51	-116.94
343	motif_db/MOUSE/uniprobe_mouse.meme	UP00097_2	Mtf1_secondary	ANATAWGAAAWADV	11517	72.87	9345	59.13	1.23	6	9.46e-52	-117.49	1.96e-48	-109.85	2.62e-51	-116.47
344	motif_db/JASPAR/JASPAR2022_CORE_vertebrates_non-redundant_v2.meme	MA1541.1	NR6A1	NYCAAGKTCAAGKTCAN	3914	24.77	2694	17.05	1.45	6.3	1.39e-51	-117.10	2.88e-48	-109.47	3.84e-51	-116.09
345	motif_db/JASPAR/JASPAR2022_CORE_vertebrates_non-redundant_v2.meme	MA0830.2	TCF4	NNGCACCTGCCNN	5149	32.58	3737	23.65	1.38	8.5	2.36e-51	-116.58	4.88e-48	-108.94	6.48e-51	-115.56
346	motif_db/EUKARYOTE/jolma2013.meme	FOXJ2_DBD_1		GTAAACARTAAACA	3342	21.15	2228	14.10	1.5	5	4.49e-51	-115.93	9.30e-48	-108.29	1.23e-50	-114.92
347	motif_db/MOUSE/uniprobe_mouse.meme	UP00076_2	Rfxdc2_secondary	BBRCDTRGAKACSVNWH	3886	24.59	2677	16.94	1.45	8.2	5.01e-51	-115.82	1.04e-47	-108.19	1.37e-50	-114.81
348	motif_db/MOUSE/uniprobe_mouse.meme	UP00100_2	Gata6_secondary	GSBNCGATATCGSMGYN	920	5.82	386	2.44	2.38	11	5.18e-51	-115.79	1.07e-47	-108.15	1.41e-50	-114.78
349	motif_db/EUKARYOTE/jolma2013.meme	RAX_DBD		RYYAATTARH	7550	47.77	5827	36.87	1.3	6.7	8.38e-51	-115.31	1.74e-47	-107.67	2.28e-50	-114.30
350	motif_db/EUKARYOTE/jolma2013.meme	GLI2_DBD_2		GCGACCACMCTR	3135	19.84	2063	13.05	1.52	7.9	1.04e-50	-115.09	2.16e-47	-107.45	2.83e-50	-114.09
351	motif_db/JASPAR/JASPAR2022_CORE_vertebrates_non-redundant_v2.meme	MA0790.1	POU4F1	ATGMATAATTAATG	10129	64.09	8122	51.39	1.25	3.5	1.51e-50	-114.72	3.12e-47	-107.08	4.07e-50	-113.72
352	motif_db/EUKARYOTE/jolma2013.meme	Irx3_DBD		YWACATGAMAAA	9543	60.38	7600	48.09	1.26	3.5	1.94e-50	-114.46	4.02e-47	-106.83	5.25e-50	-113.47
353	motif_db/JASPAR/JASPAR2022_CORE_vertebrates_non-redundant_v2.meme	MA1623.1	Stat2	RGAAACAGAAASH	10633	67.28	8595	54.38	1.24	5	1.60e-49	-112.35	3.32e-46	-104.72	4.31e-49	-111.37
354	motif_db/MOUSE/uniprobe_mouse.meme	UP00073_1	Foxa2_primary	HWWAWGTAAAYAAANNN	3464	21.92	2346	14.84	1.48	8.3	2.26e-49	-112.01	4.68e-46	-104.37	6.07e-49	-111.02
355	motif_db/JASPAR/JASPAR2022_CORE_vertebrates_non-redundant_v2.meme	MA0643.1	Esrrg	TCAAGGTCAH	3176	20.10	2115	13.38	1.5	8.2	7.32e-49	-110.84	1.52e-45	-103.20	1.96e-48	-109.85
356	motif_db/MOUSE/uniprobe_mouse.meme	UP00146_1	Pou6f1_1731.2	VHNSWTAATGAGSTKDN	5317	33.64	3915	24.77	1.36	5.3	7.85e-49	-110.77	1.63e-45	-103.13	2.09e-48	-109.78
357	motif_db/JASPAR/JASPAR2022_CORE_vertebrates_non-redundant_v2.meme	MA0119.1	NFIC::TLX1	TGGCASSRWGCCAA	4366	27.63	3109	19.67	1.4	0.46	1.66e-48	-110.02	3.43e-45	-102.38	4.41e-48	-109.04
358	motif_db/MOUSE/uniprobe_mouse.meme	UP00009_1	Nr2f2_primary	NHBNAAAGGTCAHVNN	7773	49.18	6065	38.38	1.28	5.2	2.29e-48	-109.69	4.75e-45	-102.06	6.08e-48	-108.72
359	motif_db/EUKARYOTE/jolma2013.meme	LHX6_full_2		TAATTAGYGYTRATTA	3384	21.41	2291	14.50	1.48	0.21	2.36e-48	-109.67	4.88e-45	-102.03	6.24e-48	-108.69
360	motif_db/JASPAR/JASPAR2022_CORE_vertebrates_non-redundant_v2.meme	MA0101.1	REL	BGGRNWTTCC	9107	57.62	7253	45.89	1.26	6.2	3.26e-48	-109.34	6.76e-45	-101.71	8.61e-48	-108.37
361	motif_db/EUKARYOTE/jolma2013.meme	ESRRG_full_3		TCAAGGTCAH	3253	20.58	2188	13.84	1.49	8.2	6.63e-48	-108.63	1.37e-44	-101.00	1.74e-47	-107.66
362	motif_db/JASPAR/JASPAR2022_CORE_vertebrates_non-redundant_v2.meme	MA0851.1	Foxj3	NDAADGTAAACAAANNM	2305	14.58	1427	9.03	1.61	9.7	1.40e-47	-107.88	2.91e-44	-100.25	3.68e-47	-106.92
363	motif_db/JASPAR/JASPAR2022_CORE_vertebrates_non-redundant_v2.meme	MA0003.4	TFAP2A	NNKGCCTCAGGCNN	7633	48.30	5959	37.71	1.28	6.6	2.41e-47	-107.34	5.00e-44	-99.71	6.31e-47	-106.38
364	motif_db/EUKARYOTE/jolma2013.meme	TEAD3_DBD_1		RCATTCCWNRCATWCCD	4338	27.45	3100	19.62	1.4	4.3	2.46e-47	-107.32	5.09e-44	-99.69	6.41e-47	-106.36
365	motif_db/JASPAR/JASPAR2022_CORE_vertebrates_non-redundant_v2.meme	MA1129.1	FOSL1::JUN	ATGACGTCAT	3650	23.10	2523	15.96	1.45	7.5	2.75e-47	-107.21	5.69e-44	-99.58	7.15e-47	-106.25
366	motif_db/EUKARYOTE/jolma2013.meme	POU4F1_DBD		ATGMATAATTAATG	10544	66.72	8567	54.21	1.23	3.3	5.34e-47	-106.55	1.10e-43	-98.91	1.39e-46	-105.59
367	motif_db/EUKARYOTE/jolma2013.meme	NKX2-8_DBD		VCACTTVAV	8881	56.19	7075	44.77	1.26	7.7	5.83e-47	-106.46	1.21e-43	-98.82	1.51e-46	-105.51
368	motif_db/MOUSE/uniprobe_mouse.meme	UP00244_1	Tlx2_3498.2	KAATYAATTAATAAYWW	5297	33.52	3925	24.84	1.35	7.3	6.77e-47	-106.31	1.40e-43	-98.67	1.75e-46	-105.36
369	motif_db/EUKARYOTE/jolma2013.meme	FOXB1_DBD_3		WATGTAAATAT	1492	9.44	811	5.13	1.84	11	1.26e-46	-105.69	2.60e-43	-98.06	3.23e-46	-104.75
370	motif_db/JASPAR/JASPAR2022_CORE_vertebrates_non-redundant_v2.meme	MA0468.1	DUX4	TAAYYYAATCA	2856	18.07	1881	11.90	1.52	6.6	3.28e-46	-104.73	6.79e-43	-97.10	8.42e-46	-103.79
371	motif_db/JASPAR/JASPAR2022_CORE_vertebrates_non-redundant_v2.meme	MA0632.2	TCFL5	KCACGCGCMC	7821	49.49	6147	38.90	1.27	3	4.02e-46	-104.53	8.31e-43	-96.89	1.03e-45	-103.59
372	motif_db/MOUSE/uniprobe_mouse.meme	UP00025_1	Foxk1_primary	NRAATGTAAACAAAVNB	3023	19.13	2021	12.79	1.5	7.8	7.70e-46	-103.88	1.59e-42	-96.24	1.97e-45	-102.94
373	motif_db/EUKARYOTE/jolma2013.meme	HNF1A_full		DRTTAATNATTAACN	4041	25.57	2876	18.20	1.4	5.5	3.59e-45	-102.34	7.43e-42	-94.70	9.13e-45	-101.40
374	motif_db/JASPAR/JASPAR2022_CORE_vertebrates_non-redundant_v2.meme	MA1135.1	FOSB::JUNB	KRTGASTCAT	10221	64.67	8323	52.66	1.23	1.8	9.64e-45	-101.35	2.00e-41	-93.72	2.45e-44	-100.42
375	motif_db/EUKARYOTE/jolma2013.meme	POU3F1_DBD_2		WTGMATAAWTHA	8010	50.68	6348	40.17	1.26	6.7	2.58e-44	-100.37	5.33e-41	-92.73	6.53e-44	-99.44
376	motif_db/JASPAR/JASPAR2022_CORE_vertebrates_non-redundant_v2.meme	MA2003.1	NKX2-4	CCACTTSAVV	6383	40.39	4911	31.07	1.3	8.2	3.43e-44	-100.08	7.10e-41	-92.45	8.67e-44	-99.15
377	motif_db/EUKARYOTE/jolma2013.meme	TBX20_full_2		AGGTGTGANGGTGTGA	1513	9.57	843	5.33	1.79	3.4	3.49e-44	-100.06	7.23e-41	-92.43	8.80e-44	-99.14
378	motif_db/MOUSE/uniprobe_mouse.meme	UP00039_1	Foxj3_primary	NDAADGTAAACAAANNM	2338	14.79	1484	9.39	1.58	9.6	4.48e-44	-99.81	9.28e-41	-92.18	1.13e-43	-98.89
379	motif_db/JASPAR/JASPAR2022_CORE_vertebrates_non-redundant_v2.meme	MA0847.3	FOXD2	SYTAARYAAACA	1236	7.82	640	4.05	1.93	11	4.84e-44	-99.74	1.00e-40	-92.10	1.21e-43	-98.82
380	motif_db/EUKARYOTE/jolma2013.meme	TFAP2B_DBD_2		HGCCTSAGGCD	8576	54.26	6867	43.45	1.25	4.3	1.33e-43	-98.73	2.75e-40	-91.09	3.32e-43	-97.81
381	motif_db/JASPAR/JASPAR2022_CORE_vertebrates_non-redundant_v2.meme	MA0845.1	FOXB1	WATGTAAATAT	1407	8.90	768	4.86	1.83	11	1.36e-43	-98.70	2.82e-40	-91.07	3.39e-43	-97.79
382	motif_db/JASPAR/JASPAR2022_CORE_vertebrates_non-redundant_v2.meme	MA0471.2	E2F6	VVDGGCGGGAAVV	3557	22.51	2489	15.75	1.43	8.7	1.62e-43	-98.53	3.36e-40	-90.89	4.04e-43	-97.62
383	motif_db/JASPAR/JASPAR2022_CORE_vertebrates_non-redundant_v2.meme	MA0046.2	HNF1A	DRTTAATNATTAACN	8875	56.16	7137	45.16	1.24	1.2	1.67e-43	-98.50	3.46e-40	-90.86	4.15e-43	-97.59
384	motif_db/MOUSE/uniprobe_mouse.meme	UP00250_1	Irx5_2385.1	WWNNWACATGTWNDANW	9238	58.45	7464	47.23	1.24	3.5	1.86e-43	-98.39	3.84e-40	-90.76	4.59e-43	-97.49
385	motif_db/JASPAR/JASPAR2022_CORE_vertebrates_non-redundant_v2.meme	MA0894.1	HESX1	GHTAATTRRH	6976	44.14	5446	34.46	1.28	5.6	1.92e-43	-98.36	3.97e-40	-90.73	4.73e-43	-97.46
386	motif_db/MOUSE/uniprobe_mouse.meme	UP00016_1	Sry_primary	NHNWATTATAATRWDN	10193	64.50	8331	52.71	1.22	1.6	3.45e-43	-97.77	7.15e-40	-90.14	8.50e-43	-96.87
387	motif_db/MOUSE/uniprobe_mouse.meme	UP00184_1	Lhx8_2247.2	HMMVCTAATTAGCKGTG	6087	38.52	4670	29.55	1.3	4.9	4.72e-43	-97.46	9.78e-40	-89.82	1.16e-42	-96.56
388	motif_db/MOUSE/uniprobe_mouse.meme	UP00265_1	Pitx3_3497.2	VGGGGGATTAGCTRSC	7714	48.81	6112	38.67	1.26	3.3	7.87e-43	-96.95	1.63e-39	-89.31	1.93e-42	-96.05
389	motif_db/JASPAR/JASPAR2022_CORE_vertebrates_non-redundant_v2.meme	MA0163.1	PLAG1	GGGGCCCWAGGGGG	3249	20.56	2242	14.19	1.45	4.1	1.20e-42	-96.53	2.48e-39	-88.89	2.93e-42	-95.63
390	motif_db/EUKARYOTE/jolma2013.meme	GLI2_DBD_1		GACCACCCACRDHG	4747	30.04	3512	22.22	1.35	8	1.29e-42	-96.46	2.66e-39	-88.82	3.13e-42	-95.57
391	motif_db/EUKARYOTE/jolma2013.meme	FOXB1_DBD_2		WATGTAAATATTGACAYW	1588	10.05	912	5.77	1.74	6.4	2.01e-42	-96.01	4.17e-39	-88.37	4.89e-42	-95.12
392	motif_db/EUKARYOTE/jolma2013.meme	POU1F1_DBD_2		AWTATGCWAATKAG	6991	44.24	5481	34.68	1.28	4.8	3.29e-42	-95.52	6.81e-39	-87.88	7.97e-42	-94.63
393	motif_db/JASPAR/JASPAR2022_CORE_vertebrates_non-redundant_v2.meme	MA1471.1	BARX2	NWWAAYMATTAN	5877	37.19	4502	28.49	1.31	7.7	4.65e-42	-95.17	9.62e-39	-87.54	1.12e-41	-94.29
394	motif_db/EUKARYOTE/jolma2013.meme	YY1_full		NCCGCCATTRH	1618	10.24	939	5.94	1.72	10	7.42e-42	-94.70	1.54e-38	-87.07	1.79e-41	-93.82
395	motif_db/JASPAR/JASPAR2022_CORE_vertebrates_non-redundant_v2.meme	MA1987.1	ZNF701	GAGCACYAARGGGGGRADDDD	10545	66.72	8680	54.92	1.21	2.3	7.98e-42	-94.63	1.65e-38	-87.00	1.92e-41	-93.75
396	motif_db/MOUSE/uniprobe_mouse.meme	UP00247_1	Pax4_3989.2	WVRDYTAATTARYBSDN	7774	49.19	6187	39.15	1.26	3.1	1.10e-41	-94.31	2.28e-38	-86.67	2.64e-41	-93.43
397	motif_db/JASPAR/JASPAR2022_CORE_vertebrates_non-redundant_v2.meme	MA0499.2	MYOD1	NNGCACCTGTCNB	5245	33.19	3957	25.04	1.33	7.9	1.20e-41	-94.22	2.49e-38	-86.59	2.87e-41	-93.35
398	motif_db/JASPAR/JASPAR2022_CORE_vertebrates_non-redundant_v2.meme	MA1602.1	ZSCAN29	YGTCTACRCNGN	4912	31.08	3670	23.22	1.34	3	1.57e-41	-93.95	3.26e-38	-86.32	3.76e-41	-93.08
399	motif_db/JASPAR/JASPAR2022_CORE_vertebrates_non-redundant_v2.meme	MA0075.3	PRRX2	CTAATTAN	8882	56.20	7184	45.46	1.24	2.6	1.76e-41	-93.84	3.65e-38	-86.20	4.20e-41	-92.97
400	motif_db/JASPAR/JASPAR2022_CORE_vertebrates_non-redundant_v2.meme	MA0079.5	SP1	GGGGCGGGG	5975	37.81	4600	29.11	1.3	4	2.58e-41	-93.46	5.33e-38	-85.82	6.12e-41	-92.59
401	motif_db/MOUSE/uniprobe_mouse.meme	UP00048_2	Rara_secondary	MKMGYSGGGTCAMKBN	3315	20.98	2313	14.64	1.43	8.7	2.94e-41	-93.33	6.08e-38	-85.69	6.96e-41	-92.47
402	motif_db/JASPAR/JASPAR2022_CORE_vertebrates_non-redundant_v2.meme	MA0681.2	PHOX2B	WWTAATCAAATTAWWW	10752	68.03	8891	56.26	1.21	1.7	8.24e-41	-92.30	1.71e-37	-84.66	1.95e-40	-91.44
403	motif_db/EUKARYOTE/jolma2013.meme	DPRX_DBD_1		NVGGATTADS	8773	55.51	7114	45.01	1.23	7.2	4.09e-40	-90.69	8.47e-37	-83.06	9.65e-40	-89.84
404	motif_db/EUKARYOTE/jolma2013.meme	CENPB_full		CCCGCDTNNWRCGAA	2485	15.72	1641	10.38	1.51	7.1	5.00e-40	-90.49	1.03e-36	-82.86	1.18e-39	-89.64
405	motif_db/JASPAR/JASPAR2022_CORE_vertebrates_non-redundant_v2.meme	MA0599.1	KLF5	GCCCCDCCCH	2265	14.33	1466	9.28	1.54	11	1.06e-39	-89.75	2.19e-36	-82.11	2.48e-39	-88.89
406	motif_db/EUKARYOTE/jolma2013.meme	HNF1B_full_2		NRTTAATNATTAACN	4107	25.99	3005	19.01	1.37	5	1.48e-39	-89.41	3.06e-36	-81.77	3.46e-39	-88.56
407	motif_db/MOUSE/uniprobe_mouse.meme	UP00000_2	Smad3_secondary	KHHNCCCCGCCAMYYYB	4907	31.05	3697	23.39	1.33	7.8	2.01e-39	-89.10	4.16e-36	-81.47	4.69e-39	-88.25
408	motif_db/EUKARYOTE/jolma2013.meme	HESX1_DBD_1		GHTAATTRRH	7149	45.24	5689	36.00	1.26	5.6	1.61e-38	-87.02	3.33e-35	-79.39	3.75e-38	-86.18
409	motif_db/JASPAR/JASPAR2022_CORE_vertebrates_non-redundant_v2.meme	MA1572.1	TGIF2LY	TGACAGCTGTCA	4449	28.15	3314	20.97	1.34	6.3	1.71e-38	-86.96	3.55e-35	-79.32	3.98e-38	-86.12
410	motif_db/EUKARYOTE/jolma2013.meme	FIGLA_DBD		WMCACCTGKW	1841	11.65	1139	7.21	1.62	11	1.78e-38	-86.92	3.67e-35	-79.29	4.11e-38	-86.08
411	motif_db/JASPAR/JASPAR2022_CORE_vertebrates_non-redundant_v2.meme	MA0820.1	FIGLA	WMCACCTGKW	1833	11.60	1133	7.17	1.62	11	1.93e-38	-86.84	3.99e-35	-79.21	4.45e-38	-86.00
412	motif_db/EUKARYOTE/jolma2013.meme	PKNOX1_DBD		TGACAGSTGTCA	1276	8.07	705	4.46	1.81	4.5	1.95e-38	-86.83	4.04e-35	-79.19	4.50e-38	-85.99
413	motif_db/MOUSE/uniprobe_mouse.meme	UP00236_1	Irx2_0900.3	WWDRTACATGTADNWBW	8550	54.10	6953	44.00	1.23	3.1	3.37e-38	-86.28	6.97e-35	-78.65	7.75e-38	-85.45
414	motif_db/MOUSE/uniprobe_mouse.meme	UP00191_1	Pou2f2_3748.1	BHDTATGCAAATKARV	8605	54.45	7004	44.32	1.23	3.2	3.92e-38	-86.13	8.11e-35	-78.50	8.99e-38	-85.30
415	motif_db/JASPAR/JASPAR2022_CORE_vertebrates_non-redundant_v2.meme	MA0039.4	KLF4	NNCCCCACCCHN	4823	30.52	3646	23.07	1.32	8.5	5.71e-38	-85.76	1.18e-34	-78.12	1.31e-37	-84.93
416	motif_db/EUKARYOTE/jolma2013.meme	ZNF238_DBD		MWTCCAGATGTKB	2619	16.57	1776	11.24	1.47	7	1.36e-37	-84.89	2.81e-34	-77.25	3.10e-37	-84.06
417	motif_db/EUKARYOTE/jolma2013.meme	Pknox2_DBD		TGACAGSTGTCA	1172	7.42	634	4.01	1.85	3.5	1.66e-37	-84.69	3.44e-34	-77.05	3.79e-37	-83.86
418	motif_db/JASPAR/JASPAR2022_CORE_vertebrates_non-redundant_v2.meme	MA0492.1	JUND	DDDRATGABGTCATN	5413	34.25	4176	26.42	1.3	0.0067	4.31e-37	-83.73	8.93e-34	-76.10	9.80e-37	-82.91
419	motif_db/MOUSE/uniprobe_mouse.meme	UP00134_1	Hoxb13_3479.1	VRNCCAATAAAAWHHV	8718	55.16	7129	45.11	1.22	5.1	4.62e-37	-83.67	9.57e-34	-76.03	1.05e-36	-82.85
420	motif_db/JASPAR/JASPAR2022_CORE_vertebrates_non-redundant_v2.meme	MA1576.1	THRB	DTGACCTBACGTGACCTYA	1563	9.89	935	5.92	1.67	3.6	7.41e-37	-83.19	1.53e-33	-75.56	1.68e-36	-82.38
421	motif_db/EUKARYOTE/jolma2013.meme	MSX2_DBD_1		GCAATTAAAWWSCAATTA	5810	36.76	4531	28.67	1.28	1.2	8.64e-37	-83.04	1.79e-33	-75.40	1.95e-36	-82.23
422	motif_db/EUKARYOTE/jolma2013.meme	T_full		TCACACMTAKGTGTGA	3870	24.49	2842	17.98	1.36	1.6	1.26e-36	-82.66	2.61e-33	-75.03	2.84e-36	-81.85
423	motif_db/JASPAR/JASPAR2022_CORE_vertebrates_non-redundant_v2.meme	MA0104.4	MYCN	VVCCACGTGGBB	2375	15.03	1586	10.04	1.5	8.4	1.33e-36	-82.61	2.75e-33	-74.97	2.99e-36	-81.80
424	motif_db/EUKARYOTE/jolma2013.meme	POU6F2_full		GCTAATTAVH	7840	49.61	6347	40.16	1.24	4	1.45e-36	-82.52	3.01e-33	-74.88	3.25e-36	-81.71
425	motif_db/MOUSE/uniprobe_mouse.meme	UP00217_1	Hoxa10_2318.1	DMKGYAATAAAATKHW	9608	60.79	7949	50.30	1.21	4.9	1.66e-36	-82.38	3.44e-33	-74.75	3.72e-36	-81.58
426	motif_db/MOUSE/uniprobe_mouse.meme	UP00034_1	Sox7_primary	HNKDWWDAACAATARWNNTHNW	9839	62.26	8163	51.65	1.21	4.3	2.37e-36	-82.03	4.90e-33	-74.40	5.28e-36	-81.23
427	motif_db/EUKARYOTE/jolma2013.meme	MAX_DBD_2		AVCACGTGNY	2586	16.36	1765	11.17	1.46	7.8	4.29e-36	-81.44	8.89e-33	-73.80	9.55e-36	-80.64
428	motif_db/MOUSE/uniprobe_mouse.meme	UP00074_1	Isgf3g_primary	NDRAAWCGAAACTDA	8182	51.77	6668	42.19	1.23	4.5	5.80e-36	-81.14	1.20e-32	-73.50	1.29e-35	-80.34
429	motif_db/EUKARYOTE/jolma2013.meme	NHLH1_full		CGCAGCTGCK	9912	62.72	8244	52.16	1.2	3.5	9.91e-36	-80.60	2.05e-32	-72.96	2.20e-35	-79.80
430	motif_db/EUKARYOTE/jolma2013.meme	HOXD13_DBD_1		CYMATAAAAH	9112	57.66	7519	47.58	1.21	4.8	1.40e-35	-80.25	2.91e-32	-72.62	3.10e-35	-79.46
431	motif_db/JASPAR/JASPAR2022_CORE_vertebrates_non-redundant_v2.meme	MA1990.1	Gli1	NNRGACCACCCASV	2848	18.02	1989	12.59	1.43	9.2	1.46e-35	-80.21	3.03e-32	-72.58	3.22e-35	-79.42
432	motif_db/MOUSE/uniprobe_mouse.meme	UP00041_1	Foxj1_primary	ANHRTAAACAAANNND	3057	19.34	2172	13.74	1.41	9.4	6.03e-35	-78.79	1.25e-31	-71.16	1.33e-34	-78.01
433	motif_db/MOUSE/uniprobe_mouse.meme	UP00223_2	Irx3_2226.1	WDDNTACATGTAAWWYW	9102	57.59	7530	47.65	1.21	2.7	1.06e-34	-78.23	2.18e-31	-70.60	2.31e-34	-77.45
434	motif_db/EUKARYOTE/jolma2013.meme	MSX1_DBD_1		SCAATTAAAWWSCAATTA	5522	34.94	4313	27.29	1.28	4.3	1.11e-34	-78.19	2.29e-31	-70.55	2.42e-34	-77.40
435	motif_db/JASPAR/JASPAR2022_CORE_vertebrates_non-redundant_v2.meme	MA0528.2	ZNF263	VNGGGGAGGASG	7752	49.05	6307	39.91	1.23	6.8	1.13e-34	-78.17	2.33e-31	-70.53	2.46e-34	-77.39
436	motif_db/MOUSE/uniprobe_mouse.meme	UP00216_1	Obox1_3970.2	DTARGGGGATTAACWWN	8186	51.80	6700	42.39	1.22	2.9	1.21e-34	-78.09	2.51e-31	-70.46	2.65e-34	-77.31
437	motif_db/MOUSE/uniprobe_mouse.meme	UP00040_1	Irf5_primary	NNDWAYCGAAACYRV	2015	12.75	1313	8.31	1.53	8.2	1.29e-34	-78.03	2.68e-31	-70.39	2.81e-34	-77.25
438	motif_db/JASPAR/JASPAR2022_CORE_vertebrates_non-redundant_v2.meme	MA1136.1	FOSB::JUNB	RTGACGTCAT	3864	24.45	2867	18.14	1.35	7	1.81e-34	-77.70	3.74e-31	-70.06	3.92e-34	-76.92
439	motif_db/MOUSE/uniprobe_mouse.meme	UP00211_1	Pou3f3_3235.2	WANDTATGCATAATDDA	11043	69.87	9312	58.92	1.19	1.8	2.03e-34	-77.58	4.20e-31	-69.95	4.39e-34	-76.81
440	motif_db/JASPAR/JASPAR2022_CORE_vertebrates_non-redundant_v2.meme	MA0068.2	PAX4	CTAATTAG	9307	58.89	7727	48.89	1.2	5.4	2.97e-34	-77.20	6.14e-31	-69.56	6.41e-34	-76.43
441	motif_db/JASPAR/JASPAR2022_CORE_vertebrates_non-redundant_v2.meme	MA1512.1	KLF11	SCCACGCCCMC	6728	42.57	5395	34.14	1.25	5.7	3.09e-34	-77.16	6.39e-31	-69.53	6.65e-34	-76.39
442	motif_db/EUKARYOTE/jolma2013.meme	HOXC13_DBD_1		CYAATAAAAH	10219	64.66	8562	54.18	1.19	4.5	3.48e-34	-77.04	7.21e-31	-69.40	7.49e-34	-76.27
443	motif_db/MOUSE/uniprobe_mouse.meme	UP00208_1	Obox5_2284.1	WDNRGGGATTAAWTNWH	8494	53.75	6990	44.23	1.22	2.5	3.78e-34	-76.96	7.82e-31	-69.32	8.10e-34	-76.20
444	motif_db/MOUSE/uniprobe_mouse.meme	UP00002_1	Sp4_primary	BDHMMCGCCCCCTYNNB	5570	35.24	4366	27.63	1.28	5.5	4.40e-34	-76.81	9.11e-31	-69.17	9.41e-34	-76.05
445	motif_db/EUKARYOTE/jolma2013.meme	TBX21_full_2		AAGGTGTGAA	3390	21.45	2468	15.62	1.37	8.3	6.58e-34	-76.40	1.36e-30	-68.77	1.41e-33	-75.65
446	motif_db/MOUSE/uniprobe_mouse.meme	UP00128_1	Pou3f2_2824.1	SNWAATTAATTARKDND	9845	62.29	8227	52.06	1.2	1.9	6.82e-34	-76.37	1.41e-30	-68.73	1.45e-33	-75.61
447	motif_db/EUKARYOTE/jolma2013.meme	PKNOX2_DBD		TGACAGGTGTCA	1353	8.56	796	5.04	1.7	5	7.05e-34	-76.34	1.46e-30	-68.70	1.50e-33	-75.58
448	motif_db/EUKARYOTE/jolma2013.meme	SP3_DBD		VCCACGCCCMC	1267	8.02	731	4.63	1.73	11	9.05e-34	-76.09	1.87e-30	-68.45	1.92e-33	-75.33
449	motif_db/EUKARYOTE/jolma2013.meme	PAX4_full		CTAATTAG	9325	59.00	7755	49.07	1.2	5.5	9.21e-34	-76.07	1.91e-30	-68.43	1.95e-33	-75.32
450	motif_db/EUKARYOTE/jolma2013.meme	TBX21_DBD_2		DAGGTGTGAA	3624	22.93	2676	16.93	1.35	8.4	2.31e-33	-75.15	4.78e-30	-67.51	4.88e-33	-74.40
451	motif_db/JASPAR/JASPAR2022_CORE_vertebrates_non-redundant_v2.meme	MA1643.1	NFIB	NNCCTGGCAYNGTGCCAAGNN	3673	23.24	2719	17.20	1.35	4.3	2.62e-33	-75.02	5.43e-30	-67.39	5.53e-33	-74.28
452	motif_db/EUKARYOTE/jolma2013.meme	HEY2_DBD		GRCACGTGCC	8417	53.26	6939	43.91	1.21	4.3	2.66e-33	-75.01	5.50e-30	-67.37	5.58e-33	-74.27
453	motif_db/JASPAR/JASPAR2022_CORE_vertebrates_non-redundant_v2.meme	MA1475.1	CREB3L4	GRTGACGTCAYC	2608	16.50	1815	11.48	1.44	7.8	2.83e-33	-74.95	5.85e-30	-67.31	5.93e-33	-74.21
454	motif_db/JASPAR/JASPAR2022_CORE_vertebrates_non-redundant_v2.meme	MA0864.2	E2F2	RWTTTGGCGCCAWWWY	248	1.57	50	0.32	4.88	14	4.98e-33	-74.38	1.03e-29	-66.75	1.04e-32	-73.64
455	motif_db/JASPAR/JASPAR2022_CORE_vertebrates_non-redundant_v2.meme	MA1631.1	ASCL1	NNGCACCTGCYNB	1315	8.32	776	4.91	1.69	11	1.13e-32	-73.56	2.35e-29	-65.92	2.37e-32	-72.82
456	motif_db/JASPAR/JASPAR2022_CORE_vertebrates_non-redundant_v2.meme	MA0748.2	YY2	NVATGGCGGCS	5831	36.90	4625	29.26	1.26	6.6	1.38e-32	-73.36	2.86e-29	-65.73	2.87e-32	-72.63
457	motif_db/EUKARYOTE/jolma2013.meme	ESRRA_DBD_5		AAGGTCABYCAAGGTCA	4121	26.08	3119	19.74	1.32	0.92	1.73e-32	-73.13	3.59e-29	-65.50	3.60e-32	-72.40
458	motif_db/JASPAR/JASPAR2022_CORE_vertebrates_non-redundant_v2.meme	MA1144.1	FOSL2::JUND	KATGACTCAT	8275	52.36	6829	43.21	1.21	1.9	1.84e-32	-73.07	3.82e-29	-65.44	3.82e-32	-72.34
459	motif_db/EUKARYOTE/jolma2013.meme	NKX2-8_full		VCACTTSAV	9363	59.24	7831	49.55	1.2	7.2	4.80e-32	-72.11	9.93e-29	-64.48	9.92e-32	-71.39
460	motif_db/JASPAR/JASPAR2022_CORE_vertebrates_non-redundant_v2.meme	MA0679.2	ONECUT1	WAAAAATCAATAAWWN	557	3.52	232	1.47	2.39	13	5.34e-32	-72.01	1.11e-28	-64.37	1.10e-31	-71.28
461	motif_db/JASPAR/JASPAR2022_CORE_vertebrates_non-redundant_v2.meme	MA1977.1	ZNF324	NNNWRGMAGHYAAGGATGGTT	5401	34.17	4254	26.92	1.27	4.3	5.79e-32	-71.93	1.20e-28	-64.29	1.19e-31	-71.20
462	motif_db/MOUSE/uniprobe_mouse.meme	UP00145_1	Barhl2_3868.1	AAMAACCAATTAABHH	7066	44.71	5747	36.36	1.23	3.7	7.20e-32	-71.71	1.49e-28	-64.07	1.48e-31	-70.99
463	motif_db/MOUSE/uniprobe_mouse.meme	UP00082_1	Zfp187_primary	NTATGTACTAATWM	9315	58.94	7793	49.31	1.2	1	8.32e-32	-71.56	1.72e-28	-63.93	1.71e-31	-70.85
464	motif_db/JASPAR/JASPAR2022_CORE_vertebrates_non-redundant_v2.meme	MA0031.1	FOXD1	GTAAACAW	9273	58.68	7758	49.09	1.2	4.8	1.16e-31	-71.23	2.40e-28	-63.60	2.37e-31	-70.52
465	motif_db/JASPAR/JASPAR2022_CORE_vertebrates_non-redundant_v2.meme	MA0673.1	NKX2-8	VCACTTSAV	9405	59.51	7879	49.85	1.19	7.2	1.18e-31	-71.22	2.43e-28	-63.58	2.40e-31	-70.50
466	motif_db/JASPAR/JASPAR2022_CORE_vertebrates_non-redundant_v2.meme	MA0603.1	Arntl	NGTCACGTGH	2459	15.56	1711	10.83	1.44	8.9	1.65e-31	-70.88	3.42e-28	-63.24	3.37e-31	-70.17
467	motif_db/MOUSE/uniprobe_mouse.meme	UP00179_1	Pou2f3_3986.2	THKTATGCAAATKMDM	8859	56.06	7385	46.73	1.2	2.4	1.93e-31	-70.72	4.00e-28	-63.09	3.93e-31	-70.01
468	motif_db/MOUSE/uniprobe_mouse.meme	UP00388_1	Six6_2267.4	DATRGGGTATCAHNWNT	4446	28.13	3421	21.65	1.3	5.6	2.33e-31	-70.53	4.83e-28	-62.90	4.73e-31	-69.83
469	motif_db/MOUSE/uniprobe_mouse.meme	UP00169_1	Lmx1b_3433.2	VDWWWTTAATTAATWHB	9995	63.24	8429	53.33	1.19	0.42	2.61e-31	-70.42	5.40e-28	-62.79	5.29e-31	-69.72
470	motif_db/MOUSE/uniprobe_mouse.meme	UP00194_1	Irx4_2242.3	WNNNWACATGTWAWANW	12489	79.02	10737	67.94	1.16	2.1	4.00e-31	-69.99	8.27e-28	-62.36	8.08e-31	-69.29
471	motif_db/EUKARYOTE/jolma2013.meme	CEBPG_full		ATTRCGCAAY	7610	48.15	6256	39.58	1.22	2.1	4.36e-31	-69.91	9.02e-28	-62.27	8.79e-31	-69.21
472	motif_db/EUKARYOTE/jolma2013.meme	HOXD12_DBD_4		GYAATAAAA	8236	52.11	6830	43.22	1.21	7.1	7.16e-31	-69.41	1.48e-27	-61.78	1.44e-30	-68.71
473	motif_db/JASPAR/JASPAR2022_CORE_vertebrates_non-redundant_v2.meme	MA1464.1	ARNT2	GTCACGTGMN	2781	17.60	1992	12.60	1.4	6.5	1.13e-30	-68.95	2.34e-27	-61.32	2.27e-30	-68.26
474	motif_db/JASPAR/JASPAR2022_CORE_vertebrates_non-redundant_v2.meme	MA0048.2	NHLH1	CGCAGCTGCK	10627	67.24	9028	57.12	1.18	2.2	1.20e-30	-68.89	2.49e-27	-61.26	2.41e-30	-68.20
475	motif_db/JASPAR/JASPAR2022_CORE_vertebrates_non-redundant_v2.meme	MA0631.1	Six3	DATRGGGTATCAYNWNT	5503	34.82	4369	27.64	1.26	4.4	1.21e-30	-68.88	2.51e-27	-61.25	2.43e-30	-68.19
476	motif_db/MOUSE/uniprobe_mouse.meme	UP00065_1	Zfp161_primary	KGGCGCGCGCRCHYRD	6555	41.48	5314	33.62	1.23	3.4	1.54e-30	-68.65	3.19e-27	-61.01	3.07e-30	-67.96
477	motif_db/JASPAR/JASPAR2022_CORE_vertebrates_non-redundant_v2.meme	MA0488.1	JUN	DDRATGATGTCAT	1041	6.59	584	3.70	1.78	10	2.08e-30	-68.34	4.31e-27	-60.71	4.15e-30	-67.66
478	motif_db/EUKARYOTE/jolma2013.meme	HOXC12_DBD_1		GYAATAAAA	8651	54.74	7220	45.68	1.2	6.4	2.15e-30	-68.31	4.45e-27	-60.68	4.27e-30	-67.63
479	motif_db/MOUSE/uniprobe_mouse.meme	UP00021_1	Zfp281_primary	TYCCCCCCCCCCMYC	7960	50.37	6594	41.72	1.21	4.7	3.27e-30	-67.89	6.77e-27	-60.26	6.49e-30	-67.21
480	motif_db/JASPAR/JASPAR2022_CORE_vertebrates_non-redundant_v2.meme	MA1972.1	ZFP14	GGAGGCHCHGGARBG	12351	78.15	10638	67.31	1.16	1.5	3.96e-30	-67.70	8.20e-27	-60.07	7.83e-30	-67.02
481	motif_db/EUKARYOTE/jolma2013.meme	HOXC11_DBD_2		DGYMATAAAAH	8890	56.25	7446	47.11	1.19	7	4.30e-30	-67.62	8.90e-27	-59.98	8.49e-30	-66.94
482	motif_db/MOUSE/uniprobe_mouse.meme	UP00202_1	Dlx1_1741.2	NTGMRDTAATTAAY	8760	55.43	7332	46.39	1.19	3.6	6.84e-30	-67.15	1.42e-26	-59.52	1.35e-29	-66.48
483	motif_db/EUKARYOTE/jolma2013.meme	HEY1_DBD		GRCACGTGCC	8906	56.35	7466	47.24	1.19	2.2	7.09e-30	-67.12	1.47e-26	-59.48	1.39e-29	-66.44
484	motif_db/JASPAR/JASPAR2022_CORE_vertebrates_non-redundant_v2.meme	MA0786.1	POU3F1	WTATGCWAATKW	10953	69.31	9353	59.18	1.17	3.8	9.08e-30	-66.87	1.88e-26	-59.24	1.78e-29	-66.20
485	motif_db/JASPAR/JASPAR2022_CORE_vertebrates_non-redundant_v2.meme	MA1493.1	HES6	GGCACGTGTY	5419	34.29	4311	27.28	1.26	5	9.74e-30	-66.80	2.02e-26	-59.17	1.91e-29	-66.13
486	motif_db/JASPAR/JASPAR2022_CORE_vertebrates_non-redundant_v2.meme	MA0103.3	ZEB1	SNCACCTGSVN	4859	30.75	3815	24.14	1.27	9.4	1.28e-29	-66.53	2.64e-26	-58.89	2.50e-29	-65.86
487	motif_db/JASPAR/JASPAR2022_CORE_vertebrates_non-redundant_v2.meme	MA1995.1	Npas4	NNTCGTGACHN	3060	19.36	2244	14.20	1.36	9.2	1.37e-29	-66.46	2.83e-26	-58.83	2.67e-29	-65.79
488	motif_db/MOUSE/uniprobe_mouse.meme	UP00061_2	Foxl1_secondary	ADATYAWAACAAMANM	483	3.06	195	1.23	2.47	13	1.92e-29	-66.12	3.98e-26	-58.48	3.75e-29	-65.45
489	motif_db/MOUSE/uniprobe_mouse.meme	UP00223_1	Irx3_0920.1	DDNNTACATGTAMWWYW	10399	65.80	8854	56.02	1.17	2.3	2.63e-29	-65.81	5.44e-26	-58.17	5.11e-29	-65.14
490	motif_db/MOUSE/uniprobe_mouse.meme	UP00251_1	Esx1_3124.2	NWNNRYTAATTARTDSW	7707	48.77	6392	40.45	1.21	3	5.49e-29	-65.07	1.14e-25	-57.44	1.06e-28	-64.41
491	motif_db/JASPAR/JASPAR2022_CORE_vertebrates_non-redundant_v2.meme	MA0029.1	Mecom	AAGAYAAGATAANA	5178	32.76	4114	26.03	1.26	0.97	8.79e-29	-64.60	1.82e-25	-56.97	1.70e-28	-63.94
492	motif_db/MOUSE/uniprobe_mouse.meme	UP00067_2	Lef1_secondary	VDRSATCAATCANYWD	2006	12.69	1367	8.65	1.47	9.9	1.27e-28	-64.23	2.64e-25	-56.60	2.46e-28	-63.57
493	motif_db/MOUSE/uniprobe_mouse.meme	UP00008_1	Six6_primary	DWWRGGGTATCAHDWHT	5579	35.30	4476	28.32	1.25	5.4	1.33e-28	-64.19	2.76e-25	-56.55	2.56e-28	-63.53
494	motif_db/EUKARYOTE/jolma2013.meme	Hoxd13_DBD_1		SYAATAAAAH	10771	68.15	9219	58.33	1.17	4.4	1.54e-28	-64.04	3.19e-25	-56.40	2.96e-28	-63.39
495	motif_db/JASPAR/JASPAR2022_CORE_vertebrates_non-redundant_v2.meme	MA1603.1	Dmrt1	GHTACAAAGTADC	5354	33.88	4276	27.06	1.25	6.2	1.58e-28	-64.01	3.27e-25	-56.38	3.03e-28	-63.36
496	motif_db/EUKARYOTE/jolma2013.meme	Meis3_DBD_2		TGACAGSTGTCA	4948	31.31	3917	24.78	1.26	4.2	2.35e-28	-63.62	4.87e-25	-55.98	4.51e-28	-62.97
497	motif_db/JASPAR/JASPAR2022_CORE_vertebrates_non-redundant_v2.meme	MA1138.1	FOSL2::JUNB	KRTGASTCAT	8734	55.26	7349	46.50	1.19	0.089	3.00e-28	-63.37	6.21e-25	-55.74	5.73e-28	-62.73
498	motif_db/JASPAR/JASPAR2022_CORE_vertebrates_non-redundant_v2.meme	MA1635.1	BHLHE22	NVCAGCTGBN	9068	57.38	7662	48.48	1.18	2	5.22e-28	-62.82	1.08e-24	-55.18	9.96e-28	-62.17
499	motif_db/EUKARYOTE/jolma2013.meme	PROP1_DBD		TAATYWAATTA	10098	63.90	8612	54.49	1.17	0.73	5.47e-28	-62.77	1.13e-24	-55.14	1.04e-27	-62.13
500	motif_db/EUKARYOTE/jolma2013.meme	POU3F1_DBD_1		WTATGCWAATKW	11033	69.81	9478	59.97	1.16	3.8	5.73e-28	-62.73	1.19e-24	-55.09	1.09e-27	-62.09
501	motif_db/JASPAR/JASPAR2022_CORE_vertebrates_non-redundant_v2.meme	MA0865.2	E2F8	TTCCCGCCAHWA	1576	9.97	1024	6.48	1.54	9.8	8.68e-28	-62.31	1.80e-24	-54.68	1.65e-27	-61.67
502	motif_db/JASPAR/JASPAR2022_CORE_vertebrates_non-redundant_v2.meme	MA0616.2	HES2	GGCACGTGYC	3041	19.24	2254	14.26	1.35	6.3	1.06e-27	-62.11	2.20e-24	-54.47	2.01e-27	-61.47
503	motif_db/EUKARYOTE/jolma2013.meme	KLF14_DBD		KRCCACGCCCMCYT	1294	8.19	800	5.06	1.62	9.2	1.13e-27	-62.04	2.35e-24	-54.41	2.14e-27	-61.41
504	motif_db/MOUSE/uniprobe_mouse.meme	UP00084_2	Gmeb1_secondary	KGRBCRACGTYGTYHW	4481	28.35	3515	22.24	1.27	7.5	1.20e-27	-61.99	2.49e-24	-54.35	2.26e-27	-61.35
505	motif_db/JASPAR/JASPAR2022_CORE_vertebrates_non-redundant_v2.meme	MA0861.1	TP73	DRCATGTCNNRACAYGYM	3611	22.85	2751	17.41	1.31	2.2	1.52e-27	-61.75	3.15e-24	-54.11	2.87e-27	-61.12
506	motif_db/JASPAR/JASPAR2022_CORE_vertebrates_non-redundant_v2.meme	MA0072.1	RORA	NWWAWBTAGGTCAR	3147	19.91	2350	14.87	1.34	2.1	2.18e-27	-61.39	4.52e-24	-53.75	4.10e-27	-60.76
507	motif_db/MOUSE/uniprobe_mouse.meme	UP00019_2	Zbtb12_secondary	HNTCRTTAGAACNYT	4461	28.23	3503	22.17	1.27	7.2	2.53e-27	-61.24	5.23e-24	-53.61	4.73e-27	-60.62
508	motif_db/EUKARYOTE/jolma2013.meme	ETV6_full_1		CCGGAASCGGAAGTR	3022	19.12	2243	14.19	1.35	2.3	2.53e-27	-61.24	5.24e-24	-53.60	4.74e-27	-60.61
509	motif_db/EUKARYOTE/jolma2013.meme	TGIF1_DBD		TGACAGCTGTCA	1476	9.34	949	6.00	1.55	1.6	3.34e-27	-60.96	6.91e-24	-53.33	6.23e-27	-60.34
510	motif_db/EUKARYOTE/jolma2013.meme	FOXJ3_DBD_2		GTAAACARTAAACA	3864	24.45	2980	18.86	1.3	2.1	4.37e-27	-60.70	9.04e-24	-53.06	8.13e-27	-60.07
511	motif_db/JASPAR/JASPAR2022_CORE_vertebrates_non-redundant_v2.meme	MA0823.1	HEY1	GRCACGTGCC	8021	50.75	6726	42.56	1.19	1.9	5.08e-27	-60.55	1.05e-23	-52.91	9.44e-27	-59.93
512	motif_db/JASPAR/JASPAR2022_CORE_vertebrates_non-redundant_v2.meme	MA0680.2	Pax7	DWTAATCAATTAWNH	8205	51.92	6895	43.63	1.19	4.2	5.21e-27	-60.52	1.08e-23	-52.88	9.66e-27	-59.90
513	motif_db/EUKARYOTE/jolma2013.meme	FOXD3_DBD_2		GTAAAYA	11100	70.24	9580	60.62	1.16	5.9	1.31e-26	-59.60	2.72e-23	-51.96	2.43e-26	-58.98
514	motif_db/MOUSE/uniprobe_mouse.meme	UP00108_1	Alx3_3418.2	WNWAYTAATTARYTVWN	8467	53.58	7148	45.23	1.18	1.7	1.60e-26	-59.40	3.32e-23	-51.76	2.96e-26	-58.78
515	motif_db/JASPAR/JASPAR2022_CORE_vertebrates_non-redundant_v2.meme	MA0093.3	USF1	NDGTCATGTGACHN	5972	37.79	4876	30.85	1.22	5.7	2.41e-26	-58.99	4.99e-23	-51.35	4.45e-26	-58.38
516	motif_db/JASPAR/JASPAR2022_CORE_vertebrates_non-redundant_v2.meme	MA0040.1	Foxq1	HATTGTTTATW	9633	60.95	8234	52.10	1.17	1.8	4.06e-26	-58.46	8.41e-23	-50.83	7.48e-26	-57.85
517	motif_db/JASPAR/JASPAR2022_CORE_vertebrates_non-redundant_v2.meme	MA0519.1	Stat5a::Stat5b	DTTTCCMAGAA	4467	28.26	3532	22.35	1.26	6.8	5.18e-26	-58.22	1.07e-22	-50.59	9.52e-26	-57.61
518	motif_db/JASPAR/JASPAR2022_CORE_vertebrates_non-redundant_v2.meme	MA0698.1	ZBTB18	NATCCAGATGTKB	2825	17.88	2092	13.24	1.35	7.3	5.32e-26	-58.20	1.10e-22	-50.56	9.76e-26	-57.59
519	motif_db/EUKARYOTE/jolma2013.meme	TBX20_DBD_3		GNDAAGGTGTGAAVK	4024	25.46	3140	19.87	1.28	7.6	5.80e-26	-58.11	1.20e-22	-50.47	1.06e-25	-57.51
520	motif_db/JASPAR/JASPAR2022_CORE_vertebrates_non-redundant_v2.meme	MA2002.1	Zfp335	VNTCAGGCANH	6794	42.99	5634	35.65	1.21	7.8	8.26e-26	-57.76	1.71e-22	-50.12	1.51e-25	-57.15
521	motif_db/MOUSE/uniprobe_mouse.meme	UP00121_1	Hoxd10_2368.2	VRKNYAATAAAATDDWN	10595	67.04	9136	57.81	1.16	4.3	9.15e-26	-57.65	1.89e-22	-50.02	1.67e-25	-57.05
522	motif_db/JASPAR/JASPAR2022_CORE_vertebrates_non-redundant_v2.meme	MA0741.1	KLF16	GMCACGCCCCC	8342	52.78	7053	44.63	1.18	5	9.50e-26	-57.62	1.97e-22	-49.98	1.73e-25	-57.02
523	motif_db/JASPAR/JASPAR2022_CORE_vertebrates_non-redundant_v2.meme	MA1653.1	ZNF148	YBCCCCTCCCCC	2164	13.69	1532	9.69	1.41	10	9.70e-26	-57.60	2.01e-22	-49.96	1.76e-25	-57.00
524	motif_db/EUKARYOTE/jolma2013.meme	Hoxa11_DBD_2		RSYMATWAAAN	8085	51.16	6818	43.14	1.19	7.5	1.06e-25	-57.50	2.20e-22	-49.87	1.93e-25	-56.91
525	motif_db/JASPAR/JASPAR2022_CORE_vertebrates_non-redundant_v2.meme	MA0084.1	SRY	NWWAACAAT	11258	71.24	9755	61.72	1.15	6.1	1.11e-25	-57.46	2.29e-22	-49.83	2.00e-25	-56.87
526	motif_db/MOUSE/uniprobe_mouse.meme	UP00062_1	Sox4_primary	HNNWRAACAAAGRRNHW	5144	32.55	4144	26.22	1.24	7.3	1.16e-25	-57.42	2.40e-22	-49.78	2.09e-25	-56.83
527	motif_db/MOUSE/uniprobe_mouse.meme	UP00060_1	Max_primary	DGASCACGTGBTNNKK	2165	13.70	1535	9.71	1.41	8.6	1.45e-25	-57.19	3.01e-22	-49.56	2.62e-25	-56.60
528	motif_db/JASPAR/JASPAR2022_CORE_vertebrates_non-redundant_v2.meme	MA0649.1	HEY2	GRCACGTGYC	6534	41.34	5404	34.19	1.21	4.9	1.62e-25	-57.08	3.35e-22	-49.45	2.91e-25	-56.50
529	motif_db/EUKARYOTE/jolma2013.meme	ZNF238_full		NATCCAGATGTKB	3120	19.74	2355	14.90	1.32	7.2	1.79e-25	-56.98	3.70e-22	-49.35	3.21e-25	-56.40
530	motif_db/EUKARYOTE/jolma2013.meme	Foxg1_DBD_3		GTAAACA	12401	78.47	10832	68.54	1.14	3.8	2.37e-25	-56.70	4.91e-22	-49.07	4.25e-25	-56.12
531	motif_db/JASPAR/JASPAR2022_CORE_vertebrates_non-redundant_v2.meme	MA0107.1	RELA	GGGRATTTCC	6622	41.90	5490	34.74	1.21	2.9	2.91e-25	-56.50	6.03e-22	-48.86	5.21e-25	-55.91
532	motif_db/MOUSE/uniprobe_mouse.meme	UP00030_1	Sox11_primary	HNDARAACAAAGRANNH	5832	36.90	4778	30.23	1.22	6.8	5.13e-25	-55.93	1.06e-21	-48.29	9.16e-25	-55.35
533	motif_db/JASPAR/JASPAR2022_CORE_vertebrates_non-redundant_v2.meme	MA0050.3	Irf1	ANTGAAACTGAAASH	11123	70.38	9651	61.07	1.15	4.1	5.59e-25	-55.84	1.16e-21	-48.21	9.95e-25	-55.27
534	motif_db/EUKARYOTE/jolma2013.meme	FOXD2_DBD_1		HRHWAATATTKAYH	521	3.30	241	1.52	2.16	13	7.03e-25	-55.61	1.46e-21	-47.98	1.25e-24	-55.04
535	motif_db/JASPAR/JASPAR2022_CORE_vertebrates_non-redundant_v2.meme	MA1554.1	RFX7	CGTTGCYAY	3876	24.53	3028	19.16	1.28	8.7	7.11e-25	-55.60	1.47e-21	-47.97	1.26e-24	-55.03
536	motif_db/JASPAR/JASPAR2022_CORE_vertebrates_non-redundant_v2.meme	MA0099.3	FOS::JUN	ATGAGTCAYM	10516	66.54	9095	57.55	1.16	3.6	1.12e-24	-55.15	2.32e-21	-47.51	1.99e-24	-54.57
537	motif_db/JASPAR/JASPAR2022_CORE_vertebrates_non-redundant_v2.meme	MA0838.1	CEBPG	ATTRCGCAAY	7904	50.01	6679	42.26	1.18	0.9	1.23e-24	-55.06	2.54e-21	-47.42	2.17e-24	-54.49
538	motif_db/MOUSE/uniprobe_mouse.meme	UP00105_1	Pou3f4_3773.1	DVWTAATTAATTAANTC	3262	20.64	2492	15.77	1.31	7	1.26e-24	-55.03	2.61e-21	-47.40	2.22e-24	-54.46
539	motif_db/EUKARYOTE/jolma2013.meme	HNF4A_full_4		RRGTCCAAAGGTCAH	3793	24.00	2959	18.72	1.28	0.5	1.27e-24	-55.03	2.62e-21	-47.39	2.23e-24	-54.46
540	motif_db/JASPAR/JASPAR2022_CORE_vertebrates_non-redundant_v2.meme	MA0609.2	CREM	NNDGTGACGTCACHNN	8251	52.21	7005	44.32	1.18	4.2	2.15e-24	-54.49	4.46e-21	-46.86	3.79e-24	-53.93
541	motif_db/JASPAR/JASPAR2022_CORE_vertebrates_non-redundant_v2.meme	MA1542.1	OSR1	HGCTACYGTD	7895	49.96	6678	42.26	1.18	4.5	2.34e-24	-54.41	4.84e-21	-46.78	4.11e-24	-53.85
542	motif_db/EUKARYOTE/jolma2013.meme	KLF16_DBD		GMCACGCCCCC	8414	53.24	7159	45.30	1.18	5.1	2.97e-24	-54.17	6.14e-21	-46.54	5.20e-24	-53.61
543	motif_db/MOUSE/uniprobe_mouse.meme	UP00101_2	Sox12_secondary	VVNBASACAAAGRADT	5306	33.57	4320	27.33	1.23	8	3.41e-24	-54.03	7.06e-21	-46.40	5.97e-24	-53.48
544	motif_db/EUKARYOTE/jolma2013.meme	JDP2_DBD_1		ATGASTCAT	5646	35.73	4629	29.29	1.22	2.7	4.04e-24	-53.87	8.36e-21	-46.23	7.05e-24	-53.31
545	motif_db/JASPAR/JASPAR2022_CORE_vertebrates_non-redundant_v2.meme	MA0672.1	NKX2-3	VCCACTTRAV	11703	74.05	10224	64.69	1.14	4.5	5.57e-24	-53.54	1.15e-20	-45.91	9.71e-24	-52.99
546	motif_db/EUKARYOTE/jolma2013.meme	SMAD3_DBD		YGTCTAGACA	5955	37.68	4913	31.09	1.21	1.9	5.88e-24	-53.49	1.22e-20	-45.85	1.02e-23	-52.94
547	motif_db/JASPAR/JASPAR2022_CORE_vertebrates_non-redundant_v2.meme	MA1134.1	FOS::JUNB	KATGASTCATHN	11384	72.03	9933	62.85	1.15	0.28	9.26e-24	-53.04	1.92e-20	-45.40	1.61e-23	-52.48
548	motif_db/EUKARYOTE/jolma2013.meme	ATF7_DBD		NDATGACGTCATMV	2692	17.03	2010	12.72	1.34	1.1	1.03e-23	-52.93	2.13e-20	-45.29	1.78e-23	-52.38
549	motif_db/EUKARYOTE/jolma2013.meme	HEY2_full		GRCACGTGYC	6682	42.28	5583	35.33	1.2	4.9	1.19e-23	-52.78	2.47e-20	-45.15	2.07e-23	-52.23
550	motif_db/EUKARYOTE/jolma2013.meme	POU3F2_DBD_1		YWTGCATAAWTTA	12002	75.94	10519	66.56	1.14	4	1.61e-23	-52.49	3.32e-20	-44.85	2.77e-23	-51.94
551	motif_db/JASPAR/JASPAR2022_CORE_vertebrates_non-redundant_v2.meme	MA0812.1	TFAP2B	HGCCTSAGGCD	9096	57.56	7812	49.43	1.16	3.2	1.84e-23	-52.35	3.82e-20	-44.71	3.18e-23	-51.80
552	motif_db/EUKARYOTE/jolma2013.meme	ELF3_full		WACCCGGAAGTAR	7253	45.89	6113	38.68	1.19	0.55	2.21e-23	-52.17	4.57e-20	-44.53	3.80e-23	-51.62
553	motif_db/JASPAR/JASPAR2022_CORE_vertebrates_non-redundant_v2.meme	MA0683.1	POU4F2	RTGCATAATTAATGAG	3935	24.90	3110	19.68	1.27	0.64	3.27e-23	-51.78	6.76e-20	-44.14	5.61e-23	-51.23
554	motif_db/JASPAR/JASPAR2022_CORE_vertebrates_non-redundant_v2.meme	MA0867.2	SOX4	RAACAAAGRV	11477	72.62	10039	63.52	1.14	3.6	3.57e-23	-51.69	7.40e-20	-44.05	6.13e-23	-51.15
555	motif_db/JASPAR/JASPAR2022_CORE_vertebrates_non-redundant_v2.meme	MA0073.1	RREB1	CCCCMAAMCAMCCMCMMMCV	830	5.25	476	3.01	1.74	7.2	3.79e-23	-51.63	7.85e-20	-43.99	6.49e-23	-51.09
556	motif_db/JASPAR/JASPAR2022_CORE_vertebrates_non-redundant_v2.meme	MA0058.3	MAX	AVCACGTGNY	4797	30.35	3890	24.61	1.23	6	8.50e-23	-50.82	1.76e-19	-43.18	1.45e-22	-50.28
557	motif_db/EUKARYOTE/jolma2013.meme	JDP2_DBD_2		GATGACGTCAYC	3123	19.76	2401	15.19	1.3	0.2	1.04e-22	-50.62	2.15e-19	-42.98	1.77e-22	-50.08
558	motif_db/JASPAR/JASPAR2022_CORE_vertebrates_non-redundant_v2.meme	MA1127.1	FOSB::JUN	GATGACGTCAT	5048	31.94	4120	26.07	1.23	5.5	1.24e-22	-50.44	2.58e-19	-42.80	2.12e-22	-49.91
559	motif_db/MOUSE/uniprobe_mouse.meme	UP00044_2	Mafk_secondary	VNAAAAAKTGCAHBR	7625	48.25	6476	40.98	1.18	6.7	1.36e-22	-50.35	2.82e-19	-42.71	2.32e-22	-49.82
560	motif_db/JASPAR/JASPAR2022_CORE_vertebrates_non-redundant_v2.meme	MA0821.2	HES5	GRCACGTGYC	2270	14.36	1664	10.53	1.36	8.4	1.76e-22	-50.09	3.64e-19	-42.46	2.98e-22	-49.56
561	motif_db/EUKARYOTE/jolma2013.meme	HSFY2_DBD_2		TTTCGAACG	2730	17.27	2062	13.05	1.32	8.4	1.98e-22	-49.97	4.09e-19	-42.34	3.35e-22	-49.45
562	motif_db/JASPAR/JASPAR2022_CORE_vertebrates_non-redundant_v2.meme	MA0837.2	CEBPE	KATTGCGCAATM	1870	11.83	1325	8.38	1.41	3	2.12e-22	-49.90	4.39e-19	-42.27	3.59e-22	-49.38
563	motif_db/EUKARYOTE/jolma2013.meme	HOXD11_DBD_2		RRYMATAAAA	9603	60.76	8316	52.62	1.15	6.7	2.40e-22	-49.78	4.96e-19	-42.15	4.04e-22	-49.26
564	motif_db/JASPAR/JASPAR2022_CORE_vertebrates_non-redundant_v2.meme	MA0641.1	ELF4	AACCCGGAAGTR	3068	19.41	2359	14.93	1.3	4.4	2.53e-22	-49.73	5.23e-19	-42.10	4.25e-22	-49.21
565	motif_db/MOUSE/uniprobe_mouse.meme	UP00096_1	Sox13_primary	WYWRGAACAATWWWTW	12306	77.87	10847	68.63	1.13	3.3	2.90e-22	-49.59	5.99e-19	-41.96	4.87e-22	-49.07
566	motif_db/MOUSE/uniprobe_mouse.meme	UP00018_2	Irf4_secondary	NNNAYTCTCGGWHNS	5251	33.23	4312	27.28	1.22	7.7	2.98e-22	-49.57	6.16e-19	-41.93	4.99e-22	-49.05
567	motif_db/EUKARYOTE/jolma2013.meme	FOXD3_DBD_1		DRHWAATATTKACW	2501	15.83	1868	11.82	1.34	8.9	4.04e-22	-49.26	8.37e-19	-41.62	6.77e-22	-48.74
568	motif_db/EUKARYOTE/jolma2013.meme	Jdp2_DBD_2		GATGACGTCAYC	3089	19.55	2382	15.07	1.3	0.051	4.80e-22	-49.09	9.93e-19	-41.45	8.02e-22	-48.57
569	motif_db/MOUSE/uniprobe_mouse.meme	UP00158_1	Pou1f1_3818.1	DVNTAATTAATTAWNWC	4471	28.29	3615	22.87	1.24	6.2	6.77e-22	-48.74	1.40e-18	-41.11	1.13e-21	-48.23
570	motif_db/MOUSE/uniprobe_mouse.meme	UP00077_1	Srf_primary	WWCCWTATAWGGNA	7641	48.35	6513	41.21	1.17	5.4	9.06e-22	-48.45	1.88e-18	-40.82	1.51e-21	-47.94
571	motif_db/EUKARYOTE/jolma2013.meme	Foxg1_DBD_1		ATAAACAARTGTMAACA	419	2.65	187	1.18	2.23	1.9	9.52e-22	-48.40	1.97e-18	-40.77	1.58e-21	-47.89
572	motif_db/EUKARYOTE/jolma2013.meme	NKX2-3_full		VCCACTTRAV	11858	75.03	10445	66.09	1.14	4.5	1.01e-21	-48.35	2.08e-18	-40.71	1.67e-21	-47.84
573	motif_db/MOUSE/uniprobe_mouse.meme	UP00168_1	Hoxd8_2644.1	TAADTAATTAATRGCTN	1590	10.06	1099	6.95	1.45	10	1.13e-21	-48.23	2.35e-18	-40.59	1.88e-21	-47.72
574	motif_db/EUKARYOTE/jolma2013.meme	Uncx_DBD_2		YTAATTAN	8901	56.32	7685	48.63	1.16	6.5	1.29e-21	-48.10	2.68e-18	-40.46	2.14e-21	-47.59
575	motif_db/JASPAR/JASPAR2022_CORE_vertebrates_non-redundant_v2.meme	MA1130.1	FOSL2::JUN	NNRTGAGTCAYN	11056	69.96	9701	61.38	1.14	2.1	1.75e-21	-47.79	3.63e-18	-40.16	2.90e-21	-47.29
576	motif_db/EUKARYOTE/jolma2013.meme	PAX2_DBD		SGTCACGCWTSABTGMNY	2946	18.64	2268	14.35	1.3	3.8	2.44e-21	-47.46	5.05e-18	-39.83	4.02e-21	-46.96
577	motif_db/EUKARYOTE/jolma2013.meme	VDR_full		GRGTTCATYGRGTTCA	3117	19.72	2421	15.32	1.29	0.52	3.46e-21	-47.11	7.17e-18	-39.48	5.70e-21	-46.61
578	motif_db/MOUSE/uniprobe_mouse.meme	UP00001_1	E2F2_primary	NHWARGGCGCGCSAH	1041	6.59	656	4.15	1.59	10	3.47e-21	-47.11	7.19e-18	-39.47	5.71e-21	-46.61
579	motif_db/JASPAR/JASPAR2022_CORE_vertebrates_non-redundant_v2.meme	MA0836.2	CEBPD	NRTTGCACAAYHN	6186	39.14	5190	32.84	1.19	6.4	3.69e-21	-47.05	7.64e-18	-39.41	6.05e-21	-46.55
580	motif_db/JASPAR/JASPAR2022_CORE_vertebrates_non-redundant_v2.meme	MA0489.2	Jun	NVTGACTCATNN	6313	39.95	5307	33.58	1.19	6.2	3.89e-21	-47.00	8.05e-18	-39.36	6.37e-21	-46.50
581	motif_db/EUKARYOTE/jolma2013.meme	ZBTB7A_DBD		BGCGACCACCGA	2743	17.36	2094	13.25	1.31	8.4	4.27e-21	-46.90	8.83e-18	-39.27	6.98e-21	-46.41
582	motif_db/MOUSE/uniprobe_mouse.meme	UP00266_1	Prrx1_3442.1	NKAACTAATTARYTRVT	9046	57.24	7840	49.61	1.15	1.2	5.92e-21	-46.58	1.23e-17	-38.94	9.66e-21	-46.09
583	motif_db/EUKARYOTE/jolma2013.meme	POU4F2_full		RTGCATAATTAATGAG	4395	27.81	3567	22.57	1.23	1.1	6.72e-21	-46.45	1.39e-17	-38.81	1.10e-20	-45.96
584	motif_db/JASPAR/JASPAR2022_CORE_vertebrates_non-redundant_v2.meme	MA0724.1	VENTX	AMCGATTAR	8530	53.97	7364	46.60	1.16	4.7	8.17e-21	-46.25	1.69e-17	-38.62	1.33e-20	-45.77
585	motif_db/EUKARYOTE/jolma2013.meme	SP4_full		BWRGCCACGCCCMCTYH	1372	8.68	928	5.87	1.48	5.7	8.40e-21	-46.23	1.74e-17	-38.59	1.36e-20	-45.74
586	motif_db/EUKARYOTE/jolma2013.meme	POU4F2_DBD		RTGMATAATTAATKAG	5783	36.59	4830	30.56	1.2	4.4	8.50e-21	-46.21	1.76e-17	-38.58	1.38e-20	-45.73
587	motif_db/JASPAR/JASPAR2022_CORE_vertebrates_non-redundant_v2.meme	MA0466.3	CEBPB	KATTGCGCAATM	1888	11.95	1361	8.61	1.39	0.69	9.67e-21	-46.09	2.00e-17	-38.45	1.56e-20	-45.60
588	motif_db/EUKARYOTE/jolma2013.meme	ELF4_full		AACCCGGAAGTR	3033	19.19	2355	14.90	1.29	5	1.04e-20	-46.01	2.16e-17	-38.38	1.68e-20	-45.53
589	motif_db/JASPAR/JASPAR2022_CORE_vertebrates_non-redundant_v2.meme	MA0834.1	ATF7	NDATGACGTCATMV	2423	15.33	1822	11.53	1.33	0.025	1.18e-20	-45.89	2.44e-17	-38.25	1.90e-20	-45.41
590	motif_db/EUKARYOTE/jolma2013.meme	ELF1_full		AACCCGGAAGTR	2787	17.63	2141	13.55	1.3	4.8	1.44e-20	-45.68	2.99e-17	-38.05	2.32e-20	-45.21
591	motif_db/JASPAR/JASPAR2022_CORE_vertebrates_non-redundant_v2.meme	MA0132.2	PDX1	VYAATTAR	9983	63.17	8730	55.24	1.14	4.3	1.82e-20	-45.45	3.77e-17	-37.82	2.93e-20	-44.98
592	motif_db/EUKARYOTE/jolma2013.meme	PAX5_DBD		SGTCACGCWTSANTGVNY	3109	19.67	2430	15.38	1.28	6.8	2.99e-20	-44.96	6.18e-17	-37.32	4.79e-20	-44.49
593	motif_db/JASPAR/JASPAR2022_CORE_vertebrates_non-redundant_v2.meme	MA1099.2	HES1	GGCRCGTGBC	2750	17.40	2114	13.38	1.3	7.6	3.14e-20	-44.91	6.50e-17	-37.27	5.03e-20	-44.44
594	motif_db/MOUSE/uniprobe_mouse.meme	UP00051_1	Sox8_primary	NDATBWATTGTTHWDWW	11651	73.72	10308	65.22	1.13	4.2	4.28e-20	-44.60	8.85e-17	-36.96	6.84e-20	-44.13
595	motif_db/JASPAR/JASPAR2022_CORE_vertebrates_non-redundant_v2.meme	MA0136.3	Elf5	RVAAGGAAGTNN	2437	15.42	1846	11.68	1.32	9.7	7.16e-20	-44.08	1.48e-16	-36.45	1.14e-19	-43.62
596	motif_db/MOUSE/uniprobe_mouse.meme	UP00079_1	Esrra_primary	NMNYCAAGGTCAHNNNN	2710	17.15	2087	13.21	1.3	8.2	9.84e-20	-43.77	2.04e-16	-36.13	1.57e-19	-43.30
597	motif_db/EUKARYOTE/jolma2013.meme	Tp73_DBD		DRCATGTCNNRACAYGYM	4630	29.30	3805	24.08	1.22	1.7	1.05e-19	-43.70	2.17e-16	-36.07	1.67e-19	-43.24
598	motif_db/EUKARYOTE/jolma2013.meme	PDX1_DBD_2		VYAATTAR	10039	63.52	8809	55.74	1.14	4.3	1.15e-19	-43.61	2.39e-16	-35.97	1.83e-19	-43.14
599	motif_db/EUKARYOTE/jolma2013.meme	JDP2_full_2		GATGACGTCAYC	3620	22.91	2897	18.33	1.25	0.049	1.38e-19	-43.43	2.86e-16	-35.79	2.19e-19	-42.97
600	motif_db/JASPAR/JASPAR2022_CORE_vertebrates_non-redundant_v2.meme	MA1124.1	ZNF24	CATTCATTCATTC	502	3.18	257	1.63	1.95	11	1.89e-19	-43.11	3.90e-16	-35.48	2.99e-19	-42.66
601	motif_db/EUKARYOTE/jolma2013.meme	FOXC1_DBD_2		DGTMAATATTKACW	1174	7.43	780	4.94	1.5	9.3	2.05e-19	-43.03	4.23e-16	-35.40	3.23e-19	-42.58
602	motif_db/MOUSE/uniprobe_mouse.meme	UP00208_2	Obox5_3963.2	NWYAWTTAATCCCTBYB	10007	63.32	8791	55.63	1.14	1.8	2.59e-19	-42.80	5.36e-16	-35.16	4.09e-19	-42.34
603	motif_db/EUKARYOTE/jolma2013.meme	IRF3_full		NSRRAAMGGAAACCGAAACYR	2155	13.64	1612	10.20	1.34	0.61	3.80e-19	-42.41	7.87e-16	-34.78	5.99e-19	-41.96
604	motif_db/EUKARYOTE/jolma2013.meme	MAFG_full		WWWNTGCTGASTCAGCAHWWW	8612	54.49	7494	47.42	1.15	1.6	4.55e-19	-42.23	9.41e-16	-34.60	7.15e-19	-41.78
605	motif_db/EUKARYOTE/jolma2013.meme	GCM1_DBD		BATGCGGGTA	6270	39.67	5321	33.67	1.18	5.8	4.63e-19	-42.22	9.59e-16	-34.58	7.27e-19	-41.77
606	motif_db/EUKARYOTE/jolma2013.meme	EMX2_DBD_2		TAATTARYTAATKA	2388	15.11	1819	11.51	1.31	8.7	7.43e-19	-41.74	1.54e-15	-34.11	1.16e-18	-41.29
607	motif_db/JASPAR/JASPAR2022_CORE_vertebrates_non-redundant_v2.meme	MA1648.1	TCF12	NNCACCTGCNN	6372	40.32	5423	34.31	1.17	7.5	9.14e-19	-41.54	1.89e-15	-33.90	1.43e-18	-41.09
608	motif_db/JASPAR/JASPAR2022_CORE_vertebrates_non-redundant_v2.meme	MA0633.2	Twist2	NVCAGCTGBN	7452	47.15	6426	40.66	1.16	2.5	1.15e-18	-41.31	2.38e-15	-33.67	1.80e-18	-40.86
609	motif_db/JASPAR/JASPAR2022_CORE_vertebrates_non-redundant_v2.meme	MA0148.4	FOXA1	WWGTAAACATNN	11621	73.53	10334	65.39	1.12	4.1	1.30e-18	-41.19	2.69e-15	-33.55	2.02e-18	-40.74
610	motif_db/JASPAR/JASPAR2022_CORE_vertebrates_non-redundant_v2.meme	MA0734.3	Gli2	NRGACCACCCASV	9238	58.45	8094	51.21	1.14	4.5	1.31e-18	-41.17	2.72e-15	-33.54	2.05e-18	-40.73
611	motif_db/JASPAR/JASPAR2022_CORE_vertebrates_non-redundant_v2.meme	MA0517.1	STAT1::STAT2	THAGTTTCRKTTTCY	4771	30.19	3959	25.05	1.21	4.7	1.45e-18	-41.08	3.00e-15	-33.44	2.25e-18	-40.64
612	motif_db/JASPAR/JASPAR2022_CORE_vertebrates_non-redundant_v2.meme	MA1993.1	Neurod2	VVCAGCTGBB	7605	48.12	6573	41.59	1.16	1.8	1.67e-18	-40.94	3.45e-15	-33.30	2.59e-18	-40.50
613	motif_db/JASPAR/JASPAR2022_CORE_vertebrates_non-redundant_v2.meme	MA0162.4	EGR1	VCMCGCCCACGCVS	4908	31.06	4086	25.85	1.2	6.7	1.77e-18	-40.88	3.66e-15	-33.24	2.74e-18	-40.44
614	motif_db/MOUSE/uniprobe_mouse.meme	UP00064_1	Sox18_primary	YWBHATTGTTNTMWHH	12368	78.26	11047	69.90	1.12	4.1	2.03e-18	-40.74	4.21e-15	-33.10	3.14e-18	-40.30
615	motif_db/JASPAR/JASPAR2022_CORE_vertebrates_non-redundant_v2.meme	MA0757.1	ONECUT3	AAAAAATCRATAAH	864	5.47	540	3.42	1.6	9.7	2.16e-18	-40.68	4.46e-15	-33.04	3.33e-18	-40.24
616	motif_db/MOUSE/uniprobe_mouse.meme	UP00046_1	Tcfe2a_primary	NKCHVCAGGTGCRNDNW	4663	29.51	3866	24.46	1.21	7.6	2.47e-18	-40.54	5.12e-15	-32.91	3.81e-18	-40.11
617	motif_db/EUKARYOTE/jolma2013.meme	BARHL2_full_3		TAAWYGNYSHTAAWYG	4574	28.94	3787	23.96	1.21	5.4	3.04e-18	-40.34	6.29e-15	-32.70	4.68e-18	-39.90
618	motif_db/JASPAR/JASPAR2022_CORE_vertebrates_non-redundant_v2.meme	MA1607.1	Foxl2	DDWATGTAAACANN	11854	75.01	10571	66.89	1.12	3.8	3.64e-18	-40.15	7.54e-15	-32.52	5.60e-18	-39.72
619	motif_db/MOUSE/uniprobe_mouse.meme	UP00099_2	Ascl2_secondary	BYVWCCCCDCCCNRBH	7035	44.51	6056	38.32	1.16	7	4.43e-18	-39.96	9.17e-15	-32.32	6.80e-18	-39.53
620	motif_db/EUKARYOTE/jolma2013.meme	ONECUT3_DBD		AAAAAATCRATAAH	892	5.64	566	3.58	1.57	10	5.70e-18	-39.71	1.18e-14	-32.07	8.73e-18	-39.28
621	motif_db/JASPAR/JASPAR2022_CORE_vertebrates_non-redundant_v2.meme	MA0791.1	POU4F3	RTGMATWATTAATGAR	3271	20.70	2616	16.55	1.25	7.6	5.81e-18	-39.69	1.20e-14	-32.05	8.88e-18	-39.26
622	motif_db/MOUSE/uniprobe_mouse.meme	UP00047_2	Zbtb7b_secondary	NNNRVGACCACCWKTRN	4866	30.79	4063	25.71	1.2	7	7.78e-18	-39.40	1.61e-14	-31.76	1.19e-17	-38.97
623	motif_db/EUKARYOTE/jolma2013.meme	CREB3_full_1		BNRTGACGTCAYCM	2685	16.99	2097	13.27	1.28	1.8	7.92e-18	-39.38	1.64e-14	-31.74	1.21e-17	-38.96
624	motif_db/EUKARYOTE/jolma2013.meme	SPDEF_DBD_2		GTGGTCCCGGATTAT	1412	8.93	996	6.30	1.42	4	1.00e-17	-39.14	2.08e-14	-31.50	1.53e-17	-38.72
625	motif_db/MOUSE/uniprobe_mouse.meme	UP00132_1	Evx2_2645.3	NMCMGCTAATTAGCKKW	8172	51.71	7131	45.12	1.15	1.3	1.46e-17	-38.76	3.03e-14	-31.13	2.22e-17	-38.35
626	motif_db/JASPAR/JASPAR2022_CORE_vertebrates_non-redundant_v2.meme	MA0715.1	PROP1	TAATYWAATTA	2213	14.00	1687	10.67	1.31	7.7	1.60e-17	-38.67	3.32e-14	-31.04	2.43e-17	-38.25
627	motif_db/JASPAR/JASPAR2022_CORE_vertebrates_non-redundant_v2.meme	MA1971.1	ZBED2	NNMMCGAAACCNNV	8311	52.59	7265	45.97	1.14	5	1.96e-17	-38.47	4.05e-14	-30.84	2.96e-17	-38.06
628	motif_db/JASPAR/JASPAR2022_CORE_vertebrates_non-redundant_v2.meme	MA0630.1	SHOX	HTAATTRR	9727	61.55	8594	54.38	1.13	6.4	2.09e-17	-38.41	4.33e-14	-30.77	3.16e-17	-37.99
629	motif_db/MOUSE/uniprobe_mouse.meme	UP00002_2	Sp4_secondary	BWWAGGCGTGKCYND	3942	24.94	3232	20.45	1.22	7.8	2.15e-17	-38.38	4.46e-14	-30.74	3.25e-17	-37.96
630	motif_db/MOUSE/uniprobe_mouse.meme	UP00137_1	Hoxb3_1720.2	WRAVCTAATTAGYDVRW	8876	56.16	7797	49.34	1.14	4.5	2.38e-17	-38.28	4.93e-14	-30.64	3.59e-17	-37.87
631	motif_db/EUKARYOTE/jolma2013.meme	POU6F2_DBD_2		HTAATKAGCTMATTAW	2404	15.21	1858	11.76	1.29	0.36	2.65e-17	-38.17	5.48e-14	-30.54	3.98e-17	-37.76
632	motif_db/JASPAR/JASPAR2022_CORE_vertebrates_non-redundant_v2.meme	MA0795.1	SMAD3	YGTCTAGACA	6853	43.36	5911	37.40	1.16	0.36	2.93e-17	-38.07	6.07e-14	-30.43	4.41e-17	-37.66
633	motif_db/JASPAR/JASPAR2022_CORE_vertebrates_non-redundant_v2.meme	MA0849.1	FOXO6	GTAAACA	12093	76.52	10834	68.55	1.12	0.84	3.22e-17	-37.97	6.66e-14	-30.34	4.83e-17	-37.57
634	motif_db/MOUSE/uniprobe_mouse.meme	UP00126_1	Dlx2_2273.2	VVDRTAATTABHYMAG	10486	66.35	9317	58.95	1.13	3.3	3.51e-17	-37.89	7.26e-14	-30.25	5.25e-17	-37.49
635	motif_db/JASPAR/JASPAR2022_CORE_vertebrates_non-redundant_v2.meme	MA0899.1	HOXA10	DGYMATAAAAH	9497	60.09	8387	53.07	1.13	6.2	3.81e-17	-37.81	7.88e-14	-30.17	5.70e-17	-37.40
636	motif_db/MOUSE/uniprobe_mouse.meme	UP00188_1	Lmx1a_2238.2	CGWWTTAATTAAWWWHY	8760	55.43	7696	48.70	1.14	2.7	4.04e-17	-37.75	8.37e-14	-30.11	6.04e-17	-37.35
637	motif_db/EUKARYOTE/jolma2013.meme	Foxj3_DBD_3		RTAAACAA	2991	18.93	2382	15.07	1.26	9.4	4.18e-17	-37.71	8.66e-14	-30.08	6.23e-17	-37.31
638	motif_db/JASPAR/JASPAR2022_CORE_vertebrates_non-redundant_v2.meme	MA1964.1	SMAD2	NBCCAGACDN	6365	40.27	5463	34.57	1.17	7.1	4.31e-17	-37.68	8.93e-14	-30.05	6.42e-17	-37.28
639	motif_db/EUKARYOTE/jolma2013.meme	HOXA10_DBD_2		DGYMATAAAAH	9540	60.36	8430	53.34	1.13	6.2	4.50e-17	-37.64	9.32e-14	-30.00	6.69e-17	-37.24
640	motif_db/JASPAR/JASPAR2022_CORE_vertebrates_non-redundant_v2.meme	MA0500.2	MYOG	NDRCAGCTGYHN	9028	57.12	7953	50.32	1.14	4.1	5.89e-17	-37.37	1.22e-13	-29.73	8.75e-17	-36.98
641	motif_db/JASPAR/JASPAR2022_CORE_vertebrates_non-redundant_v2.meme	MA0056.2	MZF1	NNAATCCCCANNN	10502	66.45	9345	59.13	1.12	5.1	7.79e-17	-37.09	1.61e-13	-29.46	1.15e-16	-36.70
642	motif_db/JASPAR/JASPAR2022_CORE_vertebrates_non-redundant_v2.meme	MA0654.1	ISX	YYAATTAR	9465	59.89	8369	52.95	1.13	4.5	8.37e-17	-37.02	1.73e-13	-29.38	1.24e-16	-36.63
643	motif_db/EUKARYOTE/jolma2013.meme	PAX6_DBD		TTTCACGCWTGAVTGMRYW	4830	30.56	4056	25.66	1.19	1.7	8.95e-17	-36.95	1.85e-13	-29.32	1.32e-16	-36.56
644	motif_db/EUKARYOTE/jolma2013.meme	Creb5_DBD		NATGACGTCAYH	4395	27.81	3658	23.15	1.2	0.65	8.96e-17	-36.95	1.85e-13	-29.32	1.32e-16	-36.56
645	motif_db/EUKARYOTE/jolma2013.meme	VENTX_DBD_1		AMCGATTAR	8593	54.37	7551	47.78	1.14	4.8	8.96e-17	-36.95	1.86e-13	-29.32	1.32e-16	-36.56
646	motif_db/EUKARYOTE/jolma2013.meme	Vdr_DBD		GRGTTCAYHGGGTTCA	3614	22.87	2949	18.66	1.23	0.077	9.46e-17	-36.90	1.96e-13	-29.26	1.39e-16	-36.51
647	motif_db/MOUSE/uniprobe_mouse.meme	UP00083_2	Tcf7l2_secondary	VDRVATCAATCRBKHN	1811	11.46	1350	8.54	1.34	10	1.07e-16	-36.77	2.22e-13	-29.14	1.57e-16	-36.39
648	motif_db/EUKARYOTE/jolma2013.meme	POU4F3_DBD		RTGMATWATTAATGAR	3443	21.79	2797	17.70	1.23	7.5	1.23e-16	-36.64	2.54e-13	-29.00	1.80e-16	-36.25
649	motif_db/JASPAR/JASPAR2022_CORE_vertebrates_non-redundant_v2.meme	MA0750.2	ZBTB7A	NVCCGGAAGTGSV	7297	46.17	6347	40.16	1.15	5.8	1.62e-16	-36.36	3.35e-13	-28.73	2.37e-16	-35.98
650	motif_db/EUKARYOTE/jolma2013.meme	POU1F1_DBD_1		NTYATGMATAWTTAATK	9047	57.25	7997	50.60	1.13	5.3	3.27e-16	-35.66	6.76e-13	-28.02	4.77e-16	-35.28
651	motif_db/JASPAR/JASPAR2022_CORE_vertebrates_non-redundant_v2.meme	MA1139.1	FOSL2::JUNB	DATGACGTCATH	3326	21.05	2702	17.10	1.23	5.4	3.96e-16	-35.47	8.19e-13	-27.83	5.77e-16	-35.09
652	motif_db/EUKARYOTE/jolma2013.meme	YY2_full_2		CCATGCCGCCAT	2096	13.26	1608	10.17	1.3	7.2	4.78e-16	-35.28	9.90e-13	-27.64	6.97e-16	-34.90
653	motif_db/EUKARYOTE/jolma2013.meme	FOXO4_DBD_1		GTMAACATGTTTAC	1891	11.97	1430	9.05	1.32	0.16	5.60e-16	-35.12	1.16e-12	-27.48	8.14e-16	-34.74
654	motif_db/MOUSE/uniprobe_mouse.meme	UP00150_1	Irx6_2623.2	HAWNTACATGTAMDWNT	6321	40.00	5456	34.52	1.16	4.3	6.25e-16	-35.01	1.29e-12	-27.37	9.07e-16	-34.64
655	motif_db/JASPAR/JASPAR2022_CORE_vertebrates_non-redundant_v2.meme	MA0886.1	EMX2	VBTAATTARB	9894	62.60	8806	55.72	1.12	4.6	6.55e-16	-34.96	1.36e-12	-27.33	9.50e-16	-34.59
656	motif_db/EUKARYOTE/jolma2013.meme	Mafb_DBD_3		WNTGCTGACGTMAGCANW	7612	48.17	6661	42.15	1.14	1.2	6.60e-16	-34.95	1.37e-12	-27.32	9.56e-16	-34.58
657	motif_db/EUKARYOTE/jolma2013.meme	POU3F3_DBD_1		WWTATGCWAATTW	4038	25.55	3353	21.22	1.2	7.4	6.82e-16	-34.92	1.41e-12	-27.29	9.86e-16	-34.55
658	motif_db/JASPAR/JASPAR2022_CORE_vertebrates_non-redundant_v2.meme	MA0907.1	HOXC13	BCTCGTAAAAH	8611	54.49	7605	48.12	1.13	1.9	1.06e-15	-34.48	2.19e-12	-26.85	1.53e-15	-34.11
659	motif_db/MOUSE/uniprobe_mouse.meme	UP00025_2	Foxk1_secondary	MHAAYMAYAACAHHN	354	2.24	173	1.09	2.04	13	1.13e-15	-34.42	2.33e-12	-26.78	1.63e-15	-34.05
660	motif_db/MOUSE/uniprobe_mouse.meme	UP00052_1	Osr2_primary	NNVWACRGTAGCHHWR	10297	65.15	9197	58.19	1.12	1.9	1.21e-15	-34.35	2.51e-12	-26.71	1.74e-15	-33.98
661	motif_db/EUKARYOTE/jolma2013.meme	IRF7_DBD_2		RAANCGAAAWTCGNTTY	7256	45.91	6337	40.10	1.14	0.91	1.25e-15	-34.32	2.59e-12	-26.68	1.79e-15	-33.95
662	motif_db/EUKARYOTE/jolma2013.meme	EGR2_DBD		MCGCCCACGCA	11095	70.20	9953	62.98	1.11	0.11	1.27e-15	-34.30	2.63e-12	-26.67	1.82e-15	-33.94
663	motif_db/EUKARYOTE/jolma2013.meme	FOXC2_DBD_1		DGTMAATATTKACW	3439	21.76	2815	17.81	1.22	7.2	1.30e-15	-34.28	2.68e-12	-26.64	1.86e-15	-33.92
664	motif_db/JASPAR/JASPAR2022_CORE_vertebrates_non-redundant_v2.meme	MA0090.3	TEAD1	NNACATTCCAGSN	8631	54.61	7627	48.26	1.13	5.1	1.30e-15	-34.28	2.69e-12	-26.64	1.86e-15	-33.92
665	motif_db/JASPAR/JASPAR2022_CORE_vertebrates_non-redundant_v2.meme	MA1560.1	SOHLH2	YGCACGTGCN	9004	56.97	7979	50.49	1.13	3.2	1.39e-15	-34.21	2.88e-12	-26.57	1.98e-15	-33.85
666	motif_db/JASPAR/JASPAR2022_CORE_vertebrates_non-redundant_v2.meme	MA0788.1	POU3F3	WWTATGCWAATTW	4065	25.72	3386	21.42	1.2	7.3	1.55e-15	-34.10	3.20e-12	-26.47	2.21e-15	-33.75
667	motif_db/MOUSE/uniprobe_mouse.meme	UP00040_2	Irf5_secondary	BWNAYCGAGARTTBN	2232	14.12	1737	10.99	1.28	9.1	1.76e-15	-33.97	3.64e-12	-26.34	2.50e-15	-33.62
668	motif_db/EUKARYOTE/jolma2013.meme	ARX_DBD		NTAATYDAATTAR	2065	13.07	1590	10.06	1.3	9.1	1.77e-15	-33.97	3.67e-12	-26.33	2.52e-15	-33.62
669	motif_db/EUKARYOTE/jolma2013.meme	MAFK_full_2		DTGCTGASTCAGCRN	9007	56.99	7986	50.53	1.13	3.7	1.80e-15	-33.95	3.73e-12	-26.32	2.56e-15	-33.60
670	motif_db/EUKARYOTE/jolma2013.meme	EVX1_DBD		VVTAATTABS	7957	50.35	6999	44.29	1.14	7	1.83e-15	-33.93	3.79e-12	-26.30	2.60e-15	-33.58
671	motif_db/JASPAR/JASPAR2022_CORE_vertebrates_non-redundant_v2.meme	MA0522.3	TCF3	NVCACCTGCNN	5093	32.23	4335	27.43	1.17	7.9	2.43e-15	-33.65	5.02e-12	-26.02	3.44e-15	-33.30
672	motif_db/JASPAR/JASPAR2022_CORE_vertebrates_non-redundant_v2.meme	MA0887.1	EVX1	VVTAATTABS	7965	50.40	7011	44.36	1.14	7	2.48e-15	-33.63	5.13e-12	-26.00	3.50e-15	-33.29
673	motif_db/JASPAR/JASPAR2022_CORE_vertebrates_non-redundant_v2.meme	MA0511.2	RUNX2	WAACCGCAA	11015	69.70	9891	62.59	1.11	3	2.78e-15	-33.52	5.76e-12	-25.88	3.93e-15	-33.17
674	motif_db/EUKARYOTE/jolma2013.meme	Foxj3_DBD_2		GTAAACARTAAACA	2367	14.98	1860	11.77	1.27	8.3	2.81e-15	-33.51	5.81e-12	-25.87	3.95e-15	-33.16
675	motif_db/EUKARYOTE/jolma2013.meme	HOXA13_full_1		CYAATAAAAM	10315	65.27	9230	58.40	1.12	4.5	3.12e-15	-33.40	6.45e-12	-25.77	4.39e-15	-33.06
676	motif_db/EUKARYOTE/jolma2013.meme	Prrx2_DBD		YYAATTAR	9923	62.79	8861	56.07	1.12	5.7	3.46e-15	-33.30	7.17e-12	-25.66	4.87e-15	-32.96
677	motif_db/JASPAR/JASPAR2022_CORE_vertebrates_non-redundant_v2.meme	MA0804.1	TBX19	DTTMRCACMTAGGTGTGAAW	4762	30.13	4035	25.53	1.18	1.7	3.78e-15	-33.21	7.82e-12	-25.57	5.30e-15	-32.87
678	motif_db/EUKARYOTE/jolma2013.meme	TGIF2LX_full		TGACAGSTGTCA	1780	11.26	1347	8.52	1.32	4.2	4.42e-15	-33.05	9.14e-12	-25.42	6.19e-15	-32.72
679	motif_db/JASPAR/JASPAR2022_CORE_vertebrates_non-redundant_v2.meme	MA0784.2	POU1F1	ANCTMATTWGCATAWT	2908	18.40	2348	14.86	1.24	0.72	4.95e-15	-32.94	1.02e-11	-25.30	6.92e-15	-32.60
680	motif_db/JASPAR/JASPAR2022_CORE_vertebrates_non-redundant_v2.meme	MA0141.3	ESRRB	TCAAGGTCAWW	1351	8.55	978	6.19	1.38	7.2	4.99e-15	-32.93	1.03e-11	-25.30	6.97e-15	-32.60
681	motif_db/JASPAR/JASPAR2022_CORE_vertebrates_non-redundant_v2.meme	MA1140.2	JUNB	GATGACGTCAYC	1961	12.41	1507	9.54	1.3	2.1	5.75e-15	-32.79	1.19e-11	-25.15	8.01e-15	-32.46
682	motif_db/JASPAR/JASPAR2022_CORE_vertebrates_non-redundant_v2.meme	MA0495.3	MAFF	DWGTCAGCATTTTWHN	7489	47.39	6577	41.62	1.14	5.5	5.75e-15	-32.79	1.19e-11	-25.15	8.01e-15	-32.46
683	motif_db/EUKARYOTE/jolma2013.meme	EMX2_DBD_1		VBTAATTARB	10077	63.76	9028	57.12	1.12	4.5	1.20e-14	-32.05	2.49e-11	-24.42	1.67e-14	-31.72
684	motif_db/EUKARYOTE/jolma2013.meme	FOXJ2_DBD_2		RTAAACAA	3577	22.63	2962	18.74	1.21	9	1.23e-14	-32.03	2.56e-11	-24.39	1.71e-14	-31.70
685	motif_db/EUKARYOTE/jolma2013.meme	NOTO_DBD		NYTAATTAVN	9587	60.66	8569	54.22	1.12	5.5	1.58e-14	-31.78	3.27e-11	-24.14	2.19e-14	-31.45
686	motif_db/MOUSE/uniprobe_mouse.meme	UP00103_2	Jundm2_secondary	NDKGRTGASTCAYMNN	3940	24.93	3296	20.86	1.2	6	1.59e-14	-31.77	3.29e-11	-24.14	2.20e-14	-31.45
687	motif_db/JASPAR/JASPAR2022_CORE_vertebrates_non-redundant_v2.meme	MA0883.1	Dmbx1	WDRWNMGGATTADKNNW	7207	45.60	6328	40.04	1.14	3.9	1.65e-14	-31.74	3.41e-11	-24.10	2.27e-14	-31.41
688	motif_db/EUKARYOTE/jolma2013.meme	PAX7_DBD		TAATYRATTA	7660	48.47	6754	42.74	1.13	3.3	1.76e-14	-31.67	3.64e-11	-24.04	2.43e-14	-31.35
689	motif_db/MOUSE/uniprobe_mouse.meme	UP00086_2	Irf3_secondary	RKAGAAWGGDSCDN	1019	6.45	705	4.46	1.44	10	1.84e-14	-31.63	3.81e-11	-23.99	2.53e-14	-31.31
690	motif_db/EUKARYOTE/jolma2013.meme	FOXO1_DBD_2		GTAAACATGTTTAC	1932	12.22	1490	9.43	1.3	0.12	1.90e-14	-31.59	3.94e-11	-23.96	2.62e-14	-31.27
691	motif_db/JASPAR/JASPAR2022_CORE_vertebrates_non-redundant_v2.meme	MA0612.2	EMX1	BTAATTAS	10441	66.07	9381	59.36	1.11	0.21	1.91e-14	-31.59	3.95e-11	-23.95	2.62e-14	-31.27
692	motif_db/EUKARYOTE/jolma2013.meme	Lhx8_DBD_1		YTAATYAVSVCTAATYAV	4958	31.37	4235	26.80	1.17	5.3	1.95e-14	-31.57	4.03e-11	-23.93	2.67e-14	-31.25
693	motif_db/EUKARYOTE/jolma2013.meme	HOXA13_full_2		WCTCGTAAAAH	3171	20.06	2601	16.46	1.22	7.1	2.76e-14	-31.22	5.71e-11	-23.59	3.78e-14	-30.91
694	motif_db/EUKARYOTE/jolma2013.meme	Arx_DBD		NTAATTDAATTAR	2152	13.62	1688	10.68	1.27	8.7	3.19e-14	-31.08	6.61e-11	-23.44	4.37e-14	-30.76
695	motif_db/JASPAR/JASPAR2022_CORE_vertebrates_non-redundant_v2.meme	MA0710.1	NOTO	NYTAATTAVN	9624	60.90	8618	54.53	1.12	5.4	3.58e-14	-30.96	7.42e-11	-23.32	4.90e-14	-30.65
696	motif_db/JASPAR/JASPAR2022_CORE_vertebrates_non-redundant_v2.meme	MA0508.3	PRDM1	YNCTTTCTCTH	8920	56.44	7953	50.32	1.12	5.8	3.74e-14	-30.92	7.74e-11	-23.28	5.10e-14	-30.61
697	motif_db/JASPAR/JASPAR2022_CORE_vertebrates_non-redundant_v2.meme	MA0142.1	Pou5f1::Sox2	CWTTGTYATGCAAAT	12442	78.73	11299	71.49	1.1	1.7	4.27e-14	-30.78	8.84e-11	-23.15	5.82e-14	-30.47
698	motif_db/JASPAR/JASPAR2022_CORE_vertebrates_non-redundant_v2.meme	MA1730.1	ZNF708	NNRGCTGTRCCTCCY	8448	53.45	7511	47.53	1.12	3.5	4.63e-14	-30.70	9.58e-11	-23.07	6.30e-14	-30.40
699	motif_db/JASPAR/JASPAR2022_CORE_vertebrates_non-redundant_v2.meme	MA0903.1	HOXB3	NNYMATTARN	10116	64.01	9089	57.51	1.11	6.3	4.73e-14	-30.68	9.78e-11	-23.05	6.42e-14	-30.38
700	motif_db/EUKARYOTE/jolma2013.meme	Mafb_DBD_1		AWWNTGCTGACD	10337	65.41	9299	58.84	1.11	4.9	4.82e-14	-30.66	9.97e-11	-23.03	6.54e-14	-30.36
701	motif_db/JASPAR/JASPAR2022_CORE_vertebrates_non-redundant_v2.meme	MA0802.1	TBR1	AGGTGTGAAA	6615	41.86	5790	36.64	1.14	6.2	5.21e-14	-30.59	1.08e-10	-22.95	7.06e-14	-30.28
702	motif_db/JASPAR/JASPAR2022_CORE_vertebrates_non-redundant_v2.meme	MA1131.1	FOSL2::JUN	GRTGACGTMAT	2266	14.34	1794	11.35	1.26	7.5	5.86e-14	-30.47	1.21e-10	-22.83	7.93e-14	-30.17
703	motif_db/JASPAR/JASPAR2022_CORE_vertebrates_non-redundant_v2.meme	MA0080.6	Spi1	RRAAAGAGGAAGTGGDD	1351	8.55	993	6.28	1.36	10	6.65e-14	-30.34	1.38e-10	-22.71	8.98e-14	-30.04
704	motif_db/EUKARYOTE/jolma2013.meme	HOXB3_DBD		NNYMATTARN	10169	64.34	9149	57.89	1.11	6.3	8.13e-14	-30.14	1.68e-10	-22.50	1.10e-13	-29.84
705	motif_db/EUKARYOTE/jolma2013.meme	ISX_full		YYAATTAR	9669	61.18	8678	54.91	1.11	4.5	9.73e-14	-29.96	2.01e-10	-22.33	1.31e-13	-29.66
706	motif_db/EUKARYOTE/jolma2013.meme	NKX2-3_DBD		ACCACTTRAM	5049	31.95	4339	27.46	1.16	8.1	9.84e-14	-29.95	2.04e-10	-22.31	1.32e-13	-29.65
707	motif_db/JASPAR/JASPAR2022_CORE_vertebrates_non-redundant_v2.meme	MA0753.2	ZNF740	CYRCCCCCCCCAC	9876	62.49	8878	56.18	1.11	1.4	1.20e-13	-29.75	2.47e-10	-22.12	1.61e-13	-29.46
708	motif_db/JASPAR/JASPAR2022_CORE_vertebrates_non-redundant_v2.meme	MA1521.1	MAFA	NTGCTGASTCAGCAN	8876	56.16	7931	50.18	1.12	4.1	1.20e-13	-29.75	2.48e-10	-22.12	1.61e-13	-29.46
709	motif_db/JASPAR/JASPAR2022_CORE_vertebrates_non-redundant_v2.meme	MA1619.1	Ptf1A	NNACAGCTGTNN	3183	20.14	2626	16.62	1.21	8.2	1.20e-13	-29.75	2.49e-10	-22.12	1.61e-13	-29.46
710	motif_db/JASPAR/JASPAR2022_CORE_vertebrates_non-redundant_v2.meme	MA0913.2	HOXD9	GYMATAAAAH	8936	56.54	7990	50.56	1.12	3.6	1.38e-13	-29.61	2.85e-10	-21.98	1.84e-13	-29.32
711	motif_db/MOUSE/uniprobe_mouse.meme	UP00075_2	Sox15_secondary	BTNAATGWMATTYVA	10530	66.63	9502	60.12	1.11	5.9	1.41e-13	-29.59	2.93e-10	-21.95	1.89e-13	-29.30
712	motif_db/EUKARYOTE/jolma2013.meme	ALX3_DBD		RCYAATTAVV	8479	53.65	7560	47.84	1.12	6.3	1.55e-13	-29.49	3.21e-10	-21.86	2.07e-13	-29.21
713	motif_db/JASPAR/JASPAR2022_CORE_vertebrates_non-redundant_v2.meme	MA0117.2	Mafb	AWWNTGCTGACD	10381	65.69	9363	59.24	1.11	4.7	1.63e-13	-29.45	3.37e-10	-21.81	2.17e-13	-29.16
714	motif_db/MOUSE/uniprobe_mouse.meme	UP00149_1	Phox2b_3948.1	VVNAATTAATTAABDNG	9616	60.85	8643	54.69	1.11	1	2.28e-13	-29.11	4.72e-10	-21.47	3.03e-13	-28.82
715	motif_db/JASPAR/JASPAR2022_CORE_vertebrates_non-redundant_v2.meme	MA1567.2	Tbx6	NRGGTGTGAANN	3082	19.50	2541	16.08	1.21	9	2.41e-13	-29.05	4.99e-10	-21.42	3.20e-13	-28.77
716	motif_db/EUKARYOTE/jolma2013.meme	Foxc1_DBD_2		RTAAACA	4552	28.80	3894	24.64	1.17	8.6	3.47e-13	-28.69	7.18e-10	-21.06	4.60e-13	-28.41
717	motif_db/EUKARYOTE/jolma2013.meme	Alx4_DBD		NTAATYNAATTAN	2132	13.49	1689	10.69	1.26	9.3	3.55e-13	-28.67	7.34e-10	-21.03	4.70e-13	-28.39
718	motif_db/EUKARYOTE/jolma2013.meme	EHF_full		WACCCGGAAGTA	7037	44.53	6218	39.34	1.13	3.3	4.56e-13	-28.42	9.44e-10	-20.78	6.03e-13	-28.14
719	motif_db/JASPAR/JASPAR2022_CORE_vertebrates_non-redundant_v2.meme	MA1117.1	RELB	RDATTCCCCNN	12915	81.72	11799	74.66	1.09	4.1	4.57e-13	-28.41	9.47e-10	-20.78	6.04e-13	-28.13
720	motif_db/JASPAR/JASPAR2022_CORE_vertebrates_non-redundant_v2.meme	MA1650.1	ZBTB14	SSCCGCGCACVS	5973	37.79	5225	33.06	1.14	5.1	6.48e-13	-28.06	1.34e-9	-20.43	8.55e-13	-27.79
721	motif_db/EUKARYOTE/jolma2013.meme	EMX1_DBD_2		YAATTARYTAATKA	2183	13.81	1741	11.02	1.25	7.8	7.92e-13	-27.86	1.64e-9	-20.23	1.04e-12	-27.59
722	motif_db/EUKARYOTE/jolma2013.meme	MEOX2_DBD_3		STMATCATCATTAW	677	4.28	441	2.79	1.53	9.5	8.06e-13	-27.85	1.67e-9	-20.21	1.06e-12	-27.57
723	motif_db/MOUSE/uniprobe_mouse.meme	UP00003_1	E2F3_primary	VHDADGGCGCGCSHW	1059	6.70	759	4.80	1.39	9.4	9.50e-13	-27.68	1.97e-9	-20.05	1.25e-12	-27.41
724	motif_db/EUKARYOTE/jolma2013.meme	HOXC13_DBD_2		BCTCGTAAAAH	9975	63.12	9010	57.01	1.11	1.8	9.56e-13	-27.68	1.98e-9	-20.04	1.25e-12	-27.40
725	motif_db/EUKARYOTE/jolma2013.meme	BARHL2_DBD_3		TAAWYGNYVHTAAWYG	11375	71.98	10345	65.46	1.1	2.2	1.03e-12	-27.60	2.14e-9	-19.96	1.35e-12	-27.33
726	motif_db/MOUSE/uniprobe_mouse.meme	UP00148_1	Hdx_3845.3	NNKDNGAAATCATNBHM	1584	10.02	1215	7.69	1.3	10	1.45e-12	-27.26	3.00e-9	-19.62	1.90e-12	-26.99
727	motif_db/MOUSE/uniprobe_mouse.meme	UP00050_1	Bhlhb2_primary	RNHWNNDTCACGTGASBMNNWH	7116	45.03	6312	39.94	1.13	2.6	1.60e-12	-27.16	3.31e-9	-19.53	2.09e-12	-26.90
728	motif_db/JASPAR/JASPAR2022_CORE_vertebrates_non-redundant_v2.meme	MA0794.1	PROX1	YAAGACGYCTTA	1584	10.02	1217	7.70	1.3	5.3	1.94e-12	-26.97	4.01e-9	-19.33	2.53e-12	-26.70
729	motif_db/JASPAR/JASPAR2022_CORE_vertebrates_non-redundant_v2.meme	MA1145.1	FOSL2::JUND	NNRTGACGTCAYHSN	4397	27.82	3772	23.87	1.17	5.4	2.02e-12	-26.93	4.18e-9	-19.29	2.63e-12	-26.66
730	motif_db/EUKARYOTE/jolma2013.meme	Hoxd13_DBD_2		NCTCRTAAAAH	11479	72.63	10461	66.19	1.1	3.6	2.37e-12	-26.77	4.90e-9	-19.13	3.08e-12	-26.51
731	motif_db/JASPAR/JASPAR2022_CORE_vertebrates_non-redundant_v2.meme	MA0875.1	BARX1	VCMATTAV	12439	78.71	11380	72.01	1.09	4.7	2.53e-12	-26.70	5.23e-9	-19.07	3.28e-12	-26.44
732	motif_db/JASPAR/JASPAR2022_CORE_vertebrates_non-redundant_v2.meme	MA1997.1	Olig2	NVCAGCTGBN	7799	49.35	6965	44.07	1.12	2	2.69e-12	-26.64	5.57e-9	-19.01	3.49e-12	-26.38
733	motif_db/JASPAR/JASPAR2022_CORE_vertebrates_non-redundant_v2.meme	MA0600.2	RFX2	SGTTGCCATGGYAACS	625	3.95	404	2.56	1.55	4.3	2.70e-12	-26.64	5.60e-9	-19.00	3.50e-12	-26.38
734	motif_db/EUKARYOTE/jolma2013.meme	BARX1_DBD_2		VCMATTAV	12486	79.01	11427	72.30	1.09	4.7	2.78e-12	-26.61	5.75e-9	-18.97	3.59e-12	-26.35
735	motif_db/JASPAR/JASPAR2022_CORE_vertebrates_non-redundant_v2.meme	MA0470.2	E2F4	TTTTGGCGCCAWWW	527	3.33	326	2.06	1.61	10	2.82e-12	-26.59	5.84e-9	-18.96	3.65e-12	-26.34
736	motif_db/MOUSE/uniprobe_mouse.meme	UP00162_1	Evx1_3952.2	WVNRCTAATTAGYGVWV	8797	55.66	7917	50.09	1.11	2.8	3.92e-12	-26.27	8.11e-9	-18.63	5.05e-12	-26.01
737	motif_db/EUKARYOTE/jolma2013.meme	LHX2_DBD_2		YAATTAHVCTAATTR	6818	43.14	6046	38.26	1.13	2.2	4.09e-12	-26.22	8.46e-9	-18.59	5.27e-12	-25.97
738	motif_db/MOUSE/uniprobe_mouse.meme	UP00174_1	Hoxa2_3079.1	AVGGTAATTASCHMAN	8972	56.77	8085	51.16	1.11	3.3	4.34e-12	-26.16	8.99e-9	-18.53	5.58e-12	-25.91
739	motif_db/JASPAR/JASPAR2022_CORE_vertebrates_non-redundant_v2.meme	MA0684.2	RUNX3	NHAACCTCAANN	6325	40.02	5583	35.33	1.13	7.4	4.34e-12	-26.16	8.99e-9	-18.53	5.58e-12	-25.91
740	motif_db/EUKARYOTE/jolma2013.meme	GBX2_DBD_1		RSYAATTARN	7927	50.16	7098	44.91	1.12	5.7	5.43e-12	-25.94	1.12e-8	-18.30	6.96e-12	-25.69
741	motif_db/MOUSE/uniprobe_mouse.meme	UP00190_1	Nkx2-3_3435.1	YYTTAAGTACTTAAHR	10486	66.35	9532	60.31	1.1	2.6	5.94e-12	-25.85	1.23e-8	-18.21	7.61e-12	-25.60
742	motif_db/EUKARYOTE/jolma2013.meme	TBR1_DBD		AGGTGTGAAA	6866	43.44	6098	38.59	1.13	6.2	6.28e-12	-25.79	1.30e-8	-18.16	8.04e-12	-25.55
743	motif_db/EUKARYOTE/jolma2013.meme	TBX19_DBD		DTTMRCACMTAGGTGTGAAW	5464	34.57	4781	30.25	1.14	1.5	6.32e-12	-25.79	1.31e-8	-18.15	8.08e-12	-25.54
744	motif_db/EUKARYOTE/jolma2013.meme	CEBPG_DBD		ATTRCGCAAY	2972	18.81	2474	15.65	1.2	5.2	6.80e-12	-25.71	1.41e-8	-18.08	8.68e-12	-25.47
745	motif_db/JASPAR/JASPAR2022_CORE_vertebrates_non-redundant_v2.meme	MA0147.3	MYC	NNCCACGTGCNB	3024	19.13	2525	15.98	1.2	8	9.53e-12	-25.38	1.97e-8	-17.74	1.22e-11	-25.13
746	motif_db/JASPAR/JASPAR2022_CORE_vertebrates_non-redundant_v2.meme	MA0890.1	GBX2	RSYAATTARN	8085	51.16	7258	45.93	1.11	5.6	9.83e-12	-25.35	2.04e-8	-17.71	1.25e-11	-25.10
747	motif_db/JASPAR/JASPAR2022_CORE_vertebrates_non-redundant_v2.meme	MA1585.1	ZKSCAN1	AYAGTAGGTS	10003	63.29	9083	57.47	1.1	0.32	1.07e-11	-25.26	2.21e-8	-17.63	1.36e-11	-25.02
748	motif_db/JASPAR/JASPAR2022_CORE_vertebrates_non-redundant_v2.meme	MA0691.1	TFAP4	AWCAGCTGWT	3314	20.97	2794	17.68	1.19	6.4	1.29e-11	-25.08	2.67e-8	-17.44	1.64e-11	-24.84
749	motif_db/EUKARYOTE/jolma2013.meme	HLF_full		NVTTACRTAAYH	10963	69.37	10004	63.30	1.1	1.9	1.35e-11	-25.03	2.79e-8	-17.40	1.71e-11	-24.79
750	motif_db/JASPAR/JASPAR2022_CORE_vertebrates_non-redundant_v2.meme	MA0035.4	GATA1	NHCTAATCTDH	11734	74.25	10743	67.98	1.09	4.6	1.45e-11	-24.95	3.01e-8	-17.32	1.84e-11	-24.72
751	motif_db/JASPAR/JASPAR2022_CORE_vertebrates_non-redundant_v2.meme	MA1133.1	JUN::JUNB	KRTGACGTCATN	5871	37.15	5178	32.76	1.13	6	1.82e-11	-24.73	3.76e-8	-17.10	2.30e-11	-24.50
752	motif_db/EUKARYOTE/jolma2013.meme	Barhl1_DBD_3		TAAWYGBYSHTAAWYG	9648	61.05	8766	55.47	1.1	1.3	3.15e-11	-24.18	6.52e-8	-16.55	3.98e-11	-23.95
753	motif_db/JASPAR/JASPAR2022_CORE_vertebrates_non-redundant_v2.meme	MA0106.3	TP53	RACATGYCCGGRCATGTY	2631	16.65	2180	13.79	1.21	0.69	3.65e-11	-24.03	7.55e-8	-16.40	4.60e-11	-23.80
754	motif_db/MOUSE/uniprobe_mouse.meme	UP00160_1	Obox3_3439.1	WBVGGGGGATTAACWMH	9755	61.72	8874	56.15	1.1	2.5	4.24e-11	-23.88	8.77e-8	-16.25	5.34e-11	-23.65
755	motif_db/EUKARYOTE/jolma2013.meme	RFX2_DBD_1		SGTTGCCATGGYAACS	852	5.39	605	3.83	1.41	4	4.84e-11	-23.75	1.00e-7	-16.12	6.09e-11	-23.52
756	motif_db/JASPAR/JASPAR2022_CORE_vertebrates_non-redundant_v2.meme	MA1606.1	Foxf1	DWRTAAACANN	3058	19.35	2576	16.30	1.19	8.9	6.16e-11	-23.51	1.27e-7	-15.88	7.74e-11	-23.28
757	motif_db/JASPAR/JASPAR2022_CORE_vertebrates_non-redundant_v2.meme	MA1574.1	THRB	RRGGTCAAAGGTCAN	6885	43.56	6154	38.94	1.12	3.2	6.36e-11	-23.48	1.32e-7	-15.84	7.98e-11	-23.25
758	motif_db/MOUSE/uniprobe_mouse.meme	UP00035_1	Hic1_primary	NBBATGCCAACCTRYH	3096	19.59	2613	16.53	1.18	7.9	7.43e-11	-23.32	1.54e-7	-15.69	9.31e-11	-23.10
759	motif_db/JASPAR/JASPAR2022_CORE_vertebrates_non-redundant_v2.meme	MA0656.1	JDP2	GATGACGTCAYC	1637	10.36	1293	8.18	1.27	0.56	1.00e-10	-23.02	2.08e-7	-15.39	1.26e-10	-22.80
760	motif_db/EUKARYOTE/jolma2013.meme	HOXB2_DBD		NNTMATTANN	9160	57.96	8324	52.67	1.1	6.8	1.03e-10	-23.00	2.13e-7	-15.36	1.28e-10	-22.78
761	motif_db/EUKARYOTE/jolma2013.meme	CDX2_DBD		GYMATAAAA	11169	70.67	10246	64.83	1.09	4.7	1.10e-10	-22.93	2.28e-7	-15.30	1.37e-10	-22.71
762	motif_db/EUKARYOTE/jolma2013.meme	RUNX2_DBD_3		WAACCGCAA	11514	72.85	10581	66.95	1.09	3.1	1.33e-10	-22.74	2.76e-7	-15.10	1.66e-10	-22.52
763	motif_db/EUKARYOTE/jolma2013.meme	NKX3-1_full		VCCACTTAA	8866	56.10	8050	50.94	1.1	6.4	1.42e-10	-22.68	2.93e-7	-15.04	1.76e-10	-22.46
764	motif_db/EUKARYOTE/jolma2013.meme	Tp53_DBD_3		RACATGYCCGGRCATGTY	2752	17.41	2307	14.60	1.19	1.4	1.82e-10	-22.43	3.76e-7	-14.79	2.26e-10	-22.21
765	motif_db/MOUSE/uniprobe_mouse.meme	UP00036_1	Myf6_primary	VVRSAACAGBTGTYHG	4996	31.61	4393	27.80	1.14	7.7	2.11e-10	-22.28	4.37e-7	-14.64	2.62e-10	-22.06
766	motif_db/MOUSE/uniprobe_mouse.meme	UP00020_1	Atf1_primary	DYKRTGACGTCAYMRN	275	1.74	147	0.93	1.86	12	2.25e-10	-22.22	4.65e-7	-14.58	2.79e-10	-22.00
767	motif_db/JASPAR/JASPAR2022_CORE_vertebrates_non-redundant_v2.meme	MA1984.1	ZNF667	TTAAGAGCTCAV	9655	61.09	8813	55.76	1.1	4.9	2.30e-10	-22.19	4.77e-7	-14.56	2.85e-10	-21.98
768	motif_db/JASPAR/JASPAR2022_CORE_vertebrates_non-redundant_v2.meme	MA1527.1	NFIC	NTTGGCDNNRTGCCARN	1757	11.12	1407	8.90	1.25	1.9	2.35e-10	-22.17	4.87e-7	-14.53	2.91e-10	-21.96
769	motif_db/JASPAR/JASPAR2022_CORE_vertebrates_non-redundant_v2.meme	MA0047.3	FOXA2	RWGTAAACANN	3289	20.81	2805	17.75	1.17	8.6	2.57e-10	-22.08	5.32e-7	-14.45	3.18e-10	-21.87
770	motif_db/EUKARYOTE/jolma2013.meme	PAX9_DBD		CGTCACGCWTGASTGMM	1724	10.91	1380	8.73	1.25	0.0081	3.20e-10	-21.86	6.62e-7	-14.23	3.95e-10	-21.65
771	motif_db/JASPAR/JASPAR2022_CORE_vertebrates_non-redundant_v2.meme	MA1509.1	IRF6	ACCGAAACT	2503	15.84	2087	13.21	1.2	5.8	3.86e-10	-21.68	7.99e-7	-14.04	4.76e-10	-21.47
772	motif_db/JASPAR/JASPAR2022_CORE_vertebrates_non-redundant_v2.meme	MA1143.1	FOSL1::JUND	RTGACGTMAY	4246	26.87	3701	23.42	1.15	8	4.33e-10	-21.56	8.96e-7	-13.93	5.33e-10	-21.35
773	motif_db/EUKARYOTE/jolma2013.meme	Zfp740_DBD		VCCCCCCCAC	10504	66.46	9643	61.02	1.09	5.4	5.18e-10	-21.38	1.07e-6	-13.75	6.36e-10	-21.18
774	motif_db/JASPAR/JASPAR2022_CORE_vertebrates_non-redundant_v2.meme	MA0004.1	Arnt	CACGTG	8865	56.09	8077	51.11	1.1	1.8	5.74e-10	-21.28	1.19e-6	-13.64	7.04e-10	-21.07
775	motif_db/JASPAR/JASPAR2022_CORE_vertebrates_non-redundant_v2.meme	MA1973.1	ZKSCAN3	KDKCCCAGGCTAGCCCABNN	7378	46.68	6661	42.15	1.11	2.1	5.93e-10	-21.25	1.23e-6	-13.61	7.27e-10	-21.04
776	motif_db/EUKARYOTE/jolma2013.meme	FOXL1_full_1		RTAAACA	3062	19.37	2606	16.49	1.17	9.5	6.40e-10	-21.17	1.32e-6	-13.53	7.82e-10	-20.97
777	motif_db/JASPAR/JASPAR2022_CORE_vertebrates_non-redundant_v2.meme	MA0033.2	FOXL1	RTAAACA	3062	19.37	2606	16.49	1.17	9.6	6.40e-10	-21.17	1.32e-6	-13.53	7.82e-10	-20.97
778	motif_db/EUKARYOTE/jolma2013.meme	NRF1_full		YGCGCATGCGCA	423	2.68	264	1.67	1.6	8.6	6.70e-10	-21.12	1.39e-6	-13.49	8.18e-10	-20.92
779	motif_db/JASPAR/JASPAR2022_CORE_vertebrates_non-redundant_v2.meme	MA1480.1	DPRX	AGATAATCCN	8422	53.29	7658	48.46	1.1	5.9	6.91e-10	-21.09	1.43e-6	-13.46	8.43e-10	-20.89
780	motif_db/JASPAR/JASPAR2022_CORE_vertebrates_non-redundant_v2.meme	MA0501.1	MAF::NFE2	ATGACTCAGCANWTY	674	4.26	470	2.97	1.43	9.2	8.30e-10	-20.91	1.72e-6	-13.27	1.01e-9	-20.71
781	motif_db/JASPAR/JASPAR2022_CORE_vertebrates_non-redundant_v2.meme	MA0787.1	POU3F2	WTATGCWAATKA	1322	8.36	1030	6.52	1.28	10	8.56e-10	-20.88	1.77e-6	-13.24	1.04e-9	-20.68
782	motif_db/MOUSE/uniprobe_mouse.meme	UP00252_1	Hoxc5_2630.2	CGMRTTAATTAATWANN	8932	56.52	8150	51.57	1.1	3.1	8.83e-10	-20.85	1.83e-6	-13.21	1.07e-9	-20.65
783	motif_db/EUKARYOTE/jolma2013.meme	DPRX_DBD_2		VRGATAATCCN	12043	76.20	11134	70.45	1.08	4.4	9.14e-10	-20.81	1.89e-6	-13.18	1.11e-9	-20.62
784	motif_db/JASPAR/JASPAR2022_CORE_vertebrates_non-redundant_v2.meme	MA0473.3	ELF1	RDVCAGGAAGTGVN	3069	19.42	2617	16.56	1.17	8.4	9.41e-10	-20.78	1.95e-6	-13.15	1.14e-9	-20.59
785	motif_db/EUKARYOTE/jolma2013.meme	FOXO1_DBD_1		GTAAACAW	5292	33.49	4696	29.71	1.13	7.7	1.07e-9	-20.65	2.22e-6	-13.02	1.30e-9	-20.46
786	motif_db/MOUSE/uniprobe_mouse.meme	UP00023_2	Sox30_secondary	TMNBATTATAATMCGV	3161	20.00	2704	17.11	1.17	8.2	1.11e-9	-20.62	2.29e-6	-12.99	1.34e-9	-20.43
787	motif_db/EUKARYOTE/jolma2013.meme	ZIC3_full		GACCCCCCGCTGYGH	5010	31.70	4431	28.04	1.13	3.8	1.11e-9	-20.62	2.29e-6	-12.99	1.34e-9	-20.43
788	motif_db/MOUSE/uniprobe_mouse.meme	UP00112_1	Gsc_2327.3	WNWMRYTAATCCSYDHV	10613	67.15	9765	61.79	1.09	1.5	1.12e-9	-20.61	2.32e-6	-12.98	1.35e-9	-20.42
789	motif_db/EUKARYOTE/jolma2013.meme	CUX2_DBD_1		ATCRATAAWNWTATCGAT	374	2.37	228	1.44	1.64	5.8	1.37e-9	-20.40	2.85e-6	-12.77	1.65e-9	-20.22
790	motif_db/MOUSE/uniprobe_mouse.meme	UP00204_1	Gbx1_2883.2	NDBVACTAATTAGTGBW	3678	23.27	3188	20.17	1.15	6.5	1.51e-9	-20.31	3.13e-6	-12.67	1.82e-9	-20.12
791	motif_db/MOUSE/uniprobe_mouse.meme	UP00111_1	Dmbx1_2277.1	WDRWHMGGATTADKNNW	6278	39.72	5634	35.65	1.11	5	1.54e-9	-20.29	3.19e-6	-12.66	1.85e-9	-20.11
792	motif_db/JASPAR/JASPAR2022_CORE_vertebrates_non-redundant_v2.meme	MA0608.1	Creb3l2	GCCACGTGD	8251	52.21	7513	47.54	1.1	1	1.71e-9	-20.19	3.54e-6	-12.55	2.05e-9	-20.00
793	motif_db/EUKARYOTE/jolma2013.meme	FOXG1_DBD_1		RTAAACAATDGTAAACA	278	1.76	155	0.98	1.79	2.2	1.73e-9	-20.18	3.58e-6	-12.54	2.07e-9	-20.00
794	motif_db/MOUSE/uniprobe_mouse.meme	UP00118_1	Pou4f3_2791.1	HVTTATTAATKADKYC	2675	16.93	2261	14.31	1.18	6.9	1.77e-9	-20.15	3.67e-6	-12.51	2.12e-9	-19.97
795	motif_db/MOUSE/uniprobe_mouse.meme	UP00173_1	Hoxc13_3127.1	HHWBCTCRTAAAAWYD	10996	69.58	10145	64.19	1.08	1.3	1.90e-9	-20.08	3.93e-6	-12.45	2.27e-9	-19.90
796	motif_db/JASPAR/JASPAR2022_CORE_vertebrates_non-redundant_v2.meme	MA0626.1	Npas2	NSCACGTGTN	7490	47.39	6795	43.00	1.1	4.1	2.54e-9	-19.79	5.25e-6	-12.16	3.03e-9	-19.62
797	motif_db/EUKARYOTE/jolma2013.meme	ALX3_full_2		HTAATYNAATTAN	2072	13.11	1713	10.84	1.21	9	2.57e-9	-19.78	5.32e-6	-12.14	3.06e-9	-19.60
798	motif_db/MOUSE/uniprobe_mouse.meme	UP00136_1	Prrx2_3072.1	ANMGCTAATTAGYKRWN	7758	49.09	7051	44.62	1.1	1.9	2.59e-9	-19.77	5.37e-6	-12.14	3.08e-9	-19.60
799	motif_db/EUKARYOTE/jolma2013.meme	BATF3_DBD		TGATGACGTCATCA	628	3.97	438	2.77	1.43	1.7	3.05e-9	-19.61	6.32e-6	-11.97	3.63e-9	-19.43
800	motif_db/EUKARYOTE/jolma2013.meme	POU3F2_DBD_2		WTATGCWAATKA	1268	8.02	992	6.28	1.28	10	3.19e-9	-19.56	6.60e-6	-11.93	3.79e-9	-19.39
801	motif_db/JASPAR/JASPAR2022_CORE_vertebrates_non-redundant_v2.meme	MA0792.1	POU5F1B	TATGCWAAT	13008	82.31	12095	76.53	1.08	3.2	3.20e-9	-19.56	6.63e-6	-11.92	3.80e-9	-19.39
802	motif_db/MOUSE/uniprobe_mouse.meme	UP00127_1	Gsh2_3990.2	ANGBTAATTAGCNNAK	7983	50.51	7272	46.01	1.1	4.2	3.55e-9	-19.46	7.35e-6	-11.82	4.20e-9	-19.29
803	motif_db/EUKARYOTE/jolma2013.meme	TFAP4_full		AWCAGCTGWT	3431	21.71	2970	18.79	1.16	6.4	3.81e-9	-19.39	7.88e-6	-11.75	4.50e-9	-19.22
804	motif_db/EUKARYOTE/jolma2013.meme	GRHL1_DBD_1		AACCGGTYTAACCGGTT	5755	36.41	5160	32.65	1.12	3.2	5.32e-9	-19.05	1.10e-5	-11.42	6.29e-9	-18.88
805	motif_db/EUKARYOTE/jolma2013.meme	SHOX_DBD		YYAATTAR	10659	67.44	9846	62.30	1.08	5.5	5.47e-9	-19.02	1.13e-5	-11.39	6.45e-9	-18.86
806	motif_db/EUKARYOTE/jolma2013.meme	LMX1B_full		BYAATTAM	12128	76.74	11261	71.25	1.08	5.4	5.63e-9	-18.99	1.17e-5	-11.36	6.64e-9	-18.83
807	motif_db/EUKARYOTE/jolma2013.meme	Hoxa2_DBD		NSTAATTANH	11135	70.46	10306	65.21	1.08	5.3	5.96e-9	-18.94	1.23e-5	-11.30	7.01e-9	-18.78
808	motif_db/MOUSE/uniprobe_mouse.meme	UP00239_1	Obox2_3438.2	WKRGGGGGATTAAMTAY	11256	71.22	10425	65.96	1.08	1.5	6.57e-9	-18.84	1.36e-5	-11.21	7.72e-9	-18.68
809	motif_db/EUKARYOTE/jolma2013.meme	Rxra_DBD_2		RGGTCATGACCY	2258	14.29	1893	11.98	1.19	0.17	7.00e-9	-18.78	1.45e-5	-11.14	8.22e-9	-18.62
810	motif_db/JASPAR/JASPAR2022_CORE_vertebrates_non-redundant_v2.meme	MA1420.1	IRF5	CCGAAACCGAAACY	6899	43.65	6252	39.56	1.1	3.3	7.13e-9	-18.76	1.48e-5	-11.12	8.36e-9	-18.60
811	motif_db/JASPAR/JASPAR2022_CORE_vertebrates_non-redundant_v2.meme	MA1522.1	MAZ	BBCCCCTCCCY	2280	14.43	1915	12.12	1.19	9.7	8.33e-9	-18.60	1.72e-5	-10.97	9.75e-9	-18.45
812	motif_db/MOUSE/uniprobe_mouse.meme	UP00050_2	Bhlhb2_secondary	YRYSNHTMCACGTGGADRSMRGT	10246	64.83	9460	59.86	1.08	0.13	8.60e-9	-18.57	1.78e-5	-10.94	1.01e-8	-18.41
813	motif_db/MOUSE/uniprobe_mouse.meme	UP00103_1	Jundm2_primary	NSGATGACGTCAYCRH	2932	18.55	2517	15.93	1.16	4.8	8.78e-9	-18.55	1.82e-5	-10.92	1.03e-8	-18.39
814	motif_db/MOUSE/uniprobe_mouse.meme	UP00113_1	Hoxc4_3491.1	CRMRTTAATTAABNAHN	11380	72.01	10552	66.77	1.08	0.72	8.91e-9	-18.54	1.85e-5	-10.90	1.04e-8	-18.38
815	motif_db/EUKARYOTE/jolma2013.meme	Rara_DBD_2		AGGTCAMBHAAAGGTCA	2408	15.24	2034	12.87	1.18	0.084	9.50e-9	-18.47	1.97e-5	-10.84	1.11e-8	-18.32
816	motif_db/JASPAR/JASPAR2022_CORE_vertebrates_non-redundant_v2.meme	MA0640.2	ELF3	NNCCACTTCCTGNT	1169	7.40	914	5.78	1.28	11	1.16e-8	-18.27	2.40e-5	-10.64	1.35e-8	-18.12
817	motif_db/JASPAR/JASPAR2022_CORE_vertebrates_non-redundant_v2.meme	MA0772.1	IRF7	HCGAAARYGAAAVT	7237	45.79	6584	41.66	1.1	0.2	1.18e-8	-18.26	2.43e-5	-10.62	1.37e-8	-18.11
818	motif_db/MOUSE/uniprobe_mouse.meme	UP00045_2	Mafb_secondary	NRNTTGCAAAAWWDT	10975	69.44	10169	64.34	1.08	5.7	1.18e-8	-18.25	2.45e-5	-10.62	1.38e-8	-18.10
819	motif_db/MOUSE/uniprobe_mouse.meme	UP00200_1	Nkx6-1_2825.1	GVWAATTAATTAMYBBG	5453	34.50	4888	30.93	1.12	5	1.20e-8	-18.24	2.49e-5	-10.60	1.40e-8	-18.09
820	motif_db/MOUSE/uniprobe_mouse.meme	UP00141_1	Vsx1_1728.1	CSARTTAATTAAYNAHT	5577	35.29	5006	31.68	1.11	4.2	1.24e-8	-18.21	2.57e-5	-10.57	1.44e-8	-18.06
821	motif_db/MOUSE/uniprobe_mouse.meme	UP00036_2	Myf6_secondary	VNNRACAGVCGCRCC	5456	34.52	4893	30.96	1.12	7.5	1.37e-8	-18.11	2.83e-5	-10.47	1.58e-8	-17.96
822	motif_db/JASPAR/JASPAR2022_CORE_vertebrates_non-redundant_v2.meme	MA1418.1	IRF3	NSRRAAMGGAAACCGAAACYR	1679	10.62	1373	8.69	1.22	0.092	1.49e-8	-18.02	3.08e-5	-10.39	1.72e-8	-17.88
823	motif_db/EUKARYOTE/jolma2013.meme	PROP1_full		TAATYHAATTA	2362	14.95	1997	12.64	1.18	9.3	1.54e-8	-17.99	3.19e-5	-10.35	1.78e-8	-17.85
824	motif_db/EUKARYOTE/jolma2013.meme	SHOX2_DBD		YYAATTAR	10719	67.82	9932	62.84	1.08	5.4	1.75e-8	-17.86	3.62e-5	-10.23	2.01e-8	-17.72
825	motif_db/EUKARYOTE/jolma2013.meme	Rfx3_DBD		SGTTGCCATGGYAACG	65	0.41	16	0.10	3.88	12	1.79e-8	-17.84	3.71e-5	-10.20	2.06e-8	-17.70
826	motif_db/MOUSE/uniprobe_mouse.meme	UP00219_1	Cutl1_3494.1	ACCGRTTGATYAHSWBR	5789	36.63	5214	32.99	1.11	7.1	1.83e-8	-17.82	3.79e-5	-10.18	2.10e-8	-17.68
827	motif_db/JASPAR/JASPAR2022_CORE_vertebrates_non-redundant_v2.meme	MA0151.1	Arid3a	ATYAAA	254	1.61	144	0.91	1.76	11	1.86e-8	-17.80	3.85e-5	-10.17	2.14e-8	-17.66
828	motif_db/JASPAR/JASPAR2022_CORE_vertebrates_non-redundant_v2.meme	MA0442.2	SOX10	NDAACAAAGVN	1072	6.78	832	5.26	1.29	12	1.92e-8	-17.77	3.98e-5	-10.13	2.20e-8	-17.63
829	motif_db/JASPAR/JASPAR2022_CORE_vertebrates_non-redundant_v2.meme	MA1721.1	ZNF93	GGYAGCRGCAGCGGYG	120	0.76	49	0.31	2.42	17	2.28e-8	-17.60	4.71e-5	-9.96	2.61e-8	-17.46
830	motif_db/EUKARYOTE/jolma2013.meme	Alx1_DBD_2		HTAATYHAATTAN	2417	15.29	2054	13.00	1.18	8	2.70e-8	-17.43	5.59e-5	-9.79	3.09e-8	-17.29
831	motif_db/JASPAR/JASPAR2022_CORE_vertebrates_non-redundant_v2.meme	MA0521.2	Tcf12	NNACAGCTGTNN	7345	46.48	6704	42.42	1.1	5.4	2.70e-8	-17.43	5.59e-5	-9.79	3.09e-8	-17.29
832	motif_db/JASPAR/JASPAR2022_CORE_vertebrates_non-redundant_v2.meme	MA0149.1	EWSR1-FLI1	GGAAGGAAGGAAGGAAGG	43	0.27	6	0.04	6.29	14	2.83e-8	-17.38	5.86e-5	-9.75	3.23e-8	-17.25
833	motif_db/EUKARYOTE/jolma2013.meme	ALX4_DBD		HTAATYNAATTAN	1902	12.03	1582	10.01	1.2	9.6	2.87e-8	-17.37	5.94e-5	-9.73	3.27e-8	-17.23
834	motif_db/JASPAR/JASPAR2022_CORE_vertebrates_non-redundant_v2.meme	MA0716.1	PRRX1	YYAATTAR	11050	69.92	10265	64.95	1.08	5.6	3.05e-8	-17.30	6.32e-5	-9.67	3.48e-8	-17.17
835	motif_db/JASPAR/JASPAR2022_CORE_vertebrates_non-redundant_v2.meme	MA1981.1	ZNF530	GMARGGMRAGGGGCRGSV	1374	8.69	1105	6.99	1.24	8.8	3.27e-8	-17.24	6.76e-5	-9.60	3.72e-8	-17.11
836	motif_db/JASPAR/JASPAR2022_CORE_vertebrates_non-redundant_v2.meme	MA1122.1	TFDP1	VSGCGGGAAVN	2087	13.21	1753	11.09	1.19	9	3.40e-8	-17.20	7.04e-5	-9.56	3.86e-8	-17.07
837	motif_db/MOUSE/uniprobe_mouse.meme	UP00206_1	Hoxb7_3953.1	SBABTAATTAMTGNHR	10316	65.27	9564	60.52	1.08	2.6	3.90e-8	-17.06	8.08e-5	-9.42	4.43e-8	-16.93
838	motif_db/MOUSE/uniprobe_mouse.meme	UP00075_1	Sox15_primary	WNNDGAACAATWRRNWT	10678	67.57	9913	62.72	1.08	4.5	3.93e-8	-17.05	8.14e-5	-9.42	4.45e-8	-16.93
839	motif_db/MOUSE/uniprobe_mouse.meme	UP00055_1	Hbp1_primary	HNNWTSAATGAATGDN	215	1.36	117	0.74	1.83	14	4.00e-8	-17.03	8.29e-5	-9.40	4.53e-8	-16.91
840	motif_db/EUKARYOTE/jolma2013.meme	Gbx2_DBD		RSYAATTAVN	8048	50.92	7386	46.74	1.09	6.4	4.16e-8	-16.99	8.61e-5	-9.36	4.70e-8	-16.87
841	motif_db/EUKARYOTE/jolma2013.meme	EGR4_DBD_1		NHMCGCCCACGCAHWT	1260	7.97	1005	6.36	1.25	9.6	4.22e-8	-16.98	8.73e-5	-9.35	4.76e-8	-16.86
842	motif_db/MOUSE/uniprobe_mouse.meme	UP00183_1	Hoxa13_3126.1	WNHBCTCGTAAAAWBD	11244	71.15	10461	66.19	1.07	0.16	4.28e-8	-16.97	8.85e-5	-9.33	4.82e-8	-16.85
843	motif_db/JASPAR/JASPAR2022_CORE_vertebrates_non-redundant_v2.meme	MA0676.1	Nr2e1	AAAAGTCAA	2347	14.85	1995	12.62	1.18	9.5	4.40e-8	-16.94	9.11e-5	-9.30	4.96e-8	-16.82
844	motif_db/EUKARYOTE/jolma2013.meme	ELF3_DBD		WACCCGGAAGTA	5667	35.86	5115	32.37	1.11	1.6	4.65e-8	-16.88	9.62e-5	-9.25	5.23e-8	-16.77
845	motif_db/JASPAR/JASPAR2022_CORE_vertebrates_non-redundant_v2.meme	MA1951.1	FOS	BGATGACGTCATCR	4101	25.95	3634	22.99	1.13	1.4	4.97e-8	-16.82	1.03e-4	-9.18	5.59e-8	-16.70
846	motif_db/JASPAR/JASPAR2022_CORE_vertebrates_non-redundant_v2.meme	MA0135.1	Lhx3	WAATTAATTAWYY	4717	29.85	4216	26.68	1.12	2.6	5.16e-8	-16.78	1.07e-4	-9.15	5.79e-8	-16.66
847	motif_db/JASPAR/JASPAR2022_CORE_vertebrates_non-redundant_v2.meme	MA1520.1	MAF	NTGCTGASTCAGCAH	13255	83.87	12411	78.53	1.07	1.6	5.39e-8	-16.74	1.12e-4	-9.10	6.05e-8	-16.62
848	motif_db/EUKARYOTE/jolma2013.meme	MGA_DBD_2		AGGTGTGAHDTMACACCT	1322	8.36	1063	6.73	1.24	0.057	5.68e-8	-16.68	1.18e-4	-9.05	6.36e-8	-16.57
849	motif_db/MOUSE/uniprobe_mouse.meme	UP00232_1	Dobox4_3956.2	HWAWTAGATACCCYWTD	6981	44.17	6373	40.33	1.1	4.4	6.11e-8	-16.61	1.26e-4	-8.98	6.83e-8	-16.50
850	motif_db/MOUSE/uniprobe_mouse.meme	UP00176_1	Crx_3485.1	YBWWGGGGATTARCCK	8918	56.43	8232	52.09	1.08	2.2	6.72e-8	-16.52	1.39e-4	-8.88	7.51e-8	-16.40
851	motif_db/EUKARYOTE/jolma2013.meme	SPDEF_DBD_3		RCAGDAAGAAGTAWAC	6169	39.03	5600	35.43	1.1	0.14	6.78e-8	-16.51	1.40e-4	-8.87	7.57e-8	-16.40
852	motif_db/JASPAR/JASPAR2022_CORE_vertebrates_non-redundant_v2.meme	MA0646.1	GCM1	BATGCGGGTAC	9461	59.86	8755	55.40	1.08	3.4	6.96e-8	-16.48	1.44e-4	-8.84	7.76e-8	-16.37
853	motif_db/JASPAR/JASPAR2022_CORE_vertebrates_non-redundant_v2.meme	MA0733.1	EGR4	NHMCGCCCACGCAHWT	1240	7.85	992	6.28	1.25	9.6	7.68e-8	-16.38	1.59e-4	-8.75	8.55e-8	-16.28
854	motif_db/EUKARYOTE/jolma2013.meme	NR2E1_full_1		AAAAGTCAA	2341	14.81	1996	12.63	1.17	9.5	7.75e-8	-16.37	1.60e-4	-8.74	8.62e-8	-16.27
855	motif_db/MOUSE/uniprobe_mouse.meme	UP00390_1	Tcf1_2666.2	YSKNRGTTAACTAAARB	8515	53.88	7851	49.68	1.08	4.4	8.77e-8	-16.25	1.81e-4	-8.61	9.74e-8	-16.14
856	motif_db/EUKARYOTE/jolma2013.meme	Jdp2_DBD_1		ATGACTCAT	3599	22.77	3173	20.08	1.13	2.1	1.04e-7	-16.08	2.16e-4	-8.44	1.16e-7	-15.97
857	motif_db/MOUSE/uniprobe_mouse.meme	UP00022_1	Zfp740_primary	YSNCCCCCCCCMHNYN	12920	81.75	12108	76.61	1.07	2	1.13e-7	-16.00	2.34e-4	-8.36	1.25e-7	-15.89
858	motif_db/JASPAR/JASPAR2022_CORE_vertebrates_non-redundant_v2.meme	MA0030.1	FOXF2	BNAASGTAAACAAD	2166	13.71	1839	11.64	1.18	6	1.15e-7	-15.98	2.37e-4	-8.35	1.27e-7	-15.88
859	motif_db/MOUSE/uniprobe_mouse.meme	UP00119_1	Nkx2-9_3082.1	TTTDAAGTACTTRAADY	7842	49.62	7214	45.65	1.09	4.1	1.31e-7	-15.85	2.70e-4	-8.22	1.44e-7	-15.75
860	motif_db/JASPAR/JASPAR2022_CORE_vertebrates_non-redundant_v2.meme	MA1126.1	FOS::JUN	DRTGACGTCATHNDTN	2637	16.69	2277	14.41	1.16	8.4	1.33e-7	-15.83	2.76e-4	-8.20	1.47e-7	-15.73
861	motif_db/EUKARYOTE/jolma2013.meme	RFX5_DBD_1		SGTTGCCATGGYAACV	75	0.47	24	0.15	3.04	13	1.36e-7	-15.81	2.82e-4	-8.17	1.50e-7	-15.71
862	motif_db/JASPAR/JASPAR2022_CORE_vertebrates_non-redundant_v2.meme	MA0598.3	EHF	NNCACTTCCTGTTNN	784	4.96	595	3.76	1.32	11	1.87e-7	-15.49	3.87e-4	-7.86	2.06e-7	-15.40
863	motif_db/EUKARYOTE/jolma2013.meme	TFAP4_DBD		AWCAGCTGAT	3439	21.76	3033	19.19	1.13	6.7	2.09e-7	-15.38	4.32e-4	-7.75	2.30e-7	-15.29
864	motif_db/JASPAR/JASPAR2022_CORE_vertebrates_non-redundant_v2.meme	MA1529.1	NHLH2	GGGNCGCAGCTGCGYCCC	4496	28.45	4031	25.51	1.12	1.2	2.15e-7	-15.35	4.45e-4	-7.72	2.36e-7	-15.26
865	motif_db/JASPAR/JASPAR2022_CORE_vertebrates_non-redundant_v2.meme	MA0896.1	Hmx1	VSVAGCAATTAAWGVDB	9698	61.36	9012	57.02	1.08	2.4	2.19e-7	-15.33	4.53e-4	-7.70	2.40e-7	-15.24
866	motif_db/EUKARYOTE/jolma2013.meme	Msx3_DBD_1		SCAATTAAAWWSCAATTA	7760	49.10	7152	45.25	1.08	0.51	2.72e-7	-15.12	5.63e-4	-7.48	2.98e-7	-15.03
867	motif_db/JASPAR/JASPAR2022_CORE_vertebrates_non-redundant_v2.meme	MA0798.3	RFX3	CGTTRCCATGGCAACS	55	0.35	14	0.09	3.73	11	3.42e-7	-14.89	7.07e-4	-7.25	3.74e-7	-14.80
868	motif_db/EUKARYOTE/jolma2013.meme	EVX2_DBD		VVTAATTAVB	8714	55.14	8076	51.10	1.08	6.5	3.58e-7	-14.84	7.42e-4	-7.21	3.92e-7	-14.75
869	motif_db/EUKARYOTE/jolma2013.meme	GCM1_full_2		BATGCGGGTAC	7932	50.19	7327	46.36	1.08	4.4	4.14e-7	-14.70	8.57e-4	-7.06	4.52e-7	-14.61
870	motif_db/EUKARYOTE/jolma2013.meme	HOXB13_DBD_2		SCTCGTAAAAH	12072	76.39	11325	71.66	1.07	0.61	4.22e-7	-14.68	8.73e-4	-7.04	4.60e-7	-14.59
871	motif_db/MOUSE/uniprobe_mouse.meme	UP00043_2	Bcl6b_secondary	HNNBCCGCCCCWNMNV	4871	30.82	4399	27.83	1.11	7.8	4.25e-7	-14.67	8.80e-4	-7.04	4.64e-7	-14.58
872	motif_db/MOUSE/uniprobe_mouse.meme	UP00041_2	Foxj1_secondary	WNVTCAYAACAABRM	341	2.16	224	1.42	1.52	12	4.69e-7	-14.57	9.70e-4	-6.94	5.11e-7	-14.49
873	motif_db/MOUSE/uniprobe_mouse.meme	UP00044_1	Mafk_primary	NWAAAWTGCTGACTY	8728	55.23	8098	51.24	1.08	5.1	5.03e-7	-14.50	1.04e-3	-6.87	5.47e-7	-14.42
874	motif_db/JASPAR/JASPAR2022_CORE_vertebrates_non-redundant_v2.meme	MA0690.2	TBX21	TTTCACACCTT	3229	20.43	2849	18.03	1.13	7.8	5.11e-7	-14.49	1.06e-3	-6.85	5.56e-7	-14.40
875	motif_db/MOUSE/uniprobe_mouse.meme	UP00045_1	Mafb_primary	WAAWKTGCTGACDWARN	9554	60.45	8897	56.30	1.07	3.2	5.50e-7	-14.41	1.14e-3	-6.78	5.97e-7	-14.33
876	motif_db/EUKARYOTE/jolma2013.meme	IRF5_full_1		CCGAAACCGAAACY	7347	46.49	6774	42.86	1.08	3.3	6.13e-7	-14.31	1.27e-3	-6.67	6.64e-7	-14.22
877	motif_db/EUKARYOTE/jolma2013.meme	PRRX1_DBD		YYAATTAR	11202	70.88	10494	66.40	1.07	5.5	6.31e-7	-14.28	1.31e-3	-6.64	6.83e-7	-14.20
878	motif_db/JASPAR/JASPAR2022_CORE_vertebrates_non-redundant_v2.meme	MA1562.1	SOX14	CCGAACAATG	9842	62.28	9179	58.08	1.07	3.4	6.38e-7	-14.26	1.32e-3	-6.63	6.91e-7	-14.19
879	motif_db/JASPAR/JASPAR2022_CORE_vertebrates_non-redundant_v2.meme	MA1962.1	POU2F1::SOX2	MATTTRCATMACAATRG	1380	8.73	1137	7.19	1.21	6.4	6.39e-7	-14.26	1.32e-3	-6.63	6.91e-7	-14.19
880	motif_db/MOUSE/uniprobe_mouse.meme	UP00234_1	Msx1_3031.2	NRMHAYTAATTAATNH	11308	71.55	10598	67.06	1.07	1.6	6.57e-7	-14.24	1.36e-3	-6.60	7.09e-7	-14.16
881	motif_db/EUKARYOTE/jolma2013.meme	PROX1_DBD		YAAGACGYCTTA	213	1.35	124	0.78	1.71	12	6.96e-7	-14.18	1.44e-3	-6.54	7.51e-7	-14.10
882	motif_db/MOUSE/uniprobe_mouse.meme	UP00144_1	Hoxb4_2627.1	CNNRTTAATTAATWAHY	9044	57.23	8418	53.26	1.07	2.9	9.12e-7	-13.91	1.89e-3	-6.27	9.82e-7	-13.83
883	motif_db/EUKARYOTE/jolma2013.meme	YY2_DBD		RWCCGCCATTW	487	3.08	349	2.21	1.39	12	9.80e-7	-13.84	2.03e-3	-6.20	1.05e-6	-13.76
884	motif_db/EUKARYOTE/jolma2013.meme	Esrra_DBD_2		TTCAAGGTCAT	571	3.61	421	2.66	1.36	9.3	1.02e-6	-13.79	2.11e-3	-6.16	1.10e-6	-13.72
885	motif_db/JASPAR/JASPAR2022_CORE_vertebrates_non-redundant_v2.meme	MA1116.1	RBPJ	BVTGGGAANN	3584	22.68	3197	20.23	1.12	9.7	1.21e-6	-13.62	2.51e-3	-5.99	1.30e-6	-13.55
886	motif_db/EUKARYOTE/jolma2013.meme	ESRRB_DBD		TCAAGGTCAWW	1879	11.89	1603	10.14	1.17	6.7	1.43e-6	-13.46	2.95e-3	-5.82	1.53e-6	-13.39
887	motif_db/JASPAR/JASPAR2022_CORE_vertebrates_non-redundant_v2.meme	MA0515.1	Sox6	CCWTTGTYYY	4063	25.71	3655	23.13	1.11	5.8	1.57e-6	-13.36	3.26e-3	-5.73	1.68e-6	-13.29
888	motif_db/EUKARYOTE/jolma2013.meme	Hic1_DBD_2		RTGCCAACY	6498	41.12	5981	37.84	1.09	7.6	1.62e-6	-13.33	3.36e-3	-5.69	1.74e-6	-13.26
889	motif_db/JASPAR/JASPAR2022_CORE_vertebrates_non-redundant_v2.meme	MA0666.2	MSX1	SCAATTAR	10102	63.92	9457	59.84	1.07	4.3	1.67e-6	-13.30	3.46e-3	-5.67	1.79e-6	-13.24
890	motif_db/JASPAR/JASPAR2022_CORE_vertebrates_non-redundant_v2.meme	MA1932.1	ELK1::HOXB13	ACCGGAAGTHGTAAAV	2422	15.33	2110	13.35	1.15	2.7	1.72e-6	-13.27	3.56e-3	-5.64	1.83e-6	-13.21
891	motif_db/JASPAR/JASPAR2022_CORE_vertebrates_non-redundant_v2.meme	MA1476.2	Dlx5	NDGCAATTAGNN	10376	65.65	9729	61.56	1.07	4.1	2.11e-6	-13.07	4.36e-3	-5.44	2.24e-6	-13.01
892	motif_db/JASPAR/JASPAR2022_CORE_vertebrates_non-redundant_v2.meme	MA1100.2	ASCL1	VGCAGCTGCN	3742	23.68	3357	21.24	1.11	8.5	2.27e-6	-12.99	4.70e-3	-5.36	2.42e-6	-12.93
893	motif_db/MOUSE/uniprobe_mouse.meme	UP00073_2	Foxa2_secondary	VVWAATAACAAANSN	3299	20.87	2938	18.59	1.12	8.7	2.28e-6	-12.99	4.71e-3	-5.36	2.42e-6	-12.93
894	motif_db/MOUSE/uniprobe_mouse.meme	UP00012_1	Bbx_primary	WAATTCAWTGAABWD	2286	14.46	1987	12.57	1.15	9.1	2.31e-6	-12.98	4.79e-3	-5.34	2.46e-6	-12.92
895	motif_db/JASPAR/JASPAR2022_CORE_vertebrates_non-redundant_v2.meme	MA0885.2	Dlx2	NDGCAATTAGNN	10731	67.90	10076	63.76	1.06	4.2	2.33e-6	-12.97	4.83e-3	-5.33	2.47e-6	-12.91
896	motif_db/EUKARYOTE/jolma2013.meme	JDP2_full_1		ATGACTCAT	4706	29.78	4276	27.06	1.1	3.1	2.60e-6	-12.86	5.38e-3	-5.23	2.75e-6	-12.80
897	motif_db/EUKARYOTE/jolma2013.meme	RFX5_DBD_2		SGTTRCCATRGCAACS	61	0.39	20	0.13	2.95	14	2.79e-6	-12.79	5.78e-3	-5.15	2.95e-6	-12.73
898	motif_db/EUKARYOTE/jolma2013.meme	RFX5_DBD_3		SGTTRCCATRGCAACS	61	0.39	20	0.13	2.95	14	2.79e-6	-12.79	5.78e-3	-5.15	2.95e-6	-12.73
899	motif_db/EUKARYOTE/jolma2013.meme	ESX1_full		NYYAATTAVM	9299	58.84	8697	55.03	1.07	6.4	3.06e-6	-12.70	6.34e-3	-5.06	3.23e-6	-12.64
900	motif_db/EUKARYOTE/jolma2013.meme	FOXO3_full_1		GTAAACATGTTTAC	456	2.89	329	2.08	1.38	0.032	3.16e-6	-12.66	6.55e-3	-5.03	3.34e-6	-12.61
901	motif_db/EUKARYOTE/jolma2013.meme	TBR1_full		AAGGTGTGAAA	3681	23.29	3305	20.91	1.11	5.8	3.19e-6	-12.66	6.59e-3	-5.02	3.36e-6	-12.60
902	motif_db/JASPAR/JASPAR2022_CORE_vertebrates_non-redundant_v2.meme	MA0739.1	Hic1	RTGCCAACY	6484	41.03	5983	37.86	1.08	7.6	3.19e-6	-12.65	6.61e-3	-5.02	3.36e-6	-12.60
903	motif_db/EUKARYOTE/jolma2013.meme	MEOX2_DBD_2		KTAATTACSSTAATTAV	1544	9.77	1304	8.25	1.18	7.1	3.43e-6	-12.58	7.10e-3	-4.95	3.61e-6	-12.53
904	motif_db/EUKARYOTE/jolma2013.meme	BARX1_DBD_1		CVATTAAAWANCVATTA	577	3.65	434	2.75	1.33	11	3.68e-6	-12.51	7.62e-3	-4.88	3.87e-6	-12.46
905	motif_db/MOUSE/uniprobe_mouse.meme	UP00131_1	Gbx2_3110.1	DNVRCTAATTAGYSDBT	6885	43.56	6373	40.33	1.08	3	3.82e-6	-12.47	7.91e-3	-4.84	4.01e-6	-12.43
906	motif_db/JASPAR/JASPAR2022_CORE_vertebrates_non-redundant_v2.meme	MA0125.1	Nobox	TAATTRSY	10996	69.58	10350	65.49	1.06	4.5	4.09e-6	-12.41	8.48e-3	-4.77	4.29e-6	-12.36
907	motif_db/EUKARYOTE/jolma2013.meme	IRF9_full		AACGAAACCGAAACT	749	4.74	586	3.71	1.28	0.46	4.28e-6	-12.36	8.87e-3	-4.73	4.49e-6	-12.31
908	motif_db/JASPAR/JASPAR2022_CORE_vertebrates_non-redundant_v2.meme	MA0754.2	CUX1	TAATCGATAM	5023	31.78	4590	29.04	1.09	5.4	4.56e-6	-12.30	9.43e-3	-4.66	4.76e-6	-12.25
909	motif_db/MOUSE/uniprobe_mouse.meme	UP00011_2	Irf6_secondary	NBBACTCYCGGKHDN	4987	31.56	4557	28.83	1.09	7.6	4.87e-6	-12.23	1.01e-2	-4.60	5.09e-6	-12.19
910	motif_db/EUKARYOTE/jolma2013.meme	ONECUT1_full		VAAAAATCRATAHY	6492	41.08	6001	37.97	1.08	0.33	4.94e-6	-12.22	1.02e-2	-4.58	5.16e-6	-12.17
911	motif_db/JASPAR/JASPAR2022_CORE_vertebrates_non-redundant_v2.meme	MA0720.1	Shox2	YYAATTAR	10898	68.96	10263	64.94	1.06	5	5.32e-6	-12.14	1.10e-2	-4.51	5.55e-6	-12.10
912	motif_db/MOUSE/uniprobe_mouse.meme	UP00093_2	Klf7_secondary	VRNBATACGCCCHANHN	1003	6.35	815	5.16	1.23	9.8	5.34e-6	-12.14	1.11e-2	-4.51	5.56e-6	-12.10
913	motif_db/EUKARYOTE/jolma2013.meme	BSX_DBD		SYVATTAV	13329	84.34	12631	79.92	1.06	3.4	6.04e-6	-12.02	1.25e-2	-4.38	6.29e-6	-11.98
914	motif_db/JASPAR/JASPAR2022_CORE_vertebrates_non-redundant_v2.meme	MA0477.2	FOSL1	NNATGACTCATNN	4872	30.83	4452	28.17	1.09	5.6	6.21e-6	-11.99	1.28e-2	-4.35	6.45e-6	-11.95
915	motif_db/MOUSE/uniprobe_mouse.meme	UP00212_1	Lhx5_2279.1	VNAATTAATTAAAWHHY	3427	21.68	3076	19.46	1.11	5.7	6.30e-6	-11.97	1.31e-2	-4.34	6.54e-6	-11.94
916	motif_db/JASPAR/JASPAR2022_CORE_vertebrates_non-redundant_v2.meme	MA0078.2	Sox17	NNAGAACAATGGNN	3241	20.51	2902	18.36	1.12	8.5	7.18e-6	-11.84	1.49e-2	-4.21	7.45e-6	-11.81
917	motif_db/JASPAR/JASPAR2022_CORE_vertebrates_non-redundant_v2.meme	MA0876.1	BSX	SYVATTAV	13342	84.42	12653	80.06	1.05	3.3	7.90e-6	-11.75	1.64e-2	-4.11	8.18e-6	-11.71
918	motif_db/JASPAR/JASPAR2022_CORE_vertebrates_non-redundant_v2.meme	MA0510.2	RFX5	SGTTGCCATGGYAACV	88	0.56	39	0.25	2.23	12	8.04e-6	-11.73	1.66e-2	-4.10	8.32e-6	-11.70
919	motif_db/JASPAR/JASPAR2022_CORE_vertebrates_non-redundant_v2.meme	MA1992.1	Ikzf3	NNRCAGGAAGTGGVN	3938	24.92	3569	22.58	1.1	8	9.54e-6	-11.56	1.97e-2	-3.92	9.86e-6	-11.53
920	motif_db/EUKARYOTE/jolma2013.meme	Dlx2_DBD		VYAATTAN	11511	72.84	10878	68.83	1.06	5	9.76e-6	-11.54	2.02e-2	-3.90	1.01e-5	-11.51
921	motif_db/EUKARYOTE/jolma2013.meme	PAX7_full		TAATCGATTA	5019	31.76	4604	29.13	1.09	0.57	1.06e-5	-11.45	2.20e-2	-3.82	1.10e-5	-11.42
922	motif_db/EUKARYOTE/jolma2013.meme	IRF5_full_2		HACCGAAACYA	5435	34.39	5003	31.66	1.09	4.9	1.06e-5	-11.45	2.20e-2	-3.82	1.10e-5	-11.42
923	motif_db/JASPAR/JASPAR2022_CORE_vertebrates_non-redundant_v2.meme	MA1149.1	RARA::RXRG	RRGGTCAHNNNRRGGTCA	1292	8.18	1085	6.87	1.19	9.7	1.10e-5	-11.42	2.28e-2	-3.78	1.13e-5	-11.39
924	motif_db/JASPAR/JASPAR2022_CORE_vertebrates_non-redundant_v2.meme	MA1986.1	ZNF692	BGGGCCCASN	9755	61.72	9178	58.07	1.06	2.8	1.17e-5	-11.35	2.43e-2	-3.72	1.21e-5	-11.33
925	motif_db/EUKARYOTE/jolma2013.meme	Dlx1_DBD		NYAATTAN	11309	71.56	10694	67.67	1.06	5.5	1.42e-5	-11.16	2.95e-2	-3.52	1.46e-5	-11.13
926	motif_db/JASPAR/JASPAR2022_CORE_vertebrates_non-redundant_v2.meme	MA0703.2	LMX1B	AWTTTAATTAA	412	2.61	300	1.90	1.37	13	1.48e-5	-11.12	3.07e-2	-3.48	1.52e-5	-11.09
927	motif_db/JASPAR/JASPAR2022_CORE_vertebrates_non-redundant_v2.meme	MA1718.1	ZNF8	GTATGGATATACCACAKTTT	16	0.10	0	0.00	17	25	1.52e-5	-11.10	3.14e-2	-3.46	1.56e-5	-11.07
928	motif_db/EUKARYOTE/jolma2013.meme	ISX_DBD_2		CYAATTAV	10532	66.64	9941	62.90	1.06	5	1.54e-5	-11.08	3.18e-2	-3.45	1.57e-5	-11.06
929	motif_db/MOUSE/uniprobe_mouse.meme	UP00091_1	Sox5_primary	WWDRGAACAATWRDHD	1995	12.62	1742	11.02	1.15	9.7	1.71e-5	-10.97	3.55e-2	-3.34	1.75e-5	-10.95
930	motif_db/JASPAR/JASPAR2022_CORE_vertebrates_non-redundant_v2.meme	MA0509.3	RFX1	SGTTGCCATGGCAACS	63	0.40	24	0.15	2.56	8.4	1.72e-5	-10.97	3.56e-2	-3.34	1.75e-5	-10.95
931	motif_db/JASPAR/JASPAR2022_CORE_vertebrates_non-redundant_v2.meme	MA0783.1	PKNOX2	TGACAGGTGTCA	1690	10.69	1459	9.23	1.16	0.56	1.91e-5	-10.86	3.96e-2	-3.23	1.95e-5	-10.85
932	motif_db/EUKARYOTE/jolma2013.meme	EGR3_DBD		HHMCGCCCACGCAHH	4384	27.74	4009	25.37	1.09	1.1	1.96e-5	-10.84	4.06e-2	-3.20	2.00e-5	-10.82
933	motif_db/JASPAR/JASPAR2022_CORE_vertebrates_non-redundant_v2.meme	MA0108.2	TBP	STATAAAWRSVVVBN	13041	82.52	12393	78.42	1.05	2.2	2.00e-5	-10.82	4.14e-2	-3.18	2.04e-5	-10.80
934	motif_db/EUKARYOTE/jolma2013.meme	HOMEZ_DBD		AAAACGATTAWA	11912	75.37	11293	71.46	1.05	1.9	2.02e-5	-10.81	4.19e-2	-3.17	2.06e-5	-10.79
935	motif_db/JASPAR/JASPAR2022_CORE_vertebrates_non-redundant_v2.meme	MA0785.1	POU2F1	AWTATGCWAATK	442	2.80	328	2.08	1.35	13	2.18e-5	-10.73	4.51e-2	-3.10	2.21e-5	-10.72
936	motif_db/EUKARYOTE/jolma2013.meme	ATF4_DBD		GKATGAYGCAATM	453	2.87	338	2.14	1.34	11	2.36e-5	-10.65	4.89e-2	-3.02	2.40e-5	-10.64
937	motif_db/EUKARYOTE/jolma2013.meme	GLIS2_DBD		GACCCCCCGCRAMG	8613	54.50	8092	51.20	1.06	0.52	2.41e-5	-10.63	4.99e-2	-3.00	2.44e-5	-10.62
938	motif_db/MOUSE/uniprobe_mouse.meme	UP00107_1	Nkx2-4_3074.1	HAARCCACTTRAMWTT	2839	17.96	2543	16.09	1.12	8.5	2.61e-5	-10.55	5.41e-2	-2.92	2.65e-5	-10.54
939	motif_db/JASPAR/JASPAR2022_CORE_vertebrates_non-redundant_v2.meme	MA0613.1	FOXG1	RTAAACAW	790	5.00	637	4.03	1.24	13	2.68e-5	-10.53	5.56e-2	-2.89	2.71e-5	-10.51
940	motif_db/JASPAR/JASPAR2022_CORE_vertebrates_non-redundant_v2.meme	MA0645.1	ETV6	MSCGGAAGTR	6331	40.06	5888	37.26	1.08	5.2	2.75e-5	-10.50	5.69e-2	-2.87	2.78e-5	-10.49
941	motif_db/JASPAR/JASPAR2022_CORE_vertebrates_non-redundant_v2.meme	MA0604.1	Atf1	RTGACGTA	8799	55.68	8278	52.38	1.06	1.8	2.91e-5	-10.44	6.03e-2	-2.81	2.94e-5	-10.44
942	motif_db/EUKARYOTE/jolma2013.meme	DRGX_DBD		NTAATYHAATTAN	2999	18.98	2697	17.07	1.11	7.8	3.00e-5	-10.41	6.21e-2	-2.78	3.03e-5	-10.41
943	motif_db/MOUSE/uniprobe_mouse.meme	UP00229_1	Otx1_2325.1	DGWRGGGATTAATWNNN	10887	68.89	10310	65.24	1.06	1.8	3.13e-5	-10.37	6.48e-2	-2.74	3.15e-5	-10.36
944	motif_db/MOUSE/uniprobe_mouse.meme	UP00125_1	Pitx2_2274.3	NDDRRGGATTAATHDDY	10251	64.86	9693	61.33	1.06	3.1	3.32e-5	-10.31	6.86e-2	-2.68	3.34e-5	-10.31
945	motif_db/JASPAR/JASPAR2022_CORE_vertebrates_non-redundant_v2.meme	MA0507.2	POU2F2	AWTATGCAAATKAG	504	3.19	385	2.44	1.31	8.7	3.56e-5	-10.24	7.36e-2	-2.61	3.58e-5	-10.24
946	motif_db/EUKARYOTE/jolma2013.meme	NKX6-1_DBD		NTMATTAA	968	6.13	801	5.07	1.21	11	3.71e-5	-10.20	7.68e-2	-2.57	3.72e-5	-10.20
947	motif_db/EUKARYOTE/jolma2013.meme	EGR2_full		NHMCGCCCACGCAHH	7081	44.81	6622	41.90	1.07	2.1	3.91e-5	-10.15	8.10e-2	-2.51	3.92e-5	-10.15
948	motif_db/MOUSE/uniprobe_mouse.meme	UP00065_2	Zfp161_secondary	GYCGCGCARNGCRN	1605	10.16	1389	8.79	1.16	9.1	3.94e-5	-10.14	8.15e-2	-2.51	3.95e-5	-10.14
949	motif_db/EUKARYOTE/jolma2013.meme	HOXA2_DBD		NSTMATTAVS	9665	61.16	9130	57.77	1.06	6.3	4.11e-5	-10.10	8.51e-2	-2.46	4.11e-5	-10.10
950	motif_db/EUKARYOTE/jolma2013.meme	POU2F1_DBD_1		AWTATGCWAATK	350	2.21	253	1.60	1.38	13	4.34e-5	-10.05	8.98e-2	-2.41	4.34e-5	-10.05
951	motif_db/EUKARYOTE/jolma2013.meme	MAFK_DBD_2		DWWNTGCTGASTCAGCANWWH	8393	53.11	7903	50.01	1.06	3.8	5.40e-5	-9.83	1.12e-1	-2.19	5.39e-5	-9.83
952	motif_db/MOUSE/uniprobe_mouse.meme	UP00218_1	Dbx2_3487.1	BDNHATTAATTAWTWH	765	4.84	621	3.93	1.23	11	5.76e-5	-9.76	1.19e-1	-2.13	5.75e-5	-9.76
953	motif_db/JASPAR/JASPAR2022_CORE_vertebrates_non-redundant_v2.meme	MA0655.1	JDP2	ATGACTCAT	5179	32.77	4797	30.35	1.08	1.9	6.00e-5	-9.72	1.24e-1	-2.09	5.98e-5	-9.72
954	motif_db/MOUSE/uniprobe_mouse.meme	UP00262_1	Lhx1_2240.2	VGWATTAATTAAWWAHB	910	5.76	753	4.76	1.21	10	6.13e-5	-9.70	1.27e-1	-2.06	6.10e-5	-9.70
955	motif_db/EUKARYOTE/jolma2013.meme	ONECUT2_DBD		RAAAAATCRATAWH	7551	47.78	7093	44.88	1.06	1.3	6.81e-5	-9.59	1.41e-1	-1.96	6.78e-5	-9.60
956	motif_db/JASPAR/JASPAR2022_CORE_vertebrates_non-redundant_v2.meme	MA0062.3	GABPA	NNCACTTCCTGTNN	1756	11.11	1538	9.73	1.14	9.7	7.23e-5	-9.53	1.50e-1	-1.90	7.18e-5	-9.54
957	motif_db/EUKARYOTE/jolma2013.meme	ZBTB7C_full		RCGACCACCGAN	5987	37.88	5583	35.33	1.07	7.1	7.82e-5	-9.46	1.62e-1	-1.82	7.76e-5	-9.46
958	motif_db/EUKARYOTE/jolma2013.meme	ETV6_full_2		MSCGGAAGTR	6439	40.74	6021	38.10	1.07	5.3	8.14e-5	-9.42	1.68e-1	-1.78	8.07e-5	-9.43
959	motif_db/JASPAR/JASPAR2022_CORE_vertebrates_non-redundant_v2.meme	MA0504.1	NR2C2	VGRGGTCARAGGTCA	51	0.32	19	0.12	2.6	16	8.22e-5	-9.41	1.70e-1	-1.77	8.14e-5	-9.42
960	motif_db/JASPAR/JASPAR2022_CORE_vertebrates_non-redundant_v2.meme	MA0688.1	TBX2	DAGGTGTGAAA	3898	24.66	3577	22.63	1.09	8.6	9.62e-5	-9.25	1.99e-1	-1.61	9.52e-5	-9.26
961	motif_db/JASPAR/JASPAR2022_CORE_vertebrates_non-redundant_v2.meme	MA0840.1	Creb5	NATGACGTCAYH	1723	10.90	1512	9.57	1.14	1.8	1.03e-4	-9.18	2.14e-1	-1.54	1.02e-4	-9.19
962	motif_db/JASPAR/JASPAR2022_CORE_vertebrates_non-redundant_v2.meme	MA0844.1	XBP1	WDKGMCACGTCATC	6504	41.15	6091	38.54	1.07	0.55	1.05e-4	-9.16	2.17e-1	-1.53	1.04e-4	-9.17
963	motif_db/JASPAR/JASPAR2022_CORE_vertebrates_non-redundant_v2.meme	MA1563.2	SOX18	AACAATDV	7651	48.41	7203	45.58	1.06	6.8	1.05e-4	-9.16	2.18e-1	-1.52	1.04e-4	-9.17
964	motif_db/EUKARYOTE/jolma2013.meme	HSFY2_DBD_1		TTCGAAHVRTTCGAA	12120	76.69	11558	73.13	1.05	2	1.10e-4	-9.11	2.28e-1	-1.48	1.09e-4	-9.13
965	motif_db/EUKARYOTE/jolma2013.meme	Shox2_DBD		YYAATTAR	11152	70.56	10613	67.15	1.05	4.9	1.11e-4	-9.11	2.30e-1	-1.47	1.09e-4	-9.12
966	motif_db/JASPAR/JASPAR2022_CORE_vertebrates_non-redundant_v2.meme	MA1137.1	FOSL1::JUNB	NDRTGACTCATNN	4003	25.33	3682	23.30	1.09	7.9	1.17e-4	-9.05	2.43e-1	-1.41	1.15e-4	-9.07
967	motif_db/JASPAR/JASPAR2022_CORE_vertebrates_non-redundant_v2.meme	MA1537.1	NR2F1	RRGGTCAAAGGTCAN	3857	24.41	3542	22.41	1.09	0.94	1.18e-4	-9.05	2.43e-1	-1.41	1.15e-4	-9.07
968	motif_db/EUKARYOTE/jolma2013.meme	Nr2e1_DBD_1		AAAAGTCAA	2885	18.25	2614	16.54	1.1	8.7	1.24e-4	-9.00	2.56e-1	-1.36	1.21e-4	-9.02
969	motif_db/JASPAR/JASPAR2022_CORE_vertebrates_non-redundant_v2.meme	MA0159.1	RARA::RXRA	RGKTCANVGRSAGGTCA	5847	37.00	5460	34.55	1.07	3.9	1.24e-4	-8.99	2.57e-1	-1.36	1.22e-4	-9.01
970	motif_db/EUKARYOTE/jolma2013.meme	TBX2_full_2		DAGGTGTGAAA	3912	24.75	3597	22.76	1.09	8.6	1.31e-4	-8.94	2.70e-1	-1.31	1.28e-4	-8.96
971	motif_db/MOUSE/uniprobe_mouse.meme	UP00225_1	Hlx1_2350.1	CMATAATTAATTAYH	4421	27.97	4086	25.85	1.08	7.7	1.31e-4	-8.94	2.71e-1	-1.31	1.28e-4	-8.96
972	motif_db/MOUSE/uniprobe_mouse.meme	UP00260_1	Hoxc6_3954.2	YRAVKTAATTAMBWRNN	4990	31.57	4635	29.33	1.08	6.3	1.36e-4	-8.90	2.82e-1	-1.26	1.33e-4	-8.92
973	motif_db/JASPAR/JASPAR2022_CORE_vertebrates_non-redundant_v2.meme	MA1652.1	ZKSCAN5	NNRGGARGTGAGRR	153	0.97	95	0.60	1.6	14	1.37e-4	-8.90	2.83e-1	-1.26	1.33e-4	-8.92
974	motif_db/MOUSE/uniprobe_mouse.meme	UP00104_1	Hmx1_3423.1	VSVAGCAATTAAWGVDB	10513	66.52	9998	63.26	1.05	2.4	1.39e-4	-8.88	2.88e-1	-1.24	1.36e-4	-8.90
975	motif_db/JASPAR/JASPAR2022_CORE_vertebrates_non-redundant_v2.meme	MA0081.2	SPIB	TYTCACTTCCTCTTTY	135	0.85	81	0.51	1.66	14	1.43e-4	-8.85	2.96e-1	-1.22	1.39e-4	-8.88
976	motif_db/JASPAR/JASPAR2022_CORE_vertebrates_non-redundant_v2.meme	MA1624.1	Stat5a	NTTCCAAGAANH	1095	6.93	934	5.91	1.17	10	1.80e-4	-8.62	3.73e-1	-0.99	1.75e-4	-8.65
977	motif_db/JASPAR/JASPAR2022_CORE_vertebrates_non-redundant_v2.meme	MA0623.2	NEUROG1	RACATATGTY	1720	10.88	1519	9.61	1.13	5.7	2.06e-4	-8.49	4.25e-1	-0.85	2.00e-4	-8.52
978	motif_db/MOUSE/uniprobe_mouse.meme	UP00238_1	Nkx6-3_3446.1	GVNWATTAATTAVTBNK	47	0.30	18	0.11	2.53	16	2.09e-4	-8.47	4.33e-1	-0.84	2.03e-4	-8.50
979	motif_db/JASPAR/JASPAR2022_CORE_vertebrates_non-redundant_v2.meme	MA1715.1	ZNF707	CCCCACTCCTGGTAC	7204	45.58	6791	42.97	1.06	0.84	2.16e-4	-8.44	4.46e-1	-0.81	2.09e-4	-8.47
980	motif_db/JASPAR/JASPAR2022_CORE_vertebrates_non-redundant_v2.meme	MA0695.1	ZBTB7C	RCGACCACCGAN	6454	40.84	6064	38.37	1.06	6.8	2.22e-4	-8.41	4.60e-1	-0.78	2.15e-4	-8.44
981	motif_db/EUKARYOTE/jolma2013.meme	FOXD2_DBD_2		GTAAACA	3481	22.03	3196	20.22	1.09	8.9	2.32e-4	-8.37	4.79e-1	-0.74	2.24e-4	-8.40
982	motif_db/EUKARYOTE/jolma2013.meme	EOMES_DBD_1		RAGGTGTGAAAWN	3634	22.99	3344	21.16	1.09	7.9	2.45e-4	-8.31	5.07e-1	-0.68	2.37e-4	-8.35
983	motif_db/JASPAR/JASPAR2022_CORE_vertebrates_non-redundant_v2.meme	MA0800.1	EOMES	RAGGTGTGAAAWN	3516	22.25	3232	20.45	1.09	8	2.59e-4	-8.26	5.36e-1	-0.62	2.50e-4	-8.29
984	motif_db/JASPAR/JASPAR2022_CORE_vertebrates_non-redundant_v2.meme	MA1142.1	FOSL1::JUND	NRTGACTCAT	6303	39.88	5923	37.48	1.06	7.3	2.68e-4	-8.23	5.54e-1	-0.59	2.58e-4	-8.26
985	motif_db/MOUSE/uniprobe_mouse.meme	UP00008_2	Six6_secondary	NDBSKATATATMCVHHT	277	1.75	201	1.27	1.38	12	2.87e-4	-8.16	5.94e-1	-0.52	2.76e-4	-8.19
986	motif_db/JASPAR/JASPAR2022_CORE_vertebrates_non-redundant_v2.meme	MA0145.2	Tfcp2l1	CCAGYYYVADCCRG	13429	84.97	12879	81.49	1.04	2.5	2.95e-4	-8.13	6.11e-1	-0.49	2.84e-4	-8.16
987	motif_db/JASPAR/JASPAR2022_CORE_vertebrates_non-redundant_v2.meme	MA0619.1	LIN54	DTTTRAATH	4523	28.62	4205	26.61	1.08	5.7	3.10e-4	-8.08	6.42e-1	-0.44	2.99e-4	-8.12
988	motif_db/MOUSE/uniprobe_mouse.meme	UP00157_1	Hmx3_3490.2	ASAAGCAATTAAWRRAT	6226	39.40	5853	37.03	1.06	5	3.13e-4	-8.07	6.48e-1	-0.43	3.01e-4	-8.11
989	motif_db/JASPAR/JASPAR2022_CORE_vertebrates_non-redundant_v2.meme	MA1550.1	PPARD	HRRGGTCAAAGGTCAN	3940	24.93	3644	23.06	1.08	0.11	3.18e-4	-8.05	6.59e-1	-0.42	3.06e-4	-8.09
990	motif_db/JASPAR/JASPAR2022_CORE_vertebrates_non-redundant_v2.meme	MA1712.1	ZNF454	DGGCTCSSGGCCCYGVKG	111	0.70	65	0.41	1.7	15	3.21e-4	-8.05	6.64e-1	-0.41	3.08e-4	-8.09
991	motif_db/EUKARYOTE/jolma2013.meme	HSFY2_DBD_3		TTCGAAHSRTTCGAA	10051	63.60	9579	60.61	1.05	3.4	3.30e-4	-8.02	6.82e-1	-0.38	3.16e-4	-8.06
992	motif_db/MOUSE/uniprobe_mouse.meme	UP00070_1	Gcm1_primary	HVVWACCCGCATNNHN	9128	57.76	8680	54.92	1.05	3.7	3.47e-4	-7.97	7.18e-1	-0.33	3.32e-4	-8.01
993	motif_db/JASPAR/JASPAR2022_CORE_vertebrates_non-redundant_v2.meme	MA0472.2	EGR2	MCGCCCACGCA	8502	53.80	8070	51.06	1.05	0.75	3.52e-4	-7.95	7.28e-1	-0.32	3.36e-4	-8.00
994	motif_db/EUKARYOTE/jolma2013.meme	RXRG_full_2		GGGGTCATGACCYS	427	2.70	333	2.11	1.28	2.6	3.55e-4	-7.94	7.34e-1	-0.31	3.39e-4	-7.99
995	motif_db/JASPAR/JASPAR2022_CORE_vertebrates_non-redundant_v2.meme	MA0481.3	FOXP1	NDGTAAACANH	1216	7.69	1055	6.68	1.15	11	3.71e-4	-7.90	7.68e-1	-0.26	3.54e-4	-7.95
996	motif_db/JASPAR/JASPAR2022_CORE_vertebrates_non-redundant_v2.meme	MA0605.2	ATF3	RRTGACGTCAYY	81	0.51	43	0.27	1.86	12	4.05e-4	-7.81	8.38e-1	-0.18	3.86e-4	-7.86
997	motif_db/JASPAR/JASPAR2022_CORE_vertebrates_non-redundant_v2.meme	MA0848.1	FOXO4	GTAAACA	3621	22.91	3343	21.15	1.08	8.1	4.11e-4	-7.80	8.50e-1	-0.16	3.91e-4	-7.85
998	motif_db/EUKARYOTE/jolma2013.meme	FOXO4_DBD_2		GTAAACA	3633	22.99	3355	21.23	1.08	8.1	4.19e-4	-7.78	8.68e-1	-0.14	3.99e-4	-7.83
999	motif_db/MOUSE/uniprobe_mouse.meme	UP00166_1	Barhl1_2590.2	AAMAACCAATTARBNH	10805	68.37	10327	65.34	1.05	1.7	4.38e-4	-7.73	9.07e-1	-0.10	4.17e-4	-7.78
1000	motif_db/JASPAR/JASPAR2022_CORE_vertebrates_non-redundant_v2.meme	MA0869.2	Sox11	NRGAACAAAGVV	460	2.91	364	2.30	1.26	12	4.47e-4	-7.71	9.26e-1	-0.08	4.25e-4	-7.76
1001	motif_db/JASPAR/JASPAR2022_CORE_vertebrates_non-redundant_v2.meme	MA0653.1	IRF9	AACGAAACCGAAACT	246	1.56	177	1.12	1.39	1.8	4.51e-4	-7.70	9.34e-1	-0.07	4.28e-4	-7.76
1002	motif_db/MOUSE/uniprobe_mouse.meme	UP00078_1	Arid3a_primary	SNNHTTAATTAAAMNHN	538	3.40	434	2.75	1.24	12	4.56e-4	-7.69	9.44e-1	-0.06	4.32e-4	-7.75
1003	motif_db/JASPAR/JASPAR2022_CORE_vertebrates_non-redundant_v2.meme	MA0768.2	Lef1	NNBCCTTTGATSTN	11029	69.79	10548	66.74	1.05	5	4.60e-4	-7.68	9.52e-1	-0.05	4.35e-4	-7.74
1004	motif_db/JASPAR/JASPAR2022_CORE_vertebrates_non-redundant_v2.meme	MA1119.1	SIX2	NNCTGAAACCTGATMY	3209	20.30	2951	18.67	1.09	7.9	4.84e-4	-7.63	1.00e0	0.00	4.58e-4	-7.69
1005	motif_db/EUKARYOTE/jolma2013.meme	TEAD1_full_2		RCATTCCDNRCATTCCW	2140	13.54	1931	12.22	1.11	5.8	5.18e-4	-7.57	1.07e0	0.07	4.89e-4	-7.62
1006	motif_db/EUKARYOTE/jolma2013.meme	FOXB1_DBD_1		GAATGACACRGCGA	6097	38.58	5743	36.34	1.06	3.4	5.22e-4	-7.56	1.08e0	0.08	4.93e-4	-7.62
1007	motif_db/EUKARYOTE/jolma2013.meme	ESRRA_DBD_6		CAAGGTCAHNTSAAGGTCA	3142	19.88	2890	18.29	1.09	3.3	5.63e-4	-7.48	1.17e0	0.15	5.31e-4	-7.54
1008	motif_db/EUKARYOTE/jolma2013.meme	RARG_DBD_2		RAGGTCAHSHARAGGTCA	1976	12.50	1777	11.24	1.11	0.37	5.73e-4	-7.47	1.19e0	0.17	5.39e-4	-7.52
1009	motif_db/EUKARYOTE/jolma2013.meme	IRF8_DBD		HCGAAACCGAAACY	4339	27.46	4043	25.58	1.07	0.85	5.75e-4	-7.46	1.19e0	0.17	5.41e-4	-7.52
1010	motif_db/JASPAR/JASPAR2022_CORE_vertebrates_non-redundant_v2.meme	MA1474.1	CREB3L4	YGCCACGTCAYC	6576	41.61	6213	39.31	1.06	5.8	6.05e-4	-7.41	1.25e0	0.22	5.69e-4	-7.47
1011	motif_db/MOUSE/uniprobe_mouse.meme	UP00068_1	Eomes_primary	NNNRAGGTGTGAAAWHN	884	5.59	753	4.76	1.17	11	6.25e-4	-7.38	1.29e0	0.26	5.87e-4	-7.44
1012	motif_db/MOUSE/uniprobe_mouse.meme	UP00182_1	Hoxa6_1040.1	AMGKTAATTACCHHAN	311	1.97	235	1.49	1.32	12	6.37e-4	-7.36	1.32e0	0.28	5.98e-4	-7.42
1013	motif_db/EUKARYOTE/jolma2013.meme	Hoxd9_DBD_2		GYAATWAAAW	12622	79.87	12122	76.70	1.04	4.3	6.38e-4	-7.36	1.32e0	0.28	5.98e-4	-7.42
1014	motif_db/EUKARYOTE/jolma2013.meme	Nkx6-1_DBD		NYMATTAA	702	4.44	586	3.71	1.2	11	6.47e-4	-7.34	1.34e0	0.29	6.06e-4	-7.41
1015	motif_db/EUKARYOTE/jolma2013.meme	PAX3_DBD		TAATYRATTA	4987	31.56	4675	29.58	1.07	1.9	7.00e-4	-7.26	1.45e0	0.37	6.55e-4	-7.33
1016	motif_db/MOUSE/uniprobe_mouse.meme	UP00037_2	Zfp105_secondary	NYGVKTCAATAABTYKD	9783	61.90	9348	59.15	1.05	5.8	7.32e-4	-7.22	1.52e0	0.42	6.84e-4	-7.29
1017	motif_db/JASPAR/JASPAR2022_CORE_vertebrates_non-redundant_v2.meme	MA1980.1	ZNF418	MDGAGGCTAAAAGCA	1429	9.04	1264	8.00	1.13	8.3	7.43e-4	-7.21	1.54e0	0.43	6.94e-4	-7.27
1018	motif_db/MOUSE/uniprobe_mouse.meme	UP00130_1	Lhx3_3431.1	VNAATTAATTAAWWHHB	480	3.04	386	2.44	1.24	11	7.56e-4	-7.19	1.57e0	0.45	7.05e-4	-7.26
1019	motif_db/MOUSE/uniprobe_mouse.meme	UP00200_2	Nkx6-1_2825.2	VVTWATTAATTABBYC	629	3.98	521	3.30	1.21	11	7.67e-4	-7.17	1.59e0	0.46	7.15e-4	-7.24
1020	motif_db/EUKARYOTE/jolma2013.meme	FOXO3_full_2		GTAAACAW	1231	7.79	1079	6.83	1.14	9.8	7.95e-4	-7.14	1.65e0	0.50	7.41e-4	-7.21
1021	motif_db/JASPAR/JASPAR2022_CORE_vertebrates_non-redundant_v2.meme	MA0506.2	Nrf1	SNCTGCGCMTGCGCV	73	0.46	39	0.25	1.85	17	8.38e-4	-7.08	1.73e0	0.55	7.79e-4	-7.16
1022	motif_db/JASPAR/JASPAR2022_CORE_vertebrates_non-redundant_v2.meme	MA1132.1	JUN::JUNB	KATGACKCAT	13782	87.21	13274	83.99	1.04	3.5	8.64e-4	-7.05	1.79e0	0.58	8.03e-4	-7.13
1023	motif_db/EUKARYOTE/jolma2013.meme	TEAD3_DBD_2		RCATTCCW	4933	31.21	4629	29.29	1.07	7.2	8.77e-4	-7.04	1.82e0	0.60	8.14e-4	-7.11
1024	motif_db/EUKARYOTE/jolma2013.meme	HMX1_DBD		ANCAATTAAHN	6311	39.93	5969	37.77	1.06	7.4	9.29e-4	-6.98	1.92e0	0.65	8.62e-4	-7.06
1025	motif_db/MOUSE/uniprobe_mouse.meme	UP00060_2	Max_secondary	BYGNCACGCGACDD	477	3.02	385	2.44	1.24	12	9.31e-4	-6.98	1.93e0	0.66	8.63e-4	-7.06
1026	motif_db/JASPAR/JASPAR2022_CORE_vertebrates_non-redundant_v2.meme	MA1108.2	MXI1	NNCACATGBN	2377	15.04	2168	13.72	1.1	11	9.46e-4	-6.96	1.96e0	0.67	8.76e-4	-7.04
1027	motif_db/JASPAR/JASPAR2022_CORE_vertebrates_non-redundant_v2.meme	MA0808.1	TEAD3	RCATTCCW	4941	31.26	4639	29.35	1.07	7.1	9.49e-4	-6.96	1.96e0	0.68	8.78e-4	-7.04
1028	motif_db/EUKARYOTE/jolma2013.meme	CART1_DBD		NTAATYYAATTAN	309	1.96	236	1.49	1.31	13	9.82e-4	-6.93	2.03e0	0.71	9.08e-4	-7.00
1029	motif_db/EUKARYOTE/jolma2013.meme	THRB_DBD_1		KTGACCTBATRAGGTCAY	1973	12.48	1784	11.29	1.11	0.085	1.01e-3	-6.90	2.09e0	0.74	9.32e-4	-6.98
1030	motif_db/EUKARYOTE/jolma2013.meme	TFAP2A_DBD_3		WGCCCYBVGGGCD	6607	41.81	6261	39.62	1.06	3.8	1.05e-3	-6.86	2.16e0	0.77	9.64e-4	-6.94
1031	motif_db/EUKARYOTE/jolma2013.meme	SOX7_full_3		NATGAATTKCAKTCATD	609	3.85	507	3.21	1.2	1.8	1.20e-3	-6.73	2.48e0	0.91	1.10e-3	-6.81
1032	motif_db/MOUSE/uniprobe_mouse.meme	UP00196_1	Hoxa4_3426.1	DDTTATTAATTAACKBG	521	3.30	427	2.70	1.22	11	1.21e-3	-6.71	2.51e0	0.92	1.12e-3	-6.80
1033	motif_db/JASPAR/JASPAR2022_CORE_vertebrates_non-redundant_v2.meme	MA1103.2	FOXK2	DDGTAAACANN	4559	28.85	4278	27.07	1.07	7.9	1.31e-3	-6.63	2.72e0	1.00	1.21e-3	-6.72
1034	motif_db/EUKARYOTE/jolma2013.meme	PDX1_DBD_1		SYAATTARBRNTAATTAV	1173	7.42	1032	6.53	1.14	9.1	1.36e-3	-6.60	2.82e0	1.04	1.25e-3	-6.68
1035	motif_db/EUKARYOTE/jolma2013.meme	IRF7_DBD_1		HCGAAARYGAAAVT	2990	18.92	2764	17.49	1.08	4.7	1.39e-3	-6.58	2.88e0	1.06	1.28e-3	-6.66
1036	motif_db/EUKARYOTE/jolma2013.meme	FOXJ3_DBD_1		RTAAACAA	1264	8.00	1118	7.07	1.13	10	1.41e-3	-6.56	2.92e0	1.07	1.29e-3	-6.65
1037	motif_db/EUKARYOTE/jolma2013.meme	EGR4_DBD_2		HHACGCCCACGCAHWT	2192	13.87	2001	12.66	1.1	0.27	1.56e-3	-6.46	3.23e0	1.17	1.43e-3	-6.55
1038	motif_db/JASPAR/JASPAR2022_CORE_vertebrates_non-redundant_v2.meme	MA1989.1	Bcl11B	NNAAACCACAARNN	184	1.16	131	0.83	1.4	13	1.63e-3	-6.42	3.38e0	1.22	1.49e-3	-6.51
1039	motif_db/JASPAR/JASPAR2022_CORE_vertebrates_non-redundant_v2.meme	MA1731.1	ZNF768	YBVCYBRSCCTCTCTGDG	32	0.20	12	0.08	2.54	17	1.82e-3	-6.31	3.76e0	1.32	1.66e-3	-6.40
1040	motif_db/MOUSE/uniprobe_mouse.meme	UP00228_1	Bapx1_2343.1	VHTAACCACTTAAVNAN	12188	77.12	11745	74.32	1.04	2	1.83e-3	-6.30	3.79e0	1.33	1.67e-3	-6.39
1041	motif_db/JASPAR/JASPAR2022_CORE_vertebrates_non-redundant_v2.meme	MA0767.1	GCM2	BATGCGGGTR	1863	11.79	1690	10.69	1.1	9.2	1.84e-3	-6.30	3.81e0	1.34	1.68e-3	-6.39
1042	motif_db/EUKARYOTE/jolma2013.meme	FOXO6_DBD_2		GTAAACA	4160	26.32	3902	24.69	1.07	6.8	1.93e-3	-6.25	3.99e0	1.38	1.75e-3	-6.35
1043	motif_db/EUKARYOTE/jolma2013.meme	GCM2_DBD		BATGCGGGTR	1798	11.38	1629	10.31	1.1	9.3	1.94e-3	-6.25	4.01e0	1.39	1.76e-3	-6.34
1044	motif_db/EUKARYOTE/jolma2013.meme	UNCX_DBD_1		NTAATYBAATTAN	341	2.16	269	1.70	1.27	12	1.96e-3	-6.24	4.05e0	1.40	1.78e-3	-6.33
1045	motif_db/MOUSE/uniprobe_mouse.meme	UP00143_1	Dobox5_3493.1	DDNRGGGATTAATHNTH	11443	72.41	11017	69.71	1.04	0.49	1.97e-3	-6.23	4.07e0	1.40	1.79e-3	-6.33
1046	motif_db/MOUSE/uniprobe_mouse.meme	UP00165_1	Titf1_1722.2	YVAGCCACTTGAMHTT	3964	25.08	3713	23.49	1.07	6.9	1.98e-3	-6.22	4.10e0	1.41	1.80e-3	-6.32
1047	motif_db/MOUSE/uniprobe_mouse.meme	UP00237_1	Otp_3496.1	VVYWRTTAATTAAYDNG	14	0.09	2	0.01	5	18	2.08e-3	-6.17	4.31e0	1.46	1.89e-3	-6.27
1048	motif_db/EUKARYOTE/jolma2013.meme	RARA_full_3		AGGTCAASBARAGGTCA	1853	11.72	1683	10.65	1.1	0.36	2.11e-3	-6.16	4.37e0	1.47	1.91e-3	-6.26
1049	motif_db/JASPAR/JASPAR2022_CORE_vertebrates_non-redundant_v2.meme	MA1716.1	ZNF76	NNTWCCCAYAATGCAHYGCGC	4688	29.66	4417	27.95	1.06	1.5	2.12e-3	-6.16	4.38e0	1.48	1.92e-3	-6.26
1050	motif_db/EUKARYOTE/jolma2013.meme	PRRX1_full_2		TAATYTAATTA	447	2.83	365	2.31	1.22	12	2.16e-3	-6.14	4.48e0	1.50	1.96e-3	-6.24
1051	motif_db/JASPAR/JASPAR2022_CORE_vertebrates_non-redundant_v2.meme	MA0761.2	ETV1	NNACAGGAAGTGNN	3281	20.76	3055	19.33	1.07	8.4	2.17e-3	-6.13	4.50e0	1.50	1.96e-3	-6.23
1052	motif_db/EUKARYOTE/jolma2013.meme	NR2C2_DBD		RRGGTCAAAGGTCA	6292	39.81	5981	37.84	1.05	2.9	2.30e-3	-6.07	4.77e0	1.56	2.08e-3	-6.18
1053	motif_db/JASPAR/JASPAR2022_CORE_vertebrates_non-redundant_v2.meme	MA0622.1	Mlxip	BCACGTGK	763	4.83	656	4.15	1.16	12	2.35e-3	-6.05	4.87e0	1.58	2.12e-3	-6.16
1054	motif_db/JASPAR/JASPAR2022_CORE_vertebrates_non-redundant_v2.meme	MA0780.1	PAX3	TAATYRATTA	4994	31.60	4718	29.85	1.06	1.2	2.39e-3	-6.04	4.95e0	1.60	2.16e-3	-6.14
1055	motif_db/EUKARYOTE/jolma2013.meme	MNX1_DBD		DNYAATTAAA	883	5.59	768	4.86	1.15	11	2.41e-3	-6.03	4.98e0	1.61	2.17e-3	-6.13
1056	motif_db/JASPAR/JASPAR2022_CORE_vertebrates_non-redundant_v2.meme	MA1146.1	NR1H4::RXRA	GAGKTCATTGACCYB	7528	47.63	7190	45.49	1.05	4.6	2.43e-3	-6.02	5.03e0	1.62	2.19e-3	-6.13
1057	motif_db/JASPAR/JASPAR2022_CORE_vertebrates_non-redundant_v2.meme	MA1654.1	ZNF16	AVTRGGGAGCCATGGAAGGTTYT	50	0.32	25	0.16	1.96	13	2.59e-3	-5.96	5.36e0	1.68	2.33e-3	-6.06
1058	motif_db/JASPAR/JASPAR2022_CORE_vertebrates_non-redundant_v2.meme	MA0898.1	Hmx3	ASAAGCAATTAAWRRAT	7932	50.19	7588	48.01	1.05	3.5	2.61e-3	-5.95	5.41e0	1.69	2.34e-3	-6.06
1059	motif_db/JASPAR/JASPAR2022_CORE_vertebrates_non-redundant_v2.meme	MA1938.1	ERF::NHLH1	VGCAGCTGCCGGAARYN	1309	8.28	1170	7.40	1.12	5.5	2.65e-3	-5.93	5.49e0	1.70	2.38e-3	-6.04
1060	motif_db/MOUSE/uniprobe_mouse.meme	UP00090_1	Elf3_primary	DAHVMGGAARTWA	4448	28.14	4191	26.52	1.06	7.8	2.69e-3	-5.92	5.56e0	1.72	2.41e-3	-6.03
1061	motif_db/EUKARYOTE/jolma2013.meme	E2F1_DBD_1		WWTGGCGCCAAA	989	6.26	869	5.50	1.14	8.4	2.76e-3	-5.89	5.71e0	1.74	2.47e-3	-6.00
1062	motif_db/JASPAR/JASPAR2022_CORE_vertebrates_non-redundant_v2.meme	MA1991.1	Hnf1A	NBCCTTTGATSTBN	10666	67.49	10274	65.01	1.04	4.9	3.00e-3	-5.81	6.21e0	1.83	2.68e-3	-5.92
1063	motif_db/MOUSE/uniprobe_mouse.meme	UP00267_1	Otx2_3441.1	NDDRGGGATTAATHDTC	10360	65.55	9974	63.11	1.04	2.3	3.02e-3	-5.80	6.26e0	1.83	2.70e-3	-5.91
1064	motif_db/MOUSE/uniprobe_mouse.meme	UP00249_1	Nkx2-5_3436.1	HRADCCACTTRAAWTY	2705	17.12	2512	15.89	1.08	7.6	3.67e-3	-5.61	7.59e0	2.03	3.27e-3	-5.72
1065	motif_db/EUKARYOTE/jolma2013.meme	CREB3L1_DBD_2		TGCCACGTGGCA	1889	11.95	1728	10.93	1.09	5.5	3.69e-3	-5.60	7.63e0	2.03	3.29e-3	-5.72
1066	motif_db/MOUSE/uniprobe_mouse.meme	UP00214_1	Hoxb5_3122.2	ANGKTAATTASCHMAT	117	0.74	79	0.50	1.48	14	3.98e-3	-5.53	8.23e0	2.11	3.54e-3	-5.64
1067	motif_db/JASPAR/JASPAR2022_CORE_vertebrates_non-redundant_v2.meme	MA0860.1	Rarg	AAGGTCAMSARAGGTCA	51	0.32	27	0.17	1.86	8.6	4.35e-3	-5.44	9.00e0	2.20	3.87e-3	-5.55
1068	motif_db/JASPAR/JASPAR2022_CORE_vertebrates_non-redundant_v2.meme	MA0674.1	NKX6-1	NTMATTAA	726	4.59	629	3.98	1.15	12	4.39e-3	-5.43	9.09e0	2.21	3.90e-3	-5.55
1069	motif_db/EUKARYOTE/jolma2013.meme	NKX6-1_full		NTMATTAA	726	4.59	629	3.98	1.15	12	4.39e-3	-5.43	9.09e0	2.21	3.90e-3	-5.55
1070	motif_db/JASPAR/JASPAR2022_CORE_vertebrates_non-redundant_v2.meme	MA1618.1	Ptf1a	NNACAGATGTTNN	11499	72.76	11114	70.32	1.03	4.4	4.65e-3	-5.37	9.63e0	2.26	4.13e-3	-5.49
# SEA (Simple Enrichment Analysis): Version 5.5.0 compiled on Oct 9 2022 at 13:49:21
# The format of this file is described at https://meme-suite.org/meme/doc/sea-output-format.html.
# sea --verbosity 1 --oc . --thresh 10.0 --align center --p NA_peaks_nurchr.broadPeak.fa --m motif_db/MOUSE/uniprobe_mouse.meme --m motif_db/JASPAR/JASPAR2022_CORE_vertebrates_non-redundant_v2.meme --m motif_db/EUKARYOTE/jolma2013.meme

## Sheet: Simple_Enrichment_Analysis_Hsa2
Table S4 Simple Enrichment Analysis human sperm replicate2
RANK	DB	ID	ALT_ID	CONSENSUS	TP	TP%	FP	FP%	ENR_RATIO	SCORE_THR	PVALUE	LOG_PVALUE	EVALUE	LOG_EVALUE	QVALUE	LOG_QVALUE
1	motif_db/JASPAR/JASPAR2022_CORE_vertebrates_non-redundant_v2.meme	MA1596.1	ZNF460	GCCTCMGCCTCCCRAG	1072	22.98	55	1.18	19.2	13	1.04e-243	-559.49	2.16e-240	-551.85	1.32e-240	-552.34
2	motif_db/JASPAR/JASPAR2022_CORE_vertebrates_non-redundant_v2.meme	MA1587.1	ZNF135	CCTCGACCTCCYRR	884	18.95	58	1.24	15	12	3.11e-189	-434.06	6.43e-186	-426.42	1.96e-186	-427.61
3	motif_db/JASPAR/JASPAR2022_CORE_vertebrates_non-redundant_v2.meme	MA0052.4	MEF2A	DDCTAAAAATAGMHH	424	9.09	4	0.09	85	17	1.45e-119	-273.63	3.01e-116	-266.00	6.12e-117	-267.59
4	motif_db/EUKARYOTE/jolma2013.meme	MEF2D_DBD		DCTAWAAATAGM	497	10.66	39	0.84	12.4	12	1.34e-101	-232.27	2.78e-98	-224.63	4.24e-99	-226.51
5	motif_db/JASPAR/JASPAR2022_CORE_vertebrates_non-redundant_v2.meme	MA0773.1	MEF2D	DCTAWAAATAGM	498	10.68	45	0.96	10.8	11	4.76e-97	-221.79	9.85e-94	-214.16	1.20e-94	-216.26
6	motif_db/JASPAR/JASPAR2022_CORE_vertebrates_non-redundant_v2.meme	MA0497.1	MEF2C	DDDCYAAAAATAGMW	439	9.41	28	0.60	15.2	16	1.54e-95	-218.31	3.18e-92	-210.68	3.24e-93	-212.97
7	motif_db/JASPAR/JASPAR2022_CORE_vertebrates_non-redundant_v2.meme	MA0660.1	MEF2B	RCTAWAAATAGC	433	9.28	27	0.58	15.5	13	7.94e-95	-216.67	1.64e-91	-209.04	1.43e-92	-211.48
8	motif_db/EUKARYOTE/jolma2013.meme	MEF2B_full		RCTAWAAATAGC	498	10.68	50	1.07	9.78	12	2.80e-93	-213.11	5.80e-90	-205.47	4.43e-91	-208.05
9	motif_db/EUKARYOTE/jolma2013.meme	MEF2A_DBD		KCTAWAAATAGM	510	10.93	73	1.57	6.91	12	4.52e-81	-185.00	9.35e-78	-177.37	6.34e-79	-180.06
10	motif_db/JASPAR/JASPAR2022_CORE_vertebrates_non-redundant_v2.meme	MA1487.2	FOXE1	VYTAAAYAAACAAH	749	16.06	212	4.55	3.52	12	4.67e-70	-159.64	9.67e-67	-152.00	5.90e-68	-154.80
11	motif_db/JASPAR/JASPAR2022_CORE_vertebrates_non-redundant_v2.meme	MA0728.1	Nr2F6	RAGGTCAARAGGTCA	412	8.83	61	1.31	6.66	2.1	1.27e-64	-147.12	2.64e-61	-139.49	1.46e-62	-142.38
12	motif_db/MOUSE/uniprobe_mouse.meme	UP00031_1	Zbtb3_primary	RRNNSCACTGCABTBBB	1267	27.17	562	12.05	2.25	9.8	2.76e-61	-139.44	5.72e-58	-131.81	2.91e-59	-134.78
13	motif_db/EUKARYOTE/jolma2013.meme	RFX4_DBD_1		NGTWRCCATGGYWACS	961	20.60	372	7.98	2.58	7.2	1.96e-59	-135.18	4.05e-56	-127.54	1.90e-57	-130.60
14	motif_db/JASPAR/JASPAR2022_CORE_vertebrates_non-redundant_v2.meme	MA0682.2	PITX1	YTAATCCH	958	20.54	372	7.98	2.57	11	5.55e-59	-134.14	1.15e-55	-126.50	5.01e-57	-129.64
15	motif_db/EUKARYOTE/jolma2013.meme	NR2F6_DBD_1		RRGGTCAAAAGGTCA	361	7.74	52	1.11	6.83	8.6	1.10e-57	-131.15	2.28e-54	-123.52	9.26e-56	-126.72
16	motif_db/EUKARYOTE/jolma2013.meme	NR2F1_DBD_2		RRGGTCAARAGGTCAH	391	8.38	65	1.39	5.94	11	2.05e-57	-130.53	4.25e-54	-122.89	1.62e-55	-126.16
17	motif_db/JASPAR/JASPAR2022_CORE_vertebrates_non-redundant_v2.meme	MA0712.2	OTX2	NDRGGATTARNN	998	21.40	408	8.75	2.44	10	2.16e-56	-128.17	4.47e-53	-120.54	1.60e-54	-123.87
18	motif_db/EUKARYOTE/jolma2013.meme	Nr2f6_DBD_1		RAGGTCAARAGGTCA	610	13.08	185	3.97	3.28	1.6	3.51e-53	-120.78	7.27e-50	-113.14	2.47e-51	-116.53
19	motif_db/EUKARYOTE/jolma2013.meme	FOXC1_DBD_1		AARTAAAYAAACA	1390	29.80	704	15.09	1.97	9.2	1.80e-50	-114.54	3.72e-47	-106.91	1.19e-48	-110.35
20	motif_db/JASPAR/JASPAR2022_CORE_vertebrates_non-redundant_v2.meme	MA1547.2	PITX2	YTAATCCY	1029	22.06	468	10.03	2.2	10	9.03e-48	-108.32	1.87e-44	-100.69	5.70e-46	-104.18
21	motif_db/JASPAR/JASPAR2022_CORE_vertebrates_non-redundant_v2.meme	MA0017.2	NR2F1	CARAGGTCAMVNG	868	18.61	365	7.83	2.37	11	5.92e-47	-106.44	1.23e-43	-98.81	3.56e-45	-102.35
22	motif_db/EUKARYOTE/jolma2013.meme	NR2F1_DBD_3		CARAGGTCAMVNG	872	18.70	370	7.93	2.35	11	2.04e-46	-105.21	4.23e-43	-97.57	1.17e-44	-101.15
23	motif_db/JASPAR/JASPAR2022_CORE_vertebrates_non-redundant_v2.meme	MA0467.2	Crx	NDGGATTANN	1095	23.48	521	11.17	2.1	10	3.27e-46	-104.74	6.76e-43	-97.10	1.79e-44	-100.73
24	motif_db/JASPAR/JASPAR2022_CORE_vertebrates_non-redundant_v2.meme	MA1710.1	ZNF257	VDGAGGCRAGRG	939	20.13	418	8.96	2.24	11	1.30e-45	-103.36	2.68e-42	-95.72	6.82e-44	-99.39
25	motif_db/MOUSE/uniprobe_mouse.meme	UP00053_1	Rxra_primary	NBNBDTGACCCCDHRHN	702	15.05	274	5.87	2.56	11	2.36e-43	-98.15	4.88e-40	-90.52	1.19e-41	-94.23
26	motif_db/EUKARYOTE/jolma2013.meme	Rarg_DBD_1		RAGGTCAAAAGGTCAW	627	13.44	229	4.91	2.73	2.2	5.35e-43	-97.33	1.11e-39	-89.70	2.60e-41	-93.45
27	motif_db/MOUSE/uniprobe_mouse.meme	UP00071_1	Sox21_primary	HHHWATTATAATWDDD	2165	46.42	1388	29.76	1.56	7.2	9.34e-38	-85.26	1.93e-34	-77.63	4.37e-36	-81.42
28	motif_db/EUKARYOTE/jolma2013.meme	PITX1_full_2		YTAATCCH	1120	24.01	592	12.69	1.89	10	5.66e-37	-83.46	1.17e-33	-75.83	2.55e-35	-79.65
29	motif_db/JASPAR/JASPAR2022_CORE_vertebrates_non-redundant_v2.meme	MA0711.1	OTX1	HTAATCCS	1119	23.99	613	13.14	1.82	9.8	1.24e-33	-75.77	2.56e-30	-68.14	5.21e-32	-72.03
30	motif_db/EUKARYOTE/jolma2013.meme	OTX1_DBD_2		HTAATCCS	1119	23.99	613	13.14	1.82	9.8	1.24e-33	-75.77	2.56e-30	-68.14	5.21e-32	-72.03
31	motif_db/MOUSE/uniprobe_mouse.meme	UP00029_1	Tbp_primary	NYHWTWTATAWAWHTN	1985	42.56	1293	27.72	1.53	7.3	1.15e-32	-73.54	2.39e-29	-65.90	4.70e-31	-69.83
32	motif_db/JASPAR/JASPAR2022_CORE_vertebrates_non-redundant_v2.meme	MA1720.1	ZNF85	DHDGAGATTACWKCAK	1067	22.88	586	12.56	1.82	7.5	6.38e-32	-71.83	1.32e-28	-64.19	2.52e-30	-68.15
33	motif_db/MOUSE/uniprobe_mouse.meme	UP00090_2	Elf3_secondary	GBTCHAAAAAAAAMYNY	1481	31.75	906	19.43	1.63	9.8	2.75e-31	-70.37	5.69e-28	-62.73	1.05e-29	-66.72
34	motif_db/EUKARYOTE/jolma2013.meme	FOXJ2_DBD_3		GTAAACAWAAACA	2207	47.32	1490	31.95	1.48	5.4	4.79e-31	-69.81	9.92e-28	-62.18	1.78e-29	-66.20
35	motif_db/JASPAR/JASPAR2022_CORE_vertebrates_non-redundant_v2.meme	MA1998.1	Prdm14	NDGGTCTCTAWS	885	18.98	462	9.91	1.91	10	1.59e-30	-68.62	3.28e-27	-60.98	5.73e-29	-65.03
36	motif_db/EUKARYOTE/jolma2013.meme	RARG_DBD_1		GRGGTCAAAAGGTCAMA	352	7.55	110	2.36	3.18	5.9	2.24e-30	-68.27	4.64e-27	-60.63	7.87e-29	-64.71
37	motif_db/EUKARYOTE/jolma2013.meme	HOXD8_DBD		VHWAATTARM	1205	25.84	706	15.14	1.71	8.8	1.10e-29	-66.68	2.28e-26	-59.04	3.77e-28	-63.15
38	motif_db/EUKARYOTE/jolma2013.meme	GCM1_full_1		ATRCKGGTRCCMGCAY	165	3.54	21	0.45	7.55	14	6.38e-29	-64.92	1.32e-25	-57.29	2.12e-27	-61.42
39	motif_db/JASPAR/JASPAR2022_CORE_vertebrates_non-redundant_v2.meme	MA1979.1	ZNF416	TATCTGGGCAH	1650	35.38	1064	22.81	1.55	7.9	1.37e-28	-64.16	2.84e-25	-56.52	4.44e-27	-60.68
40	motif_db/EUKARYOTE/jolma2013.meme	Foxj3_DBD_4		GTAAACAWAAACA	1960	42.02	1315	28.19	1.49	4.5	1.51e-28	-64.06	3.12e-25	-56.43	4.76e-27	-60.61
41	motif_db/JASPAR/JASPAR2022_CORE_vertebrates_non-redundant_v2.meme	MA1632.1	ATF2	NNATGABGTCATN	1031	22.11	583	12.50	1.77	8	1.69e-28	-63.95	3.50e-25	-56.31	5.20e-27	-60.52
42	motif_db/JASPAR/JASPAR2022_CORE_vertebrates_non-redundant_v2.meme	MA1963.1	SATB1	WWDCTAATAAHWW	1402	30.06	870	18.65	1.61	8.1	2.72e-28	-63.47	5.63e-25	-55.84	8.18e-27	-60.07
43	motif_db/JASPAR/JASPAR2022_CORE_vertebrates_non-redundant_v2.meme	MA1996.1	Nr1H2	NNRAGGTCANN	1177	25.24	696	14.92	1.69	10	3.29e-28	-63.28	6.80e-25	-55.65	9.66e-27	-59.90
44	motif_db/JASPAR/JASPAR2022_CORE_vertebrates_non-redundant_v2.meme	MA0496.3	MAFK	NGMTGACTCAGCMNH	1166	25.00	696	14.92	1.67	8.8	3.91e-27	-60.81	8.10e-24	-53.17	1.12e-25	-57.45
45	motif_db/EUKARYOTE/jolma2013.meme	Tcfap2a_DBD_2		HGCCYSAGGCD	1476	31.65	939	20.13	1.57	8.6	3.98e-27	-60.79	8.23e-24	-53.15	1.12e-25	-57.45
46	motif_db/EUKARYOTE/jolma2013.meme	Rarb_DBD_1		AAAGGTCAAAAGGTCA	424	9.09	166	3.56	2.54	2.1	9.12e-27	-59.96	1.89e-23	-52.32	2.51e-25	-56.65
47	motif_db/EUKARYOTE/jolma2013.meme	POU2F1_DBD_2		HATGMATATKCAWA	1180	25.30	710	15.22	1.66	9.1	9.68e-27	-59.90	2.00e-23	-52.26	2.60e-25	-56.61
48	motif_db/MOUSE/uniprobe_mouse.meme	UP00024_2	Glis2_secondary	HDTATTAWTAAAGV	1510	32.38	971	20.82	1.55	9.2	1.34e-26	-59.57	2.78e-23	-51.94	3.53e-25	-56.30
49	motif_db/JASPAR/JASPAR2022_CORE_vertebrates_non-redundant_v2.meme	MA0901.2	HOXB13	WDCCAATAAAAWWW	1932	41.42	1316	28.22	1.47	7.7	2.39e-26	-58.99	4.95e-23	-51.36	6.17e-25	-55.74
50	motif_db/EUKARYOTE/jolma2013.meme	Rara_DBD_3		RAGGTCAAAAGGTCA	390	8.36	148	3.17	2.62	4	6.02e-26	-58.07	1.25e-22	-50.44	1.52e-24	-54.84
51	motif_db/JASPAR/JASPAR2022_CORE_vertebrates_non-redundant_v2.meme	MA1152.1	SOX15	CYWTTGTTHW	1861	39.90	1266	27.14	1.47	9.4	1.32e-25	-57.28	2.74e-22	-49.65	3.28e-24	-54.07
52	motif_db/EUKARYOTE/jolma2013.meme	PITX1_DBD		NYTAATCCC	1246	26.72	772	16.55	1.61	9.5	1.71e-25	-57.03	3.54e-22	-49.39	4.16e-24	-53.84
53	motif_db/EUKARYOTE/jolma2013.meme	PITX1_full_1		NTTAATCCH	1261	27.04	788	16.90	1.6	9.5	5.15e-25	-55.93	1.07e-21	-48.29	1.23e-23	-52.75
54	motif_db/JASPAR/JASPAR2022_CORE_vertebrates_non-redundant_v2.meme	MA0859.1	Rarg	RAGGTCAAAAGGTCAW	299	6.41	97	2.08	3.06	3.1	6.15e-25	-55.75	1.27e-21	-48.11	1.44e-23	-52.60
55	motif_db/EUKARYOTE/jolma2013.meme	TFAP2A_DBD_4		HGCCTSAGGCD	1597	34.24	1063	22.79	1.5	7.8	2.07e-24	-54.53	4.29e-21	-46.90	4.76e-23	-51.40
56	motif_db/MOUSE/uniprobe_mouse.meme	UP00005_2	Tcfap2a_secondary	YHRCCYBWGGKCWB	183	3.92	38	0.81	4.72	13	5.89e-24	-53.49	1.22e-20	-45.85	1.33e-22	-50.37
57	motif_db/EUKARYOTE/jolma2013.meme	NHLH1_DBD		CGCAGCTGCS	1767	37.89	1212	25.99	1.46	7	1.62e-23	-52.48	3.36e-20	-44.84	3.59e-22	-49.38
58	motif_db/JASPAR/JASPAR2022_CORE_vertebrates_non-redundant_v2.meme	MA1540.2	NR5A1	NNRAGTTCAAGGTCANN	524	11.23	247	5.30	2.12	11	1.71e-23	-52.43	3.53e-20	-44.79	3.67e-22	-49.36
59	motif_db/MOUSE/uniprobe_mouse.meme	UP00094_2	Zfp128_secondary	NGTATAYDTATAMN	1557	33.38	1040	22.30	1.5	8.4	1.71e-23	-52.42	3.55e-20	-44.79	3.67e-22	-49.36
60	motif_db/JASPAR/JASPAR2022_CORE_vertebrates_non-redundant_v2.meme	MA1965.1	SP5	CBCCTCCCHS	2600	55.75	1914	41.04	1.36	7.9	2.05e-23	-52.24	4.25e-20	-44.60	4.32e-22	-49.19
61	motif_db/EUKARYOTE/jolma2013.meme	TBX4_DBD_2		AGGTGTGADAWNTVACACCT	331	7.10	122	2.62	2.7	9.4	3.19e-23	-51.80	6.59e-20	-44.17	6.59e-22	-48.77
62	motif_db/EUKARYOTE/jolma2013.meme	POU2F2_DBD_2		HWTRMATATKCAWA	1282	27.49	821	17.60	1.56	9.2	3.24e-23	-51.79	6.70e-20	-44.15	6.59e-22	-48.77
63	motif_db/MOUSE/uniprobe_mouse.meme	UP00066_1	Hnf4a_primary	NNBNMGGGGTCAABWNN	973	20.86	581	12.46	1.67	9.5	6.49e-23	-51.09	1.34e-19	-43.45	1.30e-21	-48.09
64	motif_db/EUKARYOTE/jolma2013.meme	DLX1_DBD		NVTAATTANN	1095	23.48	676	14.49	1.62	9.2	6.64e-23	-51.07	1.37e-19	-43.43	1.31e-21	-48.08
65	motif_db/EUKARYOTE/jolma2013.meme	NR2F1_full		GRGGTCAA	1307	28.02	846	18.14	1.54	10	1.06e-22	-50.60	2.19e-19	-42.97	2.05e-21	-47.64
66	motif_db/EUKARYOTE/jolma2013.meme	PITX3_DBD		NYTAATCCC	1297	27.81	840	18.01	1.54	9.4	1.71e-22	-50.12	3.55e-19	-42.48	3.28e-21	-47.17
67	motif_db/JASPAR/JASPAR2022_CORE_vertebrates_non-redundant_v2.meme	MA0714.1	PITX3	NYTAATCCC	1294	27.74	838	17.97	1.54	9.4	1.89e-22	-50.02	3.91e-19	-42.39	3.56e-21	-47.08
68	motif_db/EUKARYOTE/jolma2013.meme	FOXJ2_DBD_1		GTAAACARTAAACA	1799	38.57	1253	26.87	1.44	3.5	2.94e-22	-49.58	6.09e-19	-41.94	5.46e-21	-46.66
69	motif_db/JASPAR/JASPAR2022_CORE_vertebrates_non-redundant_v2.meme	MA1959.1	KLF7	DGGGCGGGG	1081	23.18	671	14.39	1.61	9.9	3.24e-22	-49.48	6.71e-19	-41.85	5.93e-21	-46.57
70	motif_db/EUKARYOTE/jolma2013.meme	ESRRA_DBD_1		BTCAAGGTCAH	771	16.53	433	9.28	1.78	9.2	3.45e-22	-49.42	7.14e-19	-41.78	6.23e-21	-46.53
71	motif_db/JASPAR/JASPAR2022_CORE_vertebrates_non-redundant_v2.meme	MA0019.1	Ddit3::Cebpa	VNRTGCAATMCC	1519	32.57	1033	22.15	1.47	8.1	2.91e-21	-47.28	6.03e-18	-39.65	5.19e-20	-44.41
72	motif_db/EUKARYOTE/jolma2013.meme	TBX1_DBD_1		AGGTGTGAAAAAAGGTGTGA	555	11.90	281	6.02	1.97	2.4	2.96e-21	-47.27	6.12e-18	-39.63	5.19e-20	-44.40
73	motif_db/EUKARYOTE/jolma2013.meme	ESR1_DBD		ARGGTCACSRTGACCTK	410	8.79	182	3.90	2.25	3.1	5.04e-21	-46.74	1.04e-17	-39.10	8.73e-20	-43.88
74	motif_db/JASPAR/JASPAR2022_CORE_vertebrates_non-redundant_v2.meme	MA0112.3	ESR1	ARGGTCACSRTGACCTK	319	6.84	124	2.66	2.56	2	8.82e-21	-46.18	1.83e-17	-38.54	1.51e-19	-43.34
75	motif_db/EUKARYOTE/jolma2013.meme	HOXD12_DBD_1		GTAATAAAA	1115	23.91	712	15.27	1.57	10	1.18e-20	-45.88	2.45e-17	-38.25	1.99e-19	-43.06
76	motif_db/JASPAR/JASPAR2022_CORE_vertebrates_non-redundant_v2.meme	MA0505.2	Nr5A2	NTGACCTTGAMCT	496	10.63	243	5.21	2.04	11	1.28e-20	-45.81	2.65e-17	-38.17	2.13e-19	-42.99
77	motif_db/MOUSE/uniprobe_mouse.meme	UP00061_1	Foxl1_primary	DWAATRTAAACAAWVVB	1052	22.56	664	14.24	1.58	8.2	2.03e-20	-45.34	4.20e-17	-37.71	3.33e-19	-42.55
78	motif_db/JASPAR/JASPAR2022_CORE_vertebrates_non-redundant_v2.meme	MA0111.1	Spz1	AGGGTWWCAGC	599	12.84	318	6.82	1.88	11	2.17e-20	-45.28	4.50e-17	-37.64	3.52e-19	-42.49
79	motif_db/EUKARYOTE/jolma2013.meme	Otx1_DBD_2		HTAATCCB	1382	29.63	935	20.05	1.48	9.2	5.92e-20	-44.27	1.22e-16	-36.64	9.46e-19	-41.50
80	motif_db/MOUSE/uniprobe_mouse.meme	UP00037_1	Zfp105_primary	HDYAAAHAAMAADAD	925	19.83	569	12.20	1.62	11	7.40e-20	-44.05	1.53e-16	-36.42	1.17e-18	-41.29
81	motif_db/JASPAR/JASPAR2022_CORE_vertebrates_non-redundant_v2.meme	MA1531.1	NR1D1	RGGTYAGTRGGTCAN	580	12.44	308	6.60	1.88	6.3	8.85e-20	-43.87	1.83e-16	-36.24	1.38e-18	-41.12
82	motif_db/JASPAR/JASPAR2022_CORE_vertebrates_non-redundant_v2.meme	MA1588.1	ZNF136	RWATTCTTGGTTGRC	724	15.52	416	8.92	1.74	7.7	1.24e-19	-43.53	2.57e-16	-35.90	1.91e-18	-40.80
83	motif_db/JASPAR/JASPAR2022_CORE_vertebrates_non-redundant_v2.meme	MA0592.3	ESRRA	NBTCAAGGTCAHN	755	16.19	440	9.43	1.71	9.7	1.42e-19	-43.40	2.94e-16	-35.76	2.17e-18	-40.67
84	motif_db/JASPAR/JASPAR2022_CORE_vertebrates_non-redundant_v2.meme	MA1535.1	NR2C1	NRRGGTCAN	264	5.66	95	2.04	2.76	13	1.72e-19	-43.21	3.55e-16	-35.57	2.58e-18	-40.50
85	motif_db/JASPAR/JASPAR2022_CORE_vertebrates_non-redundant_v2.meme	MA1630.2	ZNF281	GGGGGAGGGGVV	2688	57.63	2051	43.98	1.31	1.7	2.14e-19	-42.99	4.42e-16	-35.35	3.17e-18	-40.29
86	motif_db/JASPAR/JASPAR2022_CORE_vertebrates_non-redundant_v2.meme	MA0745.2	SNAI2	NBGCACCTGTMNY	910	19.51	563	12.07	1.62	10	3.43e-19	-42.52	7.10e-16	-34.88	5.04e-18	-39.83
87	motif_db/JASPAR/JASPAR2022_CORE_vertebrates_non-redundant_v2.meme	MA0493.2	KLF1	DGGGYGGGG	691	14.82	397	8.51	1.74	12	7.87e-19	-41.69	1.63e-15	-34.05	1.14e-17	-39.01
88	motif_db/MOUSE/uniprobe_mouse.meme	UP00244_1	Tlx2_3498.2	KAATYAATTAATAAYWW	1197	25.66	797	17.09	1.5	9.2	1.03e-18	-41.42	2.13e-15	-33.78	1.48e-17	-38.75
89	motif_db/JASPAR/JASPAR2022_CORE_vertebrates_non-redundant_v2.meme	MA0041.2	FOXD3	WAWGHAAATAAACARY	689	14.77	397	8.51	1.73	11	1.29e-18	-41.19	2.66e-15	-33.56	1.83e-17	-38.54
90	motif_db/EUKARYOTE/jolma2013.meme	POU2F3_DBD_2		ATGMATATKCAW	1734	37.18	1248	26.76	1.39	8.1	2.69e-18	-40.46	5.56e-15	-32.82	3.77e-17	-37.82
91	motif_db/MOUSE/uniprobe_mouse.meme	UP00180_1	Hoxd13_2356.1	NNNYYAATAAAAHYNN	1877	40.24	1371	29.40	1.37	7.5	3.67e-18	-40.15	7.60e-15	-32.51	5.06e-17	-37.52
92	motif_db/MOUSE/uniprobe_mouse.meme	UP00069_1	Sox1_primary	HWDYAATTCAWTAHDK	2162	46.36	1615	34.63	1.34	7.7	3.68e-18	-40.14	7.62e-15	-32.51	5.06e-17	-37.52
93	motif_db/JASPAR/JASPAR2022_CORE_vertebrates_non-redundant_v2.meme	MA1581.1	ZBTB6	DNSCTTGAGCCNV	368	7.89	168	3.60	2.18	12	4.33e-18	-39.98	8.97e-15	-32.34	5.89e-17	-37.37
94	motif_db/JASPAR/JASPAR2022_CORE_vertebrates_non-redundant_v2.meme	MA0105.4	NFKB1	AGGGGAWTCCCCT	338	7.25	148	3.17	2.28	5.6	4.59e-18	-39.92	9.51e-15	-32.29	6.18e-17	-37.32
95	motif_db/MOUSE/uniprobe_mouse.meme	UP00101_1	Sox12_primary	THATTGTTMTNAWN	1915	41.06	1406	30.15	1.36	8	5.59e-18	-39.72	1.16e-14	-32.09	7.40e-17	-37.14
96	motif_db/MOUSE/uniprobe_mouse.meme	UP00004_1	Sox14_primary	DHNAATTATAATWWDN	2621	56.20	2016	43.22	1.3	5.2	5.62e-18	-39.72	1.16e-14	-32.08	7.40e-17	-37.14
97	motif_db/JASPAR/JASPAR2022_CORE_vertebrates_non-redundant_v2.meme	MA1978.1	ZNF354A	HWAADWATAAATGRAYWAWTT	1349	28.92	930	19.94	1.45	9.2	6.01e-18	-39.65	1.24e-14	-32.02	7.82e-17	-37.09
98	motif_db/EUKARYOTE/jolma2013.meme	RARB_full		AAAGGTCAARAGGTCA	158	3.39	40	0.86	3.88	3.1	7.60e-18	-39.42	1.57e-14	-31.78	9.80e-17	-36.86
99	motif_db/JASPAR/JASPAR2022_CORE_vertebrates_non-redundant_v2.meme	MA1556.1	RXRG	RRGGTCAYGACCYY	428	9.18	211	4.52	2.02	8.2	8.66e-18	-39.29	1.79e-14	-31.65	1.10e-16	-36.74
100	motif_db/EUKARYOTE/jolma2013.meme	OTX2_DBD_2		YTAATCCB	1377	29.52	958	20.54	1.44	9.1	1.47e-17	-38.76	3.05e-14	-31.12	1.86e-16	-36.22
101	motif_db/JASPAR/JASPAR2022_CORE_vertebrates_non-redundant_v2.meme	MA1515.1	KLF2	NRCCACRCCCH	758	16.25	459	9.84	1.65	11	1.84e-17	-38.53	3.81e-14	-30.90	2.30e-16	-36.01
102	motif_db/JASPAR/JASPAR2022_CORE_vertebrates_non-redundant_v2.meme	MA1115.1	POU5F1	WHATGCAAATN	1860	39.88	1367	29.31	1.36	8.1	2.02e-17	-38.44	4.18e-14	-30.81	2.50e-16	-35.93
103	motif_db/MOUSE/uniprobe_mouse.meme	UP00089_2	Tcf1_secondary	NBRYCBGGATTADD	1523	32.65	1086	23.28	1.4	8.6	4.57e-17	-37.62	9.47e-14	-29.99	5.61e-16	-35.12
104	motif_db/JASPAR/JASPAR2022_CORE_vertebrates_non-redundant_v2.meme	MA1125.1	ZNF384	DNWMAAAAAAAA	489	10.48	261	5.60	1.87	14	9.70e-17	-36.87	2.01e-13	-29.24	1.18e-15	-34.37
105	motif_db/EUKARYOTE/jolma2013.meme	TFAP2C_DBD_2		HGCCTSAGGCD	1805	38.70	1331	28.54	1.36	7.4	1.20e-16	-36.66	2.48e-13	-29.02	1.44e-15	-34.17
106	motif_db/JASPAR/JASPAR2022_CORE_vertebrates_non-redundant_v2.meme	MA0693.3	Vdr	NNGAGTTCANN	1759	37.71	1292	27.70	1.36	8.3	1.26e-16	-36.61	2.61e-13	-28.98	1.50e-15	-34.13
107	motif_db/JASPAR/JASPAR2022_CORE_vertebrates_non-redundant_v2.meme	MA0046.2	HNF1A	DRTTAATNATTAACN	987	21.16	649	13.92	1.52	6.6	1.53e-16	-36.42	3.17e-13	-28.78	1.81e-15	-33.95
108	motif_db/JASPAR/JASPAR2022_CORE_vertebrates_non-redundant_v2.meme	MA1110.2	Nr1H4	NVAGGTCANN	303	6.50	132	2.83	2.29	13	1.64e-16	-36.35	3.39e-13	-28.71	1.91e-15	-33.89
109	motif_db/EUKARYOTE/jolma2013.meme	FOXC2_DBD_2		RTAAAYAAACA	266	5.70	108	2.32	2.45	13	1.75e-16	-36.28	3.63e-13	-28.65	2.03e-15	-33.83
110	motif_db/MOUSE/uniprobe_mouse.meme	UP00054_2	Tcf7_secondary	MBKTATTANAAAHHN	2137	45.82	1620	34.73	1.32	7.9	1.94e-16	-36.18	4.01e-13	-28.54	2.23e-15	-33.74
111	motif_db/MOUSE/uniprobe_mouse.meme	UP00059_1	Arid5a_primary	SYAATATTGVDANH	773	16.57	481	10.31	1.61	10	3.02e-16	-35.74	6.26e-13	-28.10	3.44e-15	-33.30
112	motif_db/MOUSE/uniprobe_mouse.meme	UP00082_2	Zfp187_secondary	GNGMCCTTGTCCMYNN	1169	25.06	801	17.17	1.46	9.1	3.16e-16	-35.69	6.54e-13	-28.06	3.57e-15	-33.27
113	motif_db/JASPAR/JASPAR2022_CORE_vertebrates_non-redundant_v2.meme	MA0871.2	TFEC	NVCACGTGACN	212	4.55	76	1.63	2.77	12	4.75e-16	-35.28	9.84e-13	-27.65	5.31e-15	-32.87
114	motif_db/EUKARYOTE/jolma2013.meme	Meis2_DBD_2		TGACAGSTGTCA	728	15.61	448	9.61	1.62	9.6	5.56e-16	-35.13	1.15e-12	-27.49	6.16e-15	-32.72
115	motif_db/EUKARYOTE/jolma2013.meme	Foxc1_DBD_1		GTAAAYAAACA	264	5.66	109	2.34	2.41	13	6.04e-16	-35.04	1.25e-12	-27.41	6.64e-15	-32.65
116	motif_db/EUKARYOTE/jolma2013.meme	RXRG_DBD_2		RRGGTCATGACCYY	523	11.21	292	6.26	1.79	1.4	7.49e-16	-34.83	1.55e-12	-27.19	8.16e-15	-32.44
117	motif_db/EUKARYOTE/jolma2013.meme	TBX5_DBD_2		AGGTGTKANWTWTSACACCT	485	10.40	264	5.66	1.83	5.2	8.08e-16	-34.75	1.67e-12	-27.12	8.73e-15	-32.37
118	motif_db/EUKARYOTE/jolma2013.meme	HOXC10_DBD_2		GYMATWAAAH	1566	33.58	1139	24.42	1.37	9.2	8.27e-16	-34.73	1.71e-12	-27.09	8.86e-15	-32.36
119	motif_db/MOUSE/uniprobe_mouse.meme	UP00072_1	IRC900814_primary	WNYTACGACAAAWNNY	964	20.67	638	13.68	1.51	7.4	8.68e-16	-34.68	1.80e-12	-27.05	9.21e-15	-32.32
120	motif_db/EUKARYOTE/jolma2013.meme	FOXC2_DBD_3		WAWGTAAACAWW	1166	25.00	806	17.28	1.45	9.6	1.41e-15	-34.19	2.92e-12	-26.56	1.49e-14	-31.84
121	motif_db/EUKARYOTE/jolma2013.meme	RORA_DBD_2		TAWCTAGGTYAGTAGGTCA	139	2.98	36	0.77	3.78	3.4	1.44e-15	-34.17	2.98e-12	-26.54	1.50e-14	-31.83
122	motif_db/JASPAR/JASPAR2022_CORE_vertebrates_non-redundant_v2.meme	MA0846.1	FOXC2	WAWGTAAACAWW	1046	22.43	709	15.20	1.47	9.9	2.10e-15	-33.80	4.35e-12	-26.16	2.18e-14	-31.46
123	motif_db/MOUSE/uniprobe_mouse.meme	UP00025_1	Foxk1_primary	NRAATGTAAACAAAVNB	975	20.90	652	13.98	1.49	8.6	2.68e-15	-33.55	5.55e-12	-25.92	2.75e-14	-31.22
124	motif_db/MOUSE/uniprobe_mouse.meme	UP00034_1	Sox7_primary	HNKDWWDAACAATARWNNTHNW	2109	45.22	1616	34.65	1.3	7	3.60e-15	-33.26	7.46e-12	-25.62	3.65e-14	-30.94
125	motif_db/JASPAR/JASPAR2022_CORE_vertebrates_non-redundant_v2.meme	MA0643.1	Esrrg	TCAAGGTCAH	908	19.47	599	12.84	1.52	8.7	3.61e-15	-33.26	7.47e-12	-25.62	3.65e-14	-30.94
126	motif_db/EUKARYOTE/jolma2013.meme	Rfx2_DBD_1		SGTTRCCATGGYAACS	1930	41.38	1461	31.33	1.32	0.087	3.80e-15	-33.20	7.86e-12	-25.57	3.81e-14	-30.90
127	motif_db/JASPAR/JASPAR2022_CORE_vertebrates_non-redundant_v2.meme	MA0742.2	KLF12	GGGGCGGGG	1359	29.14	975	20.90	1.39	6.8	5.80e-15	-32.78	1.20e-11	-25.15	5.77e-14	-30.48
128	motif_db/MOUSE/uniprobe_mouse.meme	UP00079_2	Esrra_secondary	VKNNAGGGGTCAHDNBH	787	16.87	504	10.81	1.56	9.6	6.29e-15	-32.70	1.30e-11	-25.06	6.21e-14	-30.41
129	motif_db/MOUSE/uniprobe_mouse.meme	UP00224_1	Pax6_3838.3	TRAYTAATTARTKNDM	1461	31.33	1062	22.77	1.38	7.6	6.67e-15	-32.64	1.38e-11	-25.01	6.53e-14	-30.36
130	motif_db/JASPAR/JASPAR2022_CORE_vertebrates_non-redundant_v2.meme	MA0602.1	Arid5a	SYAATATTGVDANH	810	17.37	523	11.21	1.55	9.9	7.25e-15	-32.56	1.50e-11	-24.92	7.04e-14	-30.28
131	motif_db/JASPAR/JASPAR2022_CORE_vertebrates_non-redundant_v2.meme	MA0146.2	Zfx	SSSGCCBVGGCCTS	387	8.30	199	4.27	1.94	13	8.04e-15	-32.45	1.66e-11	-24.82	7.75e-14	-30.19
132	motif_db/JASPAR/JASPAR2022_CORE_vertebrates_non-redundant_v2.meme	MA0131.2	HINFP	CARCGTCCGCKN	759	16.27	485	10.40	1.56	8.9	1.41e-14	-31.89	2.92e-11	-24.26	1.35e-13	-29.63
133	motif_db/EUKARYOTE/jolma2013.meme	HINFP1_full_1		CARCGTCCGCKN	771	16.53	496	10.63	1.55	8.9	2.00e-14	-31.54	4.13e-11	-23.91	1.90e-13	-29.29
134	motif_db/EUKARYOTE/jolma2013.meme	POU5F1P1_DBD_2		ATGMATATKCAW	1892	40.57	1441	30.90	1.31	6.7	2.43e-14	-31.35	5.03e-11	-23.71	2.29e-13	-29.10
135	motif_db/EUKARYOTE/jolma2013.meme	ESRRG_full_3		TCAAGGTCAH	920	19.73	618	13.25	1.49	8.7	2.81e-14	-31.20	5.81e-11	-23.57	2.63e-13	-28.97
136	motif_db/EUKARYOTE/jolma2013.meme	HOXB13_DBD_1		CCAATAAAAH	1620	34.73	1209	25.92	1.34	8.1	3.91e-14	-30.87	8.09e-11	-23.24	3.63e-13	-28.64
137	motif_db/EUKARYOTE/jolma2013.meme	RXRA_full_2		RRGGTCATGACCYY	1914	41.04	1464	31.39	1.31	1.8	4.23e-14	-30.79	8.76e-11	-23.16	3.90e-13	-28.57
138	motif_db/JASPAR/JASPAR2022_CORE_vertebrates_non-redundant_v2.meme	MA0478.1	FOSL2	KRRTGASTCAB	946	20.28	643	13.79	1.47	7.3	6.20e-14	-30.41	1.28e-10	-22.78	5.67e-13	-28.20
139	motif_db/JASPAR/JASPAR2022_CORE_vertebrates_non-redundant_v2.meme	MA0801.1	MGA	AGGTGTGA	649	13.92	404	8.66	1.6	11	6.69e-14	-30.34	1.38e-10	-22.70	6.03e-13	-28.14
140	motif_db/EUKARYOTE/jolma2013.meme	MGA_DBD_1		AGGTGTGA	649	13.92	404	8.66	1.6	11	6.69e-14	-30.34	1.38e-10	-22.70	6.03e-13	-28.14
141	motif_db/JASPAR/JASPAR2022_CORE_vertebrates_non-redundant_v2.meme	MA1516.1	KLF3	GRCCRCGCCCH	462	9.91	261	5.60	1.77	11	9.14e-14	-30.02	1.89e-10	-22.39	8.19e-13	-27.83
142	motif_db/MOUSE/uniprobe_mouse.meme	UP00014_1	Sox17_primary	MDAAACAATTRAWHW	1896	40.65	1457	31.24	1.3	8	1.42e-13	-29.58	2.95e-10	-21.95	1.27e-12	-27.40
143	motif_db/EUKARYOTE/jolma2013.meme	CPEB1_full		AATAAAAA	1680	36.02	1271	27.25	1.32	9.1	1.80e-13	-29.35	3.73e-10	-21.71	1.59e-12	-27.17
144	motif_db/EUKARYOTE/jolma2013.meme	Hoxc10_DBD_2		GYAATAAAAA	1566	33.58	1174	25.17	1.33	8.8	2.28e-13	-29.11	4.72e-10	-21.47	2.00e-12	-26.94
145	motif_db/EUKARYOTE/jolma2013.meme	TFE3_DBD		VYCACGTGAY	222	4.76	93	1.99	2.37	12	2.35e-13	-29.08	4.86e-10	-21.44	2.05e-12	-26.91
146	motif_db/JASPAR/JASPAR2022_CORE_vertebrates_non-redundant_v2.meme	MA1471.1	BARX2	NWWAAYMATTAN	1175	25.19	842	18.05	1.4	9.6	3.04e-13	-28.82	6.30e-10	-21.18	2.63e-12	-26.66
147	motif_db/EUKARYOTE/jolma2013.meme	RARG_full_1		GAGGTCAAAAGGTCAC	324	6.95	164	3.52	1.97	2.1	4.07e-13	-28.53	8.42e-10	-20.90	3.50e-12	-26.38
148	motif_db/EUKARYOTE/jolma2013.meme	VSX1_DBD		YTAATTAN	1705	36.56	1299	27.85	1.31	8.2	4.49e-13	-28.43	9.29e-10	-20.80	3.83e-12	-26.29
149	motif_db/MOUSE/uniprobe_mouse.meme	UP00129_1	Pou3f1_3819.1	DVNTAATTAATTAABTN	2014	43.18	1570	33.66	1.28	4.4	5.19e-13	-28.29	1.07e-9	-20.65	4.40e-12	-26.15
150	motif_db/EUKARYOTE/jolma2013.meme	ID4_DBD		NRCACCTGBH	632	13.55	399	8.55	1.58	11	5.96e-13	-28.15	1.23e-9	-20.51	5.02e-12	-26.02
151	motif_db/EUKARYOTE/jolma2013.meme	FOXJ3_DBD_3		GTAAACATAAACA	2698	57.85	2179	46.72	1.24	1.6	6.42e-13	-28.07	1.33e-9	-20.44	5.37e-12	-25.95
152	motif_db/JASPAR/JASPAR2022_CORE_vertebrates_non-redundant_v2.meme	MA0621.1	mix-a	NDTTAATTAGN	1726	37.01	1320	28.30	1.31	3.9	6.68e-13	-28.03	1.38e-9	-20.40	5.55e-12	-25.92
153	motif_db/MOUSE/uniprobe_mouse.meme	UP00077_2	Srf_secondary	STWNAAAAAAAAMVNNH	1996	42.80	1557	33.38	1.28	8.6	7.48e-13	-27.92	1.55e-9	-20.29	6.18e-12	-25.81
154	motif_db/JASPAR/JASPAR2022_CORE_vertebrates_non-redundant_v2.meme	MA1577.1	TLX2	BYAATTAR	1740	37.31	1335	28.62	1.3	7	9.76e-13	-27.65	2.02e-9	-20.02	8.01e-12	-25.55
155	motif_db/JASPAR/JASPAR2022_CORE_vertebrates_non-redundant_v2.meme	MA1536.1	NR2C2	RRGGTCAN	586	12.56	365	7.83	1.6	11	1.09e-12	-27.55	2.25e-9	-19.91	8.87e-12	-25.45
156	motif_db/JASPAR/JASPAR2022_CORE_vertebrates_non-redundant_v2.meme	MA0851.1	Foxj3	NDAADGTAAACAAANNM	402	8.62	224	4.80	1.79	12	1.24e-12	-27.41	2.57e-9	-19.78	1.01e-11	-25.32
157	motif_db/JASPAR/JASPAR2022_CORE_vertebrates_non-redundant_v2.meme	MA1649.1	ZBTB12	NYCTRGAACHN	1262	27.06	924	19.81	1.37	8.6	1.25e-12	-27.41	2.59e-9	-19.77	1.01e-11	-25.32
158	motif_db/MOUSE/uniprobe_mouse.meme	UP00061_2	Foxl1_secondary	ADATYAWAACAAMANM	1211	25.96	881	18.89	1.37	10	1.36e-12	-27.32	2.81e-9	-19.69	1.09e-11	-25.25
159	motif_db/EUKARYOTE/jolma2013.meme	MSX1_DBD_1		SCAATTAAAWWSCAATTA	2235	47.92	1773	38.01	1.26	3.3	1.38e-12	-27.31	2.86e-9	-19.67	1.10e-11	-25.23
160	motif_db/EUKARYOTE/jolma2013.meme	LHX6_full_3		TGATTGCAATYA	2047	43.89	1607	34.46	1.27	1.1	1.40e-12	-27.29	2.90e-9	-19.66	1.11e-11	-25.23
161	motif_db/JASPAR/JASPAR2022_CORE_vertebrates_non-redundant_v2.meme	MA0032.2	FOXC1	WAWGTAAAYAW	1203	25.79	875	18.76	1.37	9.1	1.53e-12	-27.20	3.17e-9	-19.57	1.20e-11	-25.14
162	motif_db/JASPAR/JASPAR2022_CORE_vertebrates_non-redundant_v2.meme	MA0725.1	VSX1	YTAATTAN	1719	36.86	1320	28.30	1.3	8.1	1.55e-12	-27.19	3.20e-9	-19.56	1.21e-11	-25.14
163	motif_db/MOUSE/uniprobe_mouse.meme	UP00105_1	Pou3f4_3773.1	DVWTAATTAATTAANTC	2759	59.16	2243	48.09	1.23	3	1.79e-12	-27.05	3.71e-9	-19.41	1.39e-11	-25.00
164	motif_db/EUKARYOTE/jolma2013.meme	FOXL1_full_2		WRTAAAYAAACAW	499	10.70	299	6.41	1.67	12	1.84e-12	-27.02	3.81e-9	-19.39	1.42e-11	-24.98
165	motif_db/MOUSE/uniprobe_mouse.meme	UP00153_1	Pitx1_2312.1	HKRRRGGGATTAAMDAN	1639	35.14	1254	26.89	1.31	6.1	2.70e-12	-26.64	5.58e-9	-19.00	2.06e-11	-24.60
166	motif_db/MOUSE/uniprobe_mouse.meme	UP00073_1	Foxa2_primary	HWWAWGTAAAYAAANNN	881	18.89	608	13.04	1.45	9.5	2.87e-12	-26.58	5.95e-9	-18.94	2.19e-11	-24.55
167	motif_db/MOUSE/uniprobe_mouse.meme	UP00254_1	Pou2f1_3081.2	DTDHRHTAATTARKTW	2633	56.45	2136	45.80	1.23	4.9	3.39e-12	-26.41	7.03e-9	-18.77	2.57e-11	-24.39
168	motif_db/EUKARYOTE/jolma2013.meme	RARA_DBD_2		GAGGTCAAAAGGTCAAKB	95	2.04	22	0.47	4.17	7.3	3.76e-12	-26.31	7.79e-9	-18.67	2.83e-11	-24.29
169	motif_db/JASPAR/JASPAR2022_CORE_vertebrates_non-redundant_v2.meme	MA0516.3	SP2	GGGGCGGGG	1175	25.19	857	18.37	1.37	8.6	4.06e-12	-26.23	8.41e-9	-18.59	3.04e-11	-24.22
170	motif_db/JASPAR/JASPAR2022_CORE_vertebrates_non-redundant_v2.meme	MA1111.1	NR2F2	NAAAGGTCANR	1056	22.64	757	16.23	1.39	9.2	4.71e-12	-26.08	9.75e-9	-18.45	3.50e-11	-24.08
171	motif_db/JASPAR/JASPAR2022_CORE_vertebrates_non-redundant_v2.meme	MA1552.1	RARB	RAGGTCATGACCTY	577	12.37	364	7.80	1.58	7.9	5.37e-12	-25.95	1.11e-8	-18.31	3.97e-11	-23.95
172	motif_db/MOUSE/uniprobe_mouse.meme	UP00097_2	Mtf1_secondary	ANATAWGAAAWADV	1290	27.66	957	20.52	1.35	9	5.48e-12	-25.93	1.13e-8	-18.29	4.03e-11	-23.94
173	motif_db/JASPAR/JASPAR2022_CORE_vertebrates_non-redundant_v2.meme	MA0593.1	FOXP2	RWGTAAACAVR	2282	48.93	1827	39.17	1.25	0.73	5.63e-12	-25.90	1.17e-8	-18.27	4.11e-11	-23.91
174	motif_db/EUKARYOTE/jolma2013.meme	TFAP2C_full_3		HGCCTSAGGCD	2045	43.85	1619	34.71	1.26	8	7.62e-12	-25.60	1.58e-8	-17.96	5.54e-11	-23.62
175	motif_db/JASPAR/JASPAR2022_CORE_vertebrates_non-redundant_v2.meme	MA0726.1	VSX2	CTAATTAN	1874	40.18	1469	31.50	1.28	7.6	8.68e-12	-25.47	1.80e-8	-17.83	6.27e-11	-23.49
176	motif_db/EUKARYOTE/jolma2013.meme	TFAP2A_DBD_2		HGCCYSAGGCD	2066	44.30	1639	35.14	1.26	7.1	9.01e-12	-25.43	1.86e-8	-17.80	6.47e-11	-23.46
177	motif_db/EUKARYOTE/jolma2013.meme	RFX3_DBD_1		BGTTRCCATGGYAACS	1957	41.96	1543	33.08	1.27	1.9	9.79e-12	-25.35	2.03e-8	-17.71	6.99e-11	-23.38
178	motif_db/JASPAR/JASPAR2022_CORE_vertebrates_non-redundant_v2.meme	MA0071.1	RORA	AWMWAGGTCA	1007	21.59	721	15.46	1.4	8.2	1.22e-11	-25.13	2.52e-8	-17.50	8.63e-11	-23.17
179	motif_db/EUKARYOTE/jolma2013.meme	FOXC1_DBD_3		WAWGTAAAYAW	947	20.30	671	14.39	1.41	9.8	1.33e-11	-25.05	2.74e-8	-17.41	9.35e-11	-23.09
180	motif_db/EUKARYOTE/jolma2013.meme	HNF1A_full		DRTTAATNATTAACN	1392	29.85	1052	22.56	1.32	5.3	1.62e-11	-24.84	3.36e-8	-17.21	1.14e-10	-22.89
181	motif_db/MOUSE/uniprobe_mouse.meme	UP00191_1	Pou2f2_3748.1	BHDTATGCAAATKARV	2185	46.85	1751	37.54	1.25	4.8	1.90e-11	-24.69	3.93e-8	-17.05	1.32e-10	-22.74
182	motif_db/JASPAR/JASPAR2022_CORE_vertebrates_non-redundant_v2.meme	MA0601.1	Arid3b	ATATTAATWAN	1030	22.08	743	15.93	1.39	9.4	1.92e-11	-24.67	3.98e-8	-17.04	1.34e-10	-22.74
183	motif_db/MOUSE/uniprobe_mouse.meme	UP00028_2	Tcfap2e_secondary	HRCNNRAAAAAAWR	1616	34.65	1249	26.78	1.29	8.8	2.13e-11	-24.57	4.40e-8	-16.94	1.47e-10	-22.64
184	motif_db/JASPAR/JASPAR2022_CORE_vertebrates_non-redundant_v2.meme	MA1532.2	NR1D2	TRGGTYAGTRGGTCA	520	11.15	325	6.97	1.6	4.2	2.58e-11	-24.38	5.34e-8	-16.75	1.77e-10	-22.45
185	motif_db/EUKARYOTE/jolma2013.meme	NFKB1_DBD		AGGGGAWTCCCCT	554	11.88	352	7.55	1.57	3.5	2.62e-11	-24.37	5.42e-8	-16.73	1.79e-10	-22.44
186	motif_db/EUKARYOTE/jolma2013.meme	CENPB_full		CCCGCDTNNWRCGAA	597	12.80	387	8.30	1.54	8.4	3.08e-11	-24.20	6.37e-8	-16.57	2.09e-10	-22.29
187	motif_db/JASPAR/JASPAR2022_CORE_vertebrates_non-redundant_v2.meme	MA0829.2	SREBF1	DNATCACSTGATNH	266	5.70	134	2.87	1.98	12	3.61e-11	-24.04	7.47e-8	-16.41	2.44e-10	-22.13
188	motif_db/JASPAR/JASPAR2022_CORE_vertebrates_non-redundant_v2.meme	MA0006.1	Ahr::Arnt	YGCGTG	1872	40.14	1479	31.71	1.27	7.5	3.73e-11	-24.01	7.73e-8	-16.38	2.51e-10	-22.11
189	motif_db/EUKARYOTE/jolma2013.meme	VSX2_DBD		CTAATTAN	1888	40.48	1494	32.03	1.26	7.6	4.16e-11	-23.90	8.62e-8	-16.27	2.78e-10	-22.00
190	motif_db/MOUSE/uniprobe_mouse.meme	UP00188_1	Lmx1a_2238.2	CGWWTTAATTAAWWWHY	1222	26.20	913	19.58	1.34	7.2	5.29e-11	-23.66	1.10e-7	-16.03	3.52e-10	-21.77
191	motif_db/JASPAR/JASPAR2022_CORE_vertebrates_non-redundant_v2.meme	MA0681.2	PHOX2B	WWTAATCAAATTAWWW	946	20.28	678	14.54	1.39	8.5	5.60e-11	-23.61	1.16e-7	-15.97	3.70e-10	-21.72
192	motif_db/JASPAR/JASPAR2022_CORE_vertebrates_non-redundant_v2.meme	MA1573.2	Thap11	ACTACAABTCCCAG	2064	44.25	1653	35.44	1.25	3.3	5.80e-11	-23.57	1.20e-7	-15.93	3.82e-10	-21.69
193	motif_db/JASPAR/JASPAR2022_CORE_vertebrates_non-redundant_v2.meme	MA0718.1	RAX	RYYAATTARH	2045	43.85	1637	35.10	1.25	7.1	6.36e-11	-23.48	1.32e-7	-15.84	4.16e-10	-21.60
194	motif_db/MOUSE/uniprobe_mouse.meme	UP00169_1	Lmx1b_3433.2	VDWWWTTAATTAATWHB	1091	23.39	802	17.20	1.36	6.5	6.55e-11	-23.45	1.36e-7	-15.81	4.27e-10	-21.57
195	motif_db/MOUSE/uniprobe_mouse.meme	UP00128_1	Pou3f2_2824.1	SNWAATTAATTARKDND	2407	51.61	1963	42.09	1.23	3.5	8.10e-11	-23.24	1.68e-7	-15.60	5.25e-10	-21.37
196	motif_db/JASPAR/JASPAR2022_CORE_vertebrates_non-redundant_v2.meme	MA1463.1	ARGFX	DCTAATTARM	1717	36.81	1349	28.92	1.27	5.2	9.03e-11	-23.13	1.87e-7	-15.49	5.82e-10	-21.26
197	motif_db/EUKARYOTE/jolma2013.meme	SREBF2_DBD		ATCACGTGAY	565	12.11	366	7.85	1.54	7.3	9.38e-11	-23.09	1.94e-7	-15.46	6.01e-10	-21.23
198	motif_db/MOUSE/uniprobe_mouse.meme	UP00255_1	Dbx1_3486.1	YARTWAATTAWTAAWNR	286	6.13	151	3.24	1.89	12	9.93e-11	-23.03	2.06e-7	-15.40	6.34e-10	-21.18
199	motif_db/EUKARYOTE/jolma2013.meme	HNF1B_full_2		NRTTAATNATTAACN	1202	25.77	900	19.30	1.34	5.5	1.01e-10	-23.02	2.09e-7	-15.38	6.41e-10	-21.17
200	motif_db/JASPAR/JASPAR2022_CORE_vertebrates_non-redundant_v2.meme	MA1623.1	Stat2	RGAAACAGAAASH	895	19.19	639	13.70	1.4	10	1.14e-10	-22.90	2.35e-7	-15.26	7.18e-10	-21.05
201	motif_db/EUKARYOTE/jolma2013.meme	Pou2f2_DBD_1		YWTGAATATKCAWA	1705	36.56	1341	28.75	1.27	3.7	1.27e-10	-22.79	2.62e-7	-15.15	7.96e-10	-20.95
202	motif_db/JASPAR/JASPAR2022_CORE_vertebrates_non-redundant_v2.meme	MA1994.1	Nkx2-1	NVCACTTGARHNN	197	4.22	89	1.91	2.2	13	1.27e-10	-22.78	2.63e-7	-15.15	7.96e-10	-20.95
203	motif_db/JASPAR/JASPAR2022_CORE_vertebrates_non-redundant_v2.meme	MA1555.1	RXRB	RRGGTCATGACCYY	1198	25.69	899	19.28	1.33	5.2	1.46e-10	-22.65	3.03e-7	-15.01	9.10e-10	-20.82
204	motif_db/JASPAR/JASPAR2022_CORE_vertebrates_non-redundant_v2.meme	MA0014.3	PAX5	RRGCGTGACCNN	1827	39.17	1453	31.15	1.26	7.2	2.04e-10	-22.31	4.22e-7	-14.68	1.26e-9	-20.49
205	motif_db/JASPAR/JASPAR2022_CORE_vertebrates_non-redundant_v2.meme	MA1553.1	RARG	RAGGTCATGACCTY	1254	26.89	950	20.37	1.32	4.9	2.15e-10	-22.26	4.44e-7	-14.63	1.32e-9	-20.44
206	motif_db/EUKARYOTE/jolma2013.meme	RHOXF1_full_2		HTRATCCM	1281	27.47	976	20.93	1.31	9.4	3.06e-10	-21.91	6.33e-7	-14.27	1.88e-9	-20.09
207	motif_db/JASPAR/JASPAR2022_CORE_vertebrates_non-redundant_v2.meme	MA0483.1	Gfi1B	AAATCWCWGCH	1833	39.30	1462	31.35	1.25	6.8	3.13e-10	-21.88	6.49e-7	-14.25	1.91e-9	-20.08
208	motif_db/EUKARYOTE/jolma2013.meme	RAX_DBD		RYYAATTARH	2052	44.00	1659	35.57	1.24	7.1	3.73e-10	-21.71	7.72e-7	-14.07	2.27e-9	-19.91
209	motif_db/EUKARYOTE/jolma2013.meme	Hoxd13_DBD_1		SYAATAAAAH	2693	57.74	2238	47.98	1.2	5.9	4.09e-10	-21.62	8.46e-7	-13.98	2.47e-9	-19.82
210	motif_db/JASPAR/JASPAR2022_CORE_vertebrates_non-redundant_v2.meme	MA0729.1	RARA	GAGGTCAAAAGGTCAAKB	98	2.10	29	0.62	3.3	2	4.15e-10	-21.60	8.59e-7	-13.97	2.50e-9	-19.81
211	motif_db/JASPAR/JASPAR2022_CORE_vertebrates_non-redundant_v2.meme	MA0101.1	REL	BGGRNWTTCC	422	9.05	259	5.55	1.63	11	4.81e-10	-21.45	9.97e-7	-13.82	2.88e-9	-19.66
212	motif_db/MOUSE/uniprobe_mouse.meme	UP00217_1	Hoxa10_2318.1	DMKGYAATAAAATKHW	2501	53.62	2066	44.30	1.21	6.3	5.07e-10	-21.40	1.05e-6	-13.77	3.02e-9	-19.62
213	motif_db/EUKARYOTE/jolma2013.meme	ZNF524_full_2		CTCGAACCCKTGHC	1349	28.92	1039	22.28	1.3	5.8	5.24e-10	-21.37	1.09e-6	-13.73	3.11e-9	-19.59
214	motif_db/EUKARYOTE/jolma2013.meme	MSX2_DBD_1		GCAATTAAAWWSCAATTA	1390	29.80	1075	23.05	1.29	2.8	5.40e-10	-21.34	1.12e-6	-13.70	3.19e-9	-19.56
215	motif_db/MOUSE/uniprobe_mouse.meme	UP00001_1	E2F2_primary	NHWARGGCGCGCSAH	278	5.96	150	3.22	1.85	12	5.75e-10	-21.28	1.19e-6	-13.64	3.38e-9	-19.51
216	motif_db/JASPAR/JASPAR2022_CORE_vertebrates_non-redundant_v2.meme	MA0806.1	TBX4	AGGTGTGA	797	17.09	566	12.14	1.41	10	6.29e-10	-21.19	1.30e-6	-13.55	3.66e-9	-19.43
217	motif_db/EUKARYOTE/jolma2013.meme	TBX4_DBD_1		AGGTGTGA	797	17.09	566	12.14	1.41	10	6.29e-10	-21.19	1.30e-6	-13.55	3.66e-9	-19.43
218	motif_db/MOUSE/uniprobe_mouse.meme	UP00009_2	Nr2f2_secondary	CKMKCSGGGTCAVBNH	1080	23.16	808	17.32	1.34	8.5	7.61e-10	-21.00	1.58e-6	-13.36	4.41e-9	-19.24
219	motif_db/EUKARYOTE/jolma2013.meme	TBX20_DBD_1		AGGTGTGAAGGTGTGA	621	13.31	421	9.03	1.47	5.7	8.15e-10	-20.93	1.69e-6	-13.29	4.70e-9	-19.17
220	motif_db/MOUSE/uniprobe_mouse.meme	UP00062_1	Sox4_primary	HNNWRAACAAAGRRNHW	1501	32.18	1176	25.21	1.28	8.2	8.49e-10	-20.89	1.76e-6	-13.25	4.87e-9	-19.14
221	motif_db/MOUSE/uniprobe_mouse.meme	UP00041_1	Foxj1_primary	ANHRTAAACAAANNND	842	18.05	606	12.99	1.39	10	9.32e-10	-20.79	1.93e-6	-13.16	5.33e-9	-19.05
222	motif_db/EUKARYOTE/jolma2013.meme	RXRA_DBD_2		RRGGTCATGACCYY	928	19.90	680	14.58	1.36	5.2	1.10e-9	-20.63	2.27e-6	-13.00	6.24e-9	-18.89
223	motif_db/EUKARYOTE/jolma2013.meme	TCF4_DBD		HRCACCTGBN	543	11.64	359	7.70	1.51	12	1.16e-9	-20.58	2.40e-6	-12.94	6.56e-9	-18.84
224	motif_db/MOUSE/uniprobe_mouse.meme	UP00158_1	Pou1f1_3818.1	DVNTAATTAATTAWNWC	2408	51.63	1991	42.69	1.21	4.3	1.24e-9	-20.51	2.57e-6	-12.87	7.02e-9	-18.78
225	motif_db/JASPAR/JASPAR2022_CORE_vertebrates_non-redundant_v2.meme	MA0650.3	Hoxa13	NNCCAATAAAAN	2411	51.69	1995	42.77	1.21	6.9	1.38e-9	-20.40	2.86e-6	-12.76	7.76e-9	-18.67
226	motif_db/MOUSE/uniprobe_mouse.meme	UP00003_1	E2F3_primary	VHDADGGCGCGCSHW	301	6.45	170	3.64	1.77	11	1.55e-9	-20.28	3.21e-6	-12.65	8.67e-9	-18.56
227	motif_db/EUKARYOTE/jolma2013.meme	POU3F1_DBD_2		WTGMATAAWTHA	133	2.85	52	1.11	2.53	13	1.66e-9	-20.21	3.45e-6	-12.58	9.27e-9	-18.50
228	motif_db/MOUSE/uniprobe_mouse.meme	UP00225_1	Hlx1_2350.1	CMATAATTAATTAYH	1421	30.47	1111	23.82	1.28	8.4	1.70e-9	-20.19	3.52e-6	-12.56	9.43e-9	-18.48
229	motif_db/MOUSE/uniprobe_mouse.meme	UP00101_2	Sox12_secondary	VVNBASACAAAGRADT	1598	34.26	1268	27.19	1.26	8.7	1.83e-9	-20.12	3.79e-6	-12.48	1.01e-8	-18.41
230	motif_db/MOUSE/uniprobe_mouse.meme	UP00016_1	Sry_primary	NHNWATTATAATRWDN	1160	24.87	884	18.95	1.31	7	2.08e-9	-19.99	4.30e-6	-12.36	1.14e-8	-18.29
231	motif_db/JASPAR/JASPAR2022_CORE_vertebrates_non-redundant_v2.meme	MA1636.1	CEBPG	NDATGATGCAATMHH	1369	29.35	1068	22.90	1.28	7.2	2.43e-9	-19.83	5.04e-6	-12.20	1.33e-8	-18.13
232	motif_db/JASPAR/JASPAR2022_CORE_vertebrates_non-redundant_v2.meme	MA1656.1	ZNF449	NNAAGCCCAACCNN	2457	52.68	2044	43.83	1.2	5.9	2.79e-9	-19.70	5.77e-6	-12.06	1.52e-8	-18.00
233	motif_db/EUKARYOTE/jolma2013.meme	YY2_full_1		NCCGCCATNTY	838	17.97	609	13.06	1.38	9.3	2.81e-9	-19.69	5.81e-6	-12.06	1.52e-8	-18.00
234	motif_db/EUKARYOTE/jolma2013.meme	RARA_full_2		ARRGGTCAHSYGAGGTCA	90	1.93	27	0.58	3.25	10	2.82e-9	-19.69	5.83e-6	-12.05	1.52e-8	-18.00
235	motif_db/JASPAR/JASPAR2022_CORE_vertebrates_non-redundant_v2.meme	MA0830.2	TCF4	NNGCACCTGCCNN	1554	33.32	1233	26.44	1.26	8.8	2.95e-9	-19.64	6.10e-6	-12.01	1.58e-8	-17.96
236	motif_db/JASPAR/JASPAR2022_CORE_vertebrates_non-redundant_v2.meme	MA0857.1	Rarb	AAAGGTCAAAAGGTCA	61	1.31	12	0.26	4.77	9.9	3.03e-9	-19.61	6.28e-6	-11.98	1.62e-8	-17.94
237	motif_db/MOUSE/uniprobe_mouse.meme	UP00039_1	Foxj3_primary	NDAADGTAAACAAANNM	913	19.58	675	14.47	1.35	9.4	3.98e-9	-19.34	8.23e-6	-11.71	2.12e-8	-17.67
238	motif_db/JASPAR/JASPAR2022_CORE_vertebrates_non-redundant_v2.meme	MA0845.1	FOXB1	WATGTAAATAT	1258	26.97	975	20.90	1.29	8.3	4.35e-9	-19.25	9.01e-6	-11.62	2.31e-8	-17.58
239	motif_db/MOUSE/uniprobe_mouse.meme	UP00011_1	Irf6_primary	HDDAHCGAAACYAANNN	1876	40.22	1524	32.68	1.23	5.8	4.50e-9	-19.22	9.32e-6	-11.58	2.38e-8	-17.55
240	motif_db/EUKARYOTE/jolma2013.meme	POU6F2_DBD_1		ASCTMATTAW	1403	30.08	1103	23.65	1.27	7.6	4.57e-9	-19.20	9.47e-6	-11.57	2.41e-8	-17.54
241	motif_db/EUKARYOTE/jolma2013.meme	Hoxa11_DBD_2		RSYMATWAAAN	1663	35.66	1334	28.60	1.25	9.1	4.71e-9	-19.17	9.75e-6	-11.54	2.46e-8	-17.52
242	motif_db/JASPAR/JASPAR2022_CORE_vertebrates_non-redundant_v2.meme	MA0595.1	SREBF1	VTCACCCCAY	58	1.24	11	0.24	4.92	16	4.71e-9	-19.17	9.76e-6	-11.54	2.46e-8	-17.52
243	motif_db/EUKARYOTE/jolma2013.meme	PAX4_DBD		CTAATTAR	1697	36.39	1365	29.27	1.24	7.4	5.03e-9	-19.11	1.04e-5	-11.47	2.61e-8	-17.46
244	motif_db/JASPAR/JASPAR2022_CORE_vertebrates_non-redundant_v2.meme	MA0894.1	HESX1	GHTAATTRRH	1560	33.45	1243	26.65	1.25	6.6	5.10e-9	-19.09	1.06e-5	-11.46	2.64e-8	-17.45
245	motif_db/EUKARYOTE/jolma2013.meme	Srebf1_DBD		ATCACGTGAY	800	17.15	581	12.46	1.38	6.8	5.83e-9	-18.96	1.21e-5	-11.33	3.01e-8	-17.32
246	motif_db/MOUSE/uniprobe_mouse.meme	UP00200_1	Nkx6-1_2825.1	GVWAATTAATTAMYBBG	1688	36.19	1361	29.18	1.24	5.7	8.13e-9	-18.63	1.68e-5	-10.99	4.18e-8	-16.99
247	motif_db/EUKARYOTE/jolma2013.meme	NKX3-2_DBD		RCCACTTAA	1552	33.28	1242	26.63	1.25	8.2	1.04e-8	-18.38	2.15e-5	-10.75	5.32e-8	-16.75
248	motif_db/MOUSE/uniprobe_mouse.meme	UP00266_1	Prrx1_3442.1	NKAACTAATTARYTRVT	2214	47.47	1839	39.43	1.2	2.6	1.22e-8	-18.22	2.53e-5	-10.58	6.24e-8	-16.59
249	motif_db/MOUSE/uniprobe_mouse.meme	UP00064_1	Sox18_primary	YWBHATTGTTNTMWHH	3005	64.43	2562	54.93	1.17	6.1	1.25e-8	-18.20	2.58e-5	-10.57	6.28e-8	-16.58
250	motif_db/JASPAR/JASPAR2022_CORE_vertebrates_non-redundant_v2.meme	MA0526.4	USF2	DRTCACGTGAYH	308	6.60	182	3.90	1.69	5.9	1.25e-8	-18.20	2.58e-5	-10.57	6.28e-8	-16.58
251	motif_db/JASPAR/JASPAR2022_CORE_vertebrates_non-redundant_v2.meme	MA0793.1	POU6F2	ASCTMATTAW	1343	28.80	1058	22.68	1.27	7.6	1.25e-8	-18.20	2.58e-5	-10.56	6.28e-8	-16.58
252	motif_db/EUKARYOTE/jolma2013.meme	POU3F3_DBD_2		WTGMATAAWTWA	890	19.08	663	14.22	1.34	9.8	1.35e-8	-18.12	2.79e-5	-10.49	6.76e-8	-16.51
253	motif_db/EUKARYOTE/jolma2013.meme	ZNF524_full_1		ACCCTYGAACCC	876	18.78	651	13.96	1.35	6.6	1.36e-8	-18.12	2.81e-5	-10.48	6.77e-8	-16.51
254	motif_db/EUKARYOTE/jolma2013.meme	POU3F4_DBD_2		TGCATAAWTTA	1493	32.01	1192	25.56	1.25	8.2	1.41e-8	-18.08	2.91e-5	-10.45	6.99e-8	-16.48
255	motif_db/EUKARYOTE/jolma2013.meme	TBX15_DBD_2		AGGTGTGA	850	18.22	630	13.51	1.35	9.3	1.66e-8	-17.91	3.43e-5	-10.28	8.22e-8	-16.31
256	motif_db/MOUSE/uniprobe_mouse.meme	UP00030_1	Sox11_primary	HNDARAACAAAGRANNH	1731	37.11	1407	30.17	1.23	7.6	1.84e-8	-17.81	3.81e-5	-10.17	9.09e-8	-16.21
257	motif_db/JASPAR/JASPAR2022_CORE_vertebrates_non-redundant_v2.meme	MA0803.1	TBX15	AGGTGTGA	834	17.88	617	13.23	1.35	9.3	1.86e-8	-17.80	3.85e-5	-10.16	9.15e-8	-16.21
258	motif_db/MOUSE/uniprobe_mouse.meme	UP00078_1	Arid3a_primary	SNNHTTAATTAAAMNHN	2320	49.74	1940	41.60	1.2	6.9	1.89e-8	-17.79	3.91e-5	-10.15	9.25e-8	-16.20
259	motif_db/EUKARYOTE/jolma2013.meme	HESX1_DBD_1		GHTAATTRRH	1678	35.98	1360	29.16	1.23	6.5	1.91e-8	-17.77	3.96e-5	-10.14	9.33e-8	-16.19
260	motif_db/JASPAR/JASPAR2022_CORE_vertebrates_non-redundant_v2.meme	MA0628.1	POU6F1	AYTAATTART	2330	49.96	1951	41.83	1.19	5.5	2.19e-8	-17.64	4.53e-5	-10.00	1.06e-7	-16.06
261	motif_db/JASPAR/JASPAR2022_CORE_vertebrates_non-redundant_v2.meme	MA1620.1	Ptf1A	NVACACCTGTNN	208	4.46	109	2.34	1.9	13	2.31e-8	-17.58	4.79e-5	-9.95	1.12e-7	-16.01
262	motif_db/MOUSE/uniprobe_mouse.meme	UP00121_1	Hoxd10_2368.2	VRKNYAATAAAATDDWN	1622	34.78	1313	28.15	1.24	8.1	2.76e-8	-17.40	5.72e-5	-9.77	1.33e-7	-15.83
263	motif_db/JASPAR/JASPAR2022_CORE_vertebrates_non-redundant_v2.meme	MA0914.1	ISL2	GCAMTTAR	1347	28.88	1070	22.94	1.26	9	3.50e-8	-17.17	7.25e-5	-9.53	1.68e-7	-15.60
264	motif_db/EUKARYOTE/jolma2013.meme	RARA_full_1		ARGGTCAAAAGGTCA	620	13.29	439	9.41	1.41	1.7	3.51e-8	-17.17	7.26e-5	-9.53	1.68e-7	-15.60
265	motif_db/JASPAR/JASPAR2022_CORE_vertebrates_non-redundant_v2.meme	MA1602.1	ZSCAN29	YGTCTACRCNGN	800	17.15	592	12.69	1.35	6.1	3.66e-8	-17.12	7.57e-5	-9.49	1.74e-7	-15.56
266	motif_db/MOUSE/uniprobe_mouse.meme	UP00179_1	Pou2f3_3986.2	THKTATGCAAATKMDM	2093	44.88	1741	37.33	1.2	4.3	3.73e-8	-17.10	7.73e-5	-9.47	1.77e-7	-15.55
267	motif_db/JASPAR/JASPAR2022_CORE_vertebrates_non-redundant_v2.meme	MA0494.1	Nr1h3::Rxra	TGACCTNNAGTRACCYYDN	1447	31.02	1162	24.91	1.25	7.2	5.12e-8	-16.79	1.06e-4	-9.15	2.42e-7	-15.23
268	motif_db/EUKARYOTE/jolma2013.meme	FOXB1_DBD_3		WATGTAAATAT	1260	27.02	996	21.36	1.26	8.4	5.16e-8	-16.78	1.07e-4	-9.14	2.43e-7	-15.23
269	motif_db/EUKARYOTE/jolma2013.meme	Rarg_DBD_3		AAGGTCAMSARAGGTCA	173	3.71	86	1.84	2	4.3	5.26e-8	-16.76	1.09e-4	-9.13	2.47e-7	-15.21
270	motif_db/JASPAR/JASPAR2022_CORE_vertebrates_non-redundant_v2.meme	MA0663.1	MLX	RTCACGTGAT	1754	37.61	1438	30.83	1.22	1.9	5.31e-8	-16.75	1.10e-4	-9.12	2.49e-7	-15.21
271	motif_db/EUKARYOTE/jolma2013.meme	HOXC13_DBD_1		CYAATAAAAH	2567	55.04	2178	46.70	1.18	5.9	5.37e-8	-16.74	1.11e-4	-9.10	2.51e-7	-15.20
272	motif_db/JASPAR/JASPAR2022_CORE_vertebrates_non-redundant_v2.meme	MA1565.1	TBX18	DRAGGTGTGAAR	1568	33.62	1272	27.27	1.23	8.3	6.11e-8	-16.61	1.26e-4	-8.98	2.84e-7	-15.08
273	motif_db/EUKARYOTE/jolma2013.meme	FOXB1_DBD_2		WATGTAAATATTGACAYW	907	19.45	688	14.75	1.32	4	6.56e-8	-16.54	1.36e-4	-8.90	3.04e-7	-15.01
274	motif_db/JASPAR/JASPAR2022_CORE_vertebrates_non-redundant_v2.meme	MA0141.3	ESRRB	TCAAGGTCAWW	404	8.66	264	5.66	1.53	7.7	6.59e-8	-16.54	1.36e-4	-8.90	3.04e-7	-15.01
275	motif_db/MOUSE/uniprobe_mouse.meme	UP00251_1	Esx1_3124.2	NWNNRYTAATTARTDSW	1953	41.87	1620	34.73	1.21	4	6.65e-8	-16.53	1.38e-4	-8.89	3.05e-7	-15.00
276	motif_db/JASPAR/JASPAR2022_CORE_vertebrates_non-redundant_v2.meme	MA0841.1	NFE2	VATGACTCATS	820	17.58	613	13.14	1.34	0.37	6.68e-8	-16.52	1.38e-4	-8.89	3.06e-7	-15.00
277	motif_db/MOUSE/uniprobe_mouse.meme	UP00048_1	Rara_primary	NHBMAAAGGTCACSND	1646	35.29	1343	28.80	1.23	6.5	6.83e-8	-16.50	1.41e-4	-8.86	3.11e-7	-14.98
278	motif_db/JASPAR/JASPAR2022_CORE_vertebrates_non-redundant_v2.meme	MA0746.2	SP3	NGCCACGCCCMCH	1120	24.01	875	18.76	1.28	7.5	7.22e-8	-16.44	1.50e-4	-8.81	3.28e-7	-14.93
279	motif_db/MOUSE/uniprobe_mouse.meme	UP00079_1	Esrra_primary	NMNYCAAGGTCAHNNNN	582	12.48	411	8.81	1.42	9.6	7.26e-8	-16.44	1.50e-4	-8.80	3.29e-7	-14.93
280	motif_db/EUKARYOTE/jolma2013.meme	ISL2_DBD		GCAMTTAR	1353	29.01	1082	23.20	1.25	8.9	7.72e-8	-16.38	1.60e-4	-8.74	3.48e-7	-14.87
281	motif_db/EUKARYOTE/jolma2013.meme	HOXA13_full_2		WCTCGTAAAAH	691	14.82	504	10.81	1.37	9	8.50e-8	-16.28	1.76e-4	-8.65	3.82e-7	-14.78
282	motif_db/JASPAR/JASPAR2022_CORE_vertebrates_non-redundant_v2.meme	MA0778.1	NFKB2	AGGGGAWTCCCCY	652	13.98	471	10.10	1.38	6.2	8.70e-8	-16.26	1.80e-4	-8.62	3.90e-7	-14.76
283	motif_db/MOUSE/uniprobe_mouse.meme	UP00260_1	Hoxc6_3954.2	YRAVKTAATTAMBWRNN	1062	22.77	828	17.75	1.28	8.3	1.23e-7	-15.91	2.55e-4	-8.27	5.51e-7	-14.41
284	motif_db/MOUSE/uniprobe_mouse.meme	UP00146_2	Pou6f1_3733.1	VHHVATAATGAGSTKKM	1902	40.78	1582	33.92	1.2	3.9	1.46e-7	-15.74	3.03e-4	-8.10	6.50e-7	-14.25
285	motif_db/JASPAR/JASPAR2022_CORE_vertebrates_non-redundant_v2.meme	MA1511.2	KLF10	GGGGCGGGG	2121	45.48	1782	38.21	1.19	5	1.51e-7	-15.71	3.13e-4	-8.07	6.70e-7	-14.22
286	motif_db/JASPAR/JASPAR2022_CORE_vertebrates_non-redundant_v2.meme	MA0837.2	CEBPE	KATTGCGCAATM	570	12.22	405	8.68	1.41	3.3	1.54e-7	-15.68	3.20e-4	-8.05	6.82e-7	-14.20
287	motif_db/JASPAR/JASPAR2022_CORE_vertebrates_non-redundant_v2.meme	MA0003.4	TFAP2A	NNKGCCTCAGGCNN	2148	46.05	1807	38.74	1.19	6.9	1.58e-7	-15.66	3.28e-4	-8.02	6.97e-7	-14.18
288	motif_db/JASPAR/JASPAR2022_CORE_vertebrates_non-redundant_v2.meme	MA1571.1	TGIF2LX	TGACAGCTGTCA	912	19.55	699	14.99	1.3	7.4	1.69e-7	-15.59	3.50e-4	-7.96	7.41e-7	-14.12
289	motif_db/MOUSE/uniprobe_mouse.meme	UP00108_1	Alx3_3418.2	WNWAYTAATTARYTVWN	2163	46.38	1822	39.07	1.19	2.9	1.79e-7	-15.53	3.71e-4	-7.90	7.83e-7	-14.06
290	motif_db/JASPAR/JASPAR2022_CORE_vertebrates_non-redundant_v2.meme	MA1558.1	SNAI1	DRCAGGTGYD	776	16.64	582	12.48	1.33	11	1.95e-7	-15.45	4.04e-4	-7.81	8.50e-7	-13.98
291	motif_db/JASPAR/JASPAR2022_CORE_vertebrates_non-redundant_v2.meme	MA1566.2	TBX3	RAGGTGTGAAV	1205	25.84	959	20.56	1.26	8.2	2.16e-7	-15.35	4.47e-4	-7.71	9.38e-7	-13.88
292	motif_db/EUKARYOTE/jolma2013.meme	ESRRA_DBD_4		BTCAAGGTCAH	1907	40.89	1591	34.11	1.2	7	2.18e-7	-15.34	4.52e-4	-7.70	9.44e-7	-13.87
293	motif_db/JASPAR/JASPAR2022_CORE_vertebrates_non-redundant_v2.meme	MA0648.1	GSC	VYTAATCCSY	1672	35.85	1378	29.55	1.21	8.1	2.20e-7	-15.33	4.54e-4	-7.70	9.47e-7	-13.87
294	motif_db/MOUSE/uniprobe_mouse.meme	UP00202_1	Dlx1_1741.2	NTGMRDTAATTAAY	2354	50.47	2000	42.88	1.18	4.3	2.31e-7	-15.28	4.78e-4	-7.65	9.92e-7	-13.82
295	motif_db/JASPAR/JASPAR2022_CORE_vertebrates_non-redundant_v2.meme	MA0719.1	RHOXF1	NTRATCCN	155	3.32	77	1.65	2	11	2.43e-7	-15.23	5.04e-4	-7.59	1.04e-6	-13.78
296	motif_db/EUKARYOTE/jolma2013.meme	RHOXF1_DBD_2		NTRATCCN	155	3.32	77	1.65	2	11	2.43e-7	-15.23	5.04e-4	-7.59	1.04e-6	-13.78
297	motif_db/JASPAR/JASPAR2022_CORE_vertebrates_non-redundant_v2.meme	MA0627.2	POU2F3	NWTATGCAAATNH	139	2.98	66	1.42	2.09	13	2.67e-7	-15.14	5.52e-4	-7.50	1.13e-6	-13.69
298	motif_db/EUKARYOTE/jolma2013.meme	SNAI2_DBD		DRCAGGTGB	570	12.22	408	8.75	1.4	11	2.67e-7	-15.14	5.52e-4	-7.50	1.13e-6	-13.69
299	motif_db/MOUSE/uniprobe_mouse.meme	UP00043_2	Bcl6b_secondary	HNNBCCGCCCCWNMNV	989	21.20	770	16.51	1.28	9.4	2.78e-7	-15.10	5.75e-4	-7.46	1.17e-6	-13.65
300	motif_db/MOUSE/uniprobe_mouse.meme	UP00134_1	Hoxb13_3479.1	VRNCCAATAAAAWHHV	2120	45.45	1788	38.34	1.19	6.6	2.84e-7	-15.08	5.87e-4	-7.44	1.19e-6	-13.64
301	motif_db/EUKARYOTE/jolma2013.meme	HOXC11_DBD_2		DGYMATAAAAH	1927	41.32	1613	34.58	1.19	8.5	3.09e-7	-14.99	6.40e-4	-7.35	1.30e-6	-13.55
302	motif_db/EUKARYOTE/jolma2013.meme	MAFF_DBD		WTGCTGASTCAGCAW	1856	39.79	1550	33.23	1.2	0.47	3.64e-7	-14.83	7.53e-4	-7.19	1.52e-6	-13.40
303	motif_db/EUKARYOTE/jolma2013.meme	MGA_DBD_3		GGTGTGAAWTTTCACACC	262	5.62	158	3.39	1.65	7.5	3.64e-7	-14.83	7.54e-4	-7.19	1.52e-6	-13.40
304	motif_db/JASPAR/JASPAR2022_CORE_vertebrates_non-redundant_v2.meme	MA1559.1	SNAI3	RRCAGGTGYA	523	11.21	371	7.95	1.41	11	4.28e-7	-14.66	8.85e-4	-7.03	1.78e-6	-13.24
305	motif_db/JASPAR/JASPAR2022_CORE_vertebrates_non-redundant_v2.meme	MA1969.1	THRA	NYTGTGTCCTCABRTGACCTYWBB	45	0.96	9	0.19	4.6	16	4.34e-7	-14.65	8.98e-4	-7.01	1.80e-6	-13.23
306	motif_db/EUKARYOTE/jolma2013.meme	Nr2e1_DBD_2		AAGTCAADAAGTCA	682	14.62	508	10.89	1.34	7.9	5.84e-7	-14.35	1.21e-3	-6.72	2.41e-6	-12.94
307	motif_db/JASPAR/JASPAR2022_CORE_vertebrates_non-redundant_v2.meme	MA1643.1	NFIB	NNCCTGGCAYNGTGCCAAGNN	1191	25.54	957	20.52	1.24	4.1	7.52e-7	-14.10	1.56e-3	-6.46	3.10e-6	-12.69
308	motif_db/MOUSE/uniprobe_mouse.meme	UP00096_1	Sox13_primary	WYWRGAACAATWWWTW	1769	37.93	1479	31.71	1.2	7.6	7.76e-7	-14.07	1.61e-3	-6.43	3.18e-6	-12.66
309	motif_db/EUKARYOTE/jolma2013.meme	HES5_DBD_1		YGGCACGTGCCR	244	5.23	147	3.15	1.66	7	8.49e-7	-13.98	1.76e-3	-6.34	3.47e-6	-12.57
310	motif_db/EUKARYOTE/jolma2013.meme	ARX_DBD		NTAATYDAATTAR	306	6.56	196	4.20	1.56	12	8.83e-7	-13.94	1.83e-3	-6.30	3.60e-6	-12.53
311	motif_db/MOUSE/uniprobe_mouse.meme	UP00159_1	Six2_2307.2	RAKRGGGTATCACNWNT	1264	27.10	1024	21.96	1.23	6	9.02e-7	-13.92	1.87e-3	-6.28	3.67e-6	-12.52
312	motif_db/EUKARYOTE/jolma2013.meme	GSC_full		VYTAATCCSH	1679	36.00	1399	30.00	1.2	8	9.08e-7	-13.91	1.88e-3	-6.28	3.68e-6	-12.51
313	motif_db/EUKARYOTE/jolma2013.meme	HES7_DBD		YGGCACGTGCCR	219	4.70	128	2.74	1.71	6.7	9.17e-7	-13.90	1.90e-3	-6.27	3.70e-6	-12.51
314	motif_db/MOUSE/uniprobe_mouse.meme	UP00084_2	Gmeb1_secondary	KGRBCRACGTYGTYHW	869	18.63	674	14.45	1.29	9.2	9.71e-7	-13.84	2.01e-3	-6.21	3.91e-6	-12.45
315	motif_db/MOUSE/uniprobe_mouse.meme	UP00149_1	Phox2b_3948.1	VVNAATTAATTAABDNG	2028	43.48	1719	36.86	1.18	3.5	1.05e-6	-13.77	2.17e-3	-6.13	4.20e-6	-12.38
316	motif_db/EUKARYOTE/jolma2013.meme	ESRRB_DBD		TCAAGGTCAWW	1030	22.08	817	17.52	1.26	5.1	1.09e-6	-13.73	2.25e-3	-6.10	4.34e-6	-12.35
317	motif_db/MOUSE/uniprobe_mouse.meme	UP00073_2	Foxa2_secondary	VVWAATAACAAANSN	678	14.54	509	10.91	1.33	10	1.17e-6	-13.66	2.42e-3	-6.02	4.66e-6	-12.28
318	motif_db/MOUSE/uniprobe_mouse.meme	UP00164_1	Hoxa7_2668.2	SGMNTTAATTAATDNNC	2258	48.41	1932	41.42	1.17	6	1.20e-6	-13.63	2.49e-3	-6.00	4.77e-6	-12.25
319	motif_db/JASPAR/JASPAR2022_CORE_vertebrates_non-redundant_v2.meme	MA0814.2	TFAP2C	NNGCCTGAGGCGNN	2215	47.49	1893	40.59	1.17	6.9	1.25e-6	-13.59	2.58e-3	-5.96	4.94e-6	-12.22
320	motif_db/MOUSE/uniprobe_mouse.meme	UP00118_1	Pou4f3_2791.1	HVTTATTAATKADKYC	1068	22.90	852	18.27	1.25	6.4	1.27e-6	-13.57	2.64e-3	-5.94	5.03e-6	-12.20
321	motif_db/EUKARYOTE/jolma2013.meme	FOXD2_DBD_1		HRHWAATATTKAYH	1136	24.36	913	19.58	1.24	8.3	1.33e-6	-13.53	2.75e-3	-5.90	5.23e-6	-12.16
322	motif_db/JASPAR/JASPAR2022_CORE_vertebrates_non-redundant_v2.meme	MA0135.1	Lhx3	WAATTAATTAWYY	1389	29.78	1141	24.46	1.22	3.3	1.45e-6	-13.44	3.00e-3	-5.81	5.69e-6	-12.08
323	motif_db/JASPAR/JASPAR2022_CORE_vertebrates_non-redundant_v2.meme	MA0124.2	Nkx3-1	RCCACTTAA	1521	32.61	1261	27.04	1.21	7.8	1.52e-6	-13.40	3.15e-3	-5.76	5.96e-6	-12.03
324	motif_db/EUKARYOTE/jolma2013.meme	POU3F2_DBD_1		YWTGCATAAWTTA	377	8.08	256	5.49	1.47	12	1.54e-6	-13.38	3.19e-3	-5.75	5.99e-6	-12.03
325	motif_db/MOUSE/uniprobe_mouse.meme	UP00146_1	Pou6f1_1731.2	VHNSWTAATGAGSTKDN	1975	42.35	1675	35.91	1.18	4.2	1.54e-6	-13.38	3.19e-3	-5.75	5.99e-6	-12.03
326	motif_db/JASPAR/JASPAR2022_CORE_vertebrates_non-redundant_v2.meme	MA0891.1	GSC2	NYTAATCCBH	1702	36.49	1426	30.57	1.19	8.2	1.59e-6	-13.35	3.30e-3	-5.72	6.17e-6	-12.00
327	motif_db/EUKARYOTE/jolma2013.meme	NFKB2_DBD		AGGGGAWTCCCCY	706	15.14	536	11.49	1.32	6.2	1.77e-6	-13.25	3.66e-3	-5.61	6.83e-6	-11.89
328	motif_db/JASPAR/JASPAR2022_CORE_vertebrates_non-redundant_v2.meme	MA0468.1	DUX4	TAAYYYAATCA	1458	31.26	1206	25.86	1.21	0.82	1.88e-6	-13.19	3.88e-3	-5.55	7.23e-6	-11.84
329	motif_db/EUKARYOTE/jolma2013.meme	MLXIPL_full		RTCACGTGAT	703	15.07	534	11.45	1.32	8.1	1.92e-6	-13.16	3.98e-3	-5.53	7.39e-6	-11.82
330	motif_db/JASPAR/JASPAR2022_CORE_vertebrates_non-redundant_v2.meme	MA0149.1	EWSR1-FLI1	GGAAGGAAGGAAGGAAGG	244	5.23	150	3.22	1.62	0.0062	1.99e-6	-13.13	4.12e-3	-5.49	7.62e-6	-11.79
331	motif_db/EUKARYOTE/jolma2013.meme	GSC2_DBD		NYTAATCCBH	1704	36.54	1431	30.68	1.19	8.2	2.12e-6	-13.06	4.39e-3	-5.43	8.10e-6	-11.72
332	motif_db/MOUSE/uniprobe_mouse.meme	UP00390_1	Tcf1_2666.2	YSKNRGTTAACTAAARB	2387	51.18	2060	44.17	1.16	5.3	2.39e-6	-12.95	4.94e-3	-5.31	9.09e-6	-11.61
333	motif_db/EUKARYOTE/jolma2013.meme	XBP1_DBD_1		GATGACGTCATC	1479	31.71	1228	26.33	1.2	3	2.51e-6	-12.90	5.19e-3	-5.26	9.52e-6	-11.56
334	motif_db/JASPAR/JASPAR2022_CORE_vertebrates_non-redundant_v2.meme	MA1972.1	ZFP14	GGAGGCHCHGGARBG	3416	73.24	3019	64.73	1.13	2.7	2.57e-6	-12.87	5.32e-3	-5.24	9.72e-6	-11.54
335	motif_db/MOUSE/uniprobe_mouse.meme	UP00238_1	Nkx6-3_3446.1	GVNWATTAATTAVTBNK	1920	41.17	1631	34.97	1.18	5.7	2.64e-6	-12.84	5.47e-3	-5.21	9.97e-6	-11.52
336	motif_db/MOUSE/uniprobe_mouse.meme	UP00141_1	Vsx1_1728.1	CSARTTAATTAAYNAHT	2275	48.78	1958	41.98	1.16	3.3	2.68e-6	-12.83	5.54e-3	-5.20	1.01e-5	-11.51
337	motif_db/MOUSE/uniprobe_mouse.meme	UP00168_1	Hoxd8_2644.1	TAADTAATTAATRGCTN	1677	35.96	1409	30.21	1.19	6.7	2.74e-6	-12.81	5.66e-3	-5.17	1.03e-5	-11.49
338	motif_db/JASPAR/JASPAR2022_CORE_vertebrates_non-redundant_v2.meme	MA0664.1	MLXIPL	RTCACGTGAT	738	15.82	568	12.18	1.3	7.9	3.18e-6	-12.66	6.59e-3	-5.02	1.19e-5	-11.34
339	motif_db/EUKARYOTE/jolma2013.meme	Foxj3_DBD_2		GTAAACARTAAACA	303	6.50	199	4.27	1.52	12	3.28e-6	-12.63	6.79e-3	-4.99	1.22e-5	-11.31
340	motif_db/JASPAR/JASPAR2022_CORE_vertebrates_non-redundant_v2.meme	MA1513.1	KLF15	SCCCCGCCCCS	1372	29.42	1134	24.31	1.21	4.1	3.35e-6	-12.61	6.93e-3	-4.97	1.24e-5	-11.29
341	motif_db/JASPAR/JASPAR2022_CORE_vertebrates_non-redundant_v2.meme	MA0614.1	Foxj2	RTAAACAA	1182	25.34	963	20.65	1.23	9.1	3.47e-6	-12.57	7.19e-3	-4.93	1.29e-5	-11.26
342	motif_db/EUKARYOTE/jolma2013.meme	TCF3_DBD		HRCACCTGBN	1274	27.32	1046	22.43	1.22	9.5	3.54e-6	-12.55	7.33e-3	-4.92	1.31e-5	-11.24
343	motif_db/JASPAR/JASPAR2022_CORE_vertebrates_non-redundant_v2.meme	MA0659.3	Mafg	NWGMTGACTCAGCAN	1744	37.39	1474	31.60	1.18	5.9	3.79e-6	-12.48	7.85e-3	-4.85	1.39e-5	-11.18
344	motif_db/MOUSE/uniprobe_mouse.meme	UP00237_1	Otp_3496.1	VVYWRTTAATTAAYDNG	2310	49.53	1995	42.77	1.16	0.84	3.79e-6	-12.48	7.85e-3	-4.85	1.39e-5	-11.18
345	motif_db/JASPAR/JASPAR2022_CORE_vertebrates_non-redundant_v2.meme	MA0095.3	Yy1	NNCAAAATGGCN	1112	23.84	901	19.32	1.23	8.7	3.84e-6	-12.47	7.94e-3	-4.84	1.41e-5	-11.17
346	motif_db/JASPAR/JASPAR2022_CORE_vertebrates_non-redundant_v2.meme	MA0030.1	FOXF2	BNAASGTAAACAAD	874	18.74	689	14.77	1.27	5.8	3.86e-6	-12.47	7.98e-3	-4.83	1.41e-5	-11.17
347	motif_db/EUKARYOTE/jolma2013.meme	Esrra_DBD_2		TTCAAGGTCAT	879	18.85	694	14.88	1.27	4.6	4.12e-6	-12.40	8.54e-3	-4.76	1.50e-5	-11.11
348	motif_db/EUKARYOTE/jolma2013.meme	TGIF2_DBD		TGACAGSTGTCA	1219	26.14	998	21.40	1.22	3.7	4.19e-6	-12.38	8.68e-3	-4.75	1.52e-5	-11.09
349	motif_db/EUKARYOTE/jolma2013.meme	FOXO6_DBD_1		GTAAACATGTTTAC	1179	25.28	962	20.63	1.23	0.71	4.22e-6	-12.38	8.73e-3	-4.74	1.53e-5	-11.09
350	motif_db/JASPAR/JASPAR2022_CORE_vertebrates_non-redundant_v2.meme	MA0486.2	HSF1	TTCTAGAAYRTTC	105	2.25	49	1.05	2.12	11	4.91e-6	-12.22	1.02e-2	-4.59	1.77e-5	-10.94
351	motif_db/JASPAR/JASPAR2022_CORE_vertebrates_non-redundant_v2.meme	MA0517.1	STAT1::STAT2	THAGTTTCRKTTTCY	1774	38.04	1505	32.27	1.18	4.8	5.12e-6	-12.18	1.06e-2	-4.55	1.84e-5	-10.90
352	motif_db/MOUSE/uniprobe_mouse.meme	UP00252_1	Hoxc5_2630.2	CGMRTTAATTAATWANN	1998	42.84	1711	36.69	1.17	5.1	5.18e-6	-12.17	1.07e-2	-4.54	1.86e-5	-10.89
353	motif_db/JASPAR/JASPAR2022_CORE_vertebrates_non-redundant_v2.meme	MA0067.2	PAX2	BCAVTSRAGCGTGACGR	1490	31.95	1246	26.72	1.2	2.7	5.40e-6	-12.13	1.12e-2	-4.49	1.93e-5	-10.85
354	motif_db/EUKARYOTE/jolma2013.meme	Nkx3-1_DBD		RCCACTTAA	1539	33.00	1291	27.68	1.19	7.8	5.47e-6	-12.12	1.13e-2	-4.48	1.95e-5	-10.84
355	motif_db/JASPAR/JASPAR2022_CORE_vertebrates_non-redundant_v2.meme	MA1723.1	PRDM9	RGDGGGVAGGGRGGVRRMARVARR	3080	66.04	2717	58.25	1.13	2.9	5.68e-6	-12.08	1.17e-2	-4.44	2.02e-5	-10.81
356	motif_db/MOUSE/uniprobe_mouse.meme	UP00388_2	Six6_2267.5	DWWRGGGTATCAWNWHT	1530	32.80	1283	27.51	1.19	6.3	5.68e-6	-12.08	1.18e-2	-4.44	2.02e-5	-10.81
357	motif_db/EUKARYOTE/jolma2013.meme	IRF7_DBD_1		HCGAAARYGAAAVT	1801	38.61	1532	32.85	1.18	2.9	6.14e-6	-12.00	1.27e-2	-4.36	2.17e-5	-10.74
358	motif_db/MOUSE/uniprobe_mouse.meme	UP00048_2	Rara_secondary	MKMGYSGGGTCAMKBN	1601	34.33	1349	28.92	1.19	7.9	6.30e-6	-11.97	1.30e-2	-4.34	2.22e-5	-10.71
359	motif_db/EUKARYOTE/jolma2013.meme	Arx_DBD		NTAATTDAATTAR	287	6.15	189	4.05	1.52	12	6.55e-6	-11.94	1.36e-2	-4.30	2.30e-5	-10.68
360	motif_db/EUKARYOTE/jolma2013.meme	Msx3_DBD_1		SCAATTAAAWWSCAATTA	2664	57.12	2333	50.02	1.14	0.4	7.32e-6	-11.82	1.52e-2	-4.19	2.57e-5	-10.57
361	motif_db/EUKARYOTE/jolma2013.meme	THRB_DBD_3		DTGACCTYANWTRAGGTCAC	832	17.84	657	14.09	1.27	0.1	7.45e-6	-11.81	1.54e-2	-4.17	2.61e-5	-10.55
362	motif_db/JASPAR/JASPAR2022_CORE_vertebrates_non-redundant_v2.meme	MA0048.2	NHLH1	CGCAGCTGCK	2955	63.36	2607	55.90	1.13	2.6	8.33e-6	-11.70	1.72e-2	-4.06	2.91e-5	-10.45
363	motif_db/EUKARYOTE/jolma2013.meme	HOXD13_DBD_1		CYMATAAAAH	2398	51.42	2089	44.79	1.15	5.7	9.08e-6	-11.61	1.88e-2	-3.97	3.16e-5	-10.36
364	motif_db/EUKARYOTE/jolma2013.meme	BARHL2_full_3		TAAWYGNYSHTAAWYG	1641	35.18	1390	29.80	1.18	5.2	9.22e-6	-11.59	1.91e-2	-3.96	3.20e-5	-10.35
365	motif_db/JASPAR/JASPAR2022_CORE_vertebrates_non-redundant_v2.meme	MA1517.1	KLF6	NRCCACGCCCH	439	9.41	317	6.80	1.38	12	9.30e-6	-11.59	1.93e-2	-3.95	3.21e-5	-10.35
366	motif_db/JASPAR/JASPAR2022_CORE_vertebrates_non-redundant_v2.meme	MA0050.3	Irf1	ANTGAAACTGAAASH	3263	69.96	2897	62.11	1.13	4.8	9.30e-6	-11.59	1.93e-2	-3.95	3.21e-5	-10.35
367	motif_db/JASPAR/JASPAR2022_CORE_vertebrates_non-redundant_v2.meme	MA0797.1	TGIF2	TGACAGSTGTCA	1482	31.78	1245	26.69	1.19	2.5	9.48e-6	-11.57	1.96e-2	-3.93	3.26e-5	-10.33
368	motif_db/JASPAR/JASPAR2022_CORE_vertebrates_non-redundant_v2.meme	MA0038.2	GFI1	BMAATCACDGCA	144	3.09	79	1.69	1.81	13	1.09e-5	-11.42	2.27e-2	-3.79	3.76e-5	-10.19
369	motif_db/EUKARYOTE/jolma2013.meme	SP1_DBD		RCCMCRCCCMC	1121	24.04	919	19.70	1.22	9.4	1.11e-5	-11.41	2.29e-2	-3.78	3.79e-5	-10.18
370	motif_db/MOUSE/uniprobe_mouse.meme	UP00126_1	Dlx2_2273.2	VVDRTAATTABHYMAG	1996	42.80	1719	36.86	1.16	5.8	1.11e-5	-11.41	2.30e-2	-3.77	3.79e-5	-10.18
371	motif_db/EUKARYOTE/jolma2013.meme	HEY2_DBD		GRCACGTGCC	2833	60.74	2498	53.56	1.13	3.8	1.15e-5	-11.38	2.37e-2	-3.74	3.90e-5	-10.15
372	motif_db/MOUSE/uniprobe_mouse.meme	UP00082_1	Zfp187_primary	NTATGTACTAATWM	2275	48.78	1978	42.41	1.15	2.5	1.15e-5	-11.37	2.39e-2	-3.74	3.90e-5	-10.15
373	motif_db/MOUSE/uniprobe_mouse.meme	UP00247_1	Pax4_3989.2	WVRDYTAATTARYBSDN	597	12.80	454	9.73	1.31	8.2	1.15e-5	-11.37	2.39e-2	-3.73	3.90e-5	-10.15
374	motif_db/EUKARYOTE/jolma2013.meme	TFAP2B_DBD_2		HGCCTSAGGCD	2608	55.92	2288	49.06	1.14	4	1.15e-5	-11.37	2.39e-2	-3.73	3.90e-5	-10.15
375	motif_db/JASPAR/JASPAR2022_CORE_vertebrates_non-redundant_v2.meme	MA0833.2	ATF4	DDATGATGCAATMN	1166	25.00	960	20.58	1.21	6.4	1.16e-5	-11.37	2.40e-2	-3.73	3.90e-5	-10.15
376	motif_db/JASPAR/JASPAR2022_CORE_vertebrates_non-redundant_v2.meme	MA1107.2	KLF9	MNGCCACACCCACHYV	1272	27.27	1056	22.64	1.2	8.4	1.16e-5	-11.36	2.41e-2	-3.73	3.91e-5	-10.15
377	motif_db/JASPAR/JASPAR2022_CORE_vertebrates_non-redundant_v2.meme	MA1607.1	Foxl2	DDWATGTAAACANN	923	19.79	742	15.91	1.24	9.6	1.20e-5	-11.33	2.49e-2	-3.69	4.04e-5	-10.12
378	motif_db/EUKARYOTE/jolma2013.meme	PROP1_DBD		TAATYWAATTA	437	9.37	317	6.80	1.38	9.8	1.26e-5	-11.29	2.60e-2	-3.65	4.20e-5	-10.08
379	motif_db/JASPAR/JASPAR2022_CORE_vertebrates_non-redundant_v2.meme	MA0784.2	POU1F1	ANCTMATTWGCATAWT	303	6.50	205	4.40	1.48	6.3	1.28e-5	-11.27	2.65e-2	-3.63	4.26e-5	-10.06
380	motif_db/MOUSE/uniprobe_mouse.meme	UP00132_1	Evx2_2645.3	NMCMGCTAATTAGCKKW	895	19.19	718	15.39	1.25	5.4	1.36e-5	-11.21	2.81e-2	-3.57	4.52e-5	-10.01
381	motif_db/MOUSE/uniprobe_mouse.meme	UP00212_1	Lhx5_2279.1	VNAATTAATTAAAWHHY	952	20.41	769	16.49	1.24	6.6	1.37e-5	-11.20	2.83e-2	-3.56	4.54e-5	-10.00
382	motif_db/EUKARYOTE/jolma2013.meme	PDX1_DBD_1		SYAATTARBRNTAATTAV	346	7.42	241	5.17	1.43	10	1.40e-5	-11.17	2.91e-2	-3.54	4.65e-5	-9.98
383	motif_db/JASPAR/JASPAR2022_CORE_vertebrates_non-redundant_v2.meme	MA0715.1	PROP1	TAATYWAATTA	455	9.76	333	7.14	1.37	9.5	1.41e-5	-11.17	2.92e-2	-3.53	4.66e-5	-9.97
384	motif_db/EUKARYOTE/jolma2013.meme	FOXG1_DBD_1		RTAAACAATDGTAAACA	126	2.70	67	1.44	1.87	1.7	1.74e-5	-10.96	3.59e-2	-3.33	5.71e-5	-9.77
385	motif_db/EUKARYOTE/jolma2013.meme	Foxj3_DBD_3		RTAAACAA	833	17.86	665	14.26	1.25	10	1.75e-5	-10.96	3.61e-2	-3.32	5.73e-5	-9.77
386	motif_db/EUKARYOTE/jolma2013.meme	SP8_DBD		RCCACGCCCMCY	217	4.65	137	2.94	1.58	13	1.83e-5	-10.91	3.80e-2	-3.27	6.00e-5	-9.72
387	motif_db/EUKARYOTE/jolma2013.meme	POU3F3_DBD_3		WTRAATAWKHAW	374	8.02	266	5.70	1.4	11	1.89e-5	-10.88	3.92e-2	-3.24	6.17e-5	-9.69
388	motif_db/JASPAR/JASPAR2022_CORE_vertebrates_non-redundant_v2.meme	MA0119.1	NFIC::TLX1	TGGCASSRWGCCAA	1072	22.98	880	18.87	1.22	1.1	1.91e-5	-10.87	3.95e-2	-3.23	6.22e-5	-9.69
389	motif_db/JASPAR/JASPAR2022_CORE_vertebrates_non-redundant_v2.meme	MA1603.1	Dmrt1	GHTACAAAGTADC	1665	35.70	1421	30.47	1.17	6.3	1.93e-5	-10.85	4.01e-2	-3.22	6.28e-5	-9.67
390	motif_db/EUKARYOTE/jolma2013.meme	GLI2_DBD_2		GCGACCACMCTR	1988	42.62	1720	36.88	1.16	5.2	2.06e-5	-10.79	4.26e-2	-3.15	6.67e-5	-9.61
391	motif_db/JASPAR/JASPAR2022_CORE_vertebrates_non-redundant_v2.meme	MA0018.4	CREB1	NNRTGATGTCAYN	2643	56.67	2330	49.96	1.13	5.5	2.12e-5	-10.76	4.39e-2	-3.13	6.85e-5	-9.59
392	motif_db/JASPAR/JASPAR2022_CORE_vertebrates_non-redundant_v2.meme	MA0685.2	SP4	GGGGCGGGG	2707	58.04	2392	51.29	1.13	1.6	2.40e-5	-10.64	4.96e-2	-3.00	7.73e-5	-9.47
393	motif_db/MOUSE/uniprobe_mouse.meme	UP00044_2	Mafk_secondary	VNAAAAAKTGCAHBR	1372	29.42	1155	24.76	1.19	8.5	2.43e-5	-10.62	5.04e-2	-2.99	7.82e-5	-9.46
394	motif_db/MOUSE/uniprobe_mouse.meme	UP00250_1	Irx5_2385.1	WWNNWACATGTWNDANW	2171	46.55	1892	40.57	1.15	4.9	2.45e-5	-10.62	5.06e-2	-2.98	7.85e-5	-9.45
395	motif_db/EUKARYOTE/jolma2013.meme	Cebpb_DBD		RTTRCGCAAY	1849	39.64	1594	34.18	1.16	4.2	2.49e-5	-10.60	5.16e-2	-2.96	7.98e-5	-9.44
396	motif_db/JASPAR/JASPAR2022_CORE_vertebrates_non-redundant_v2.meme	MA1652.1	ZKSCAN5	NNRGGARGTGAGRR	244	5.23	160	3.43	1.52	12	2.57e-5	-10.57	5.33e-2	-2.93	8.21e-5	-9.41
397	motif_db/EUKARYOTE/jolma2013.meme	MNX1_DBD		DNYAATTAAA	2646	56.73	2337	50.11	1.13	6.9	2.74e-5	-10.51	5.67e-2	-2.87	8.71e-5	-9.35
398	motif_db/JASPAR/JASPAR2022_CORE_vertebrates_non-redundant_v2.meme	MA0771.1	HSF4	TTCTAGAABNTTC	95	2.04	46	0.99	2.04	13	2.85e-5	-10.47	5.89e-2	-2.83	9.04e-5	-9.31
399	motif_db/JASPAR/JASPAR2022_CORE_vertebrates_non-redundant_v2.meme	MA0847.3	FOXD2	SYTAARYAAACA	1226	26.29	1024	21.96	1.2	7.1	2.94e-5	-10.43	6.09e-2	-2.80	9.30e-5	-9.28
400	motif_db/MOUSE/uniprobe_mouse.meme	UP00130_1	Lhx3_3431.1	VNAATTAATTAAWWHHB	642	13.77	500	10.72	1.28	7.7	2.94e-5	-10.43	6.09e-2	-2.80	9.30e-5	-9.28
401	motif_db/JASPAR/JASPAR2022_CORE_vertebrates_non-redundant_v2.meme	MA1139.1	FOSL2::JUNB	DATGACGTCATH	2667	57.18	2358	50.56	1.13	2.1	2.99e-5	-10.42	6.20e-2	-2.78	9.43e-5	-9.27
402	motif_db/JASPAR/JASPAR2022_CORE_vertebrates_non-redundant_v2.meme	MA0738.1	HIC2	RTGCCCRSB	459	9.84	341	7.31	1.35	10	3.01e-5	-10.41	6.24e-2	-2.77	9.47e-5	-9.26
403	motif_db/EUKARYOTE/jolma2013.meme	Foxg1_DBD_1		ATAAACAARTGTMAACA	193	4.14	120	2.57	1.6	0.64	3.12e-5	-10.37	6.47e-2	-2.74	9.79e-5	-9.23
404	motif_db/EUKARYOTE/jolma2013.meme	Irx3_DBD		YWACATGAMAAA	2618	56.13	2313	49.59	1.13	4	3.16e-5	-10.36	6.54e-2	-2.73	9.87e-5	-9.22
405	motif_db/MOUSE/uniprobe_mouse.meme	UP00093_1	Klf7_primary	TNRRCCMCGCCCHYHD	1374	29.46	1160	24.87	1.18	7.5	3.23e-5	-10.34	6.68e-2	-2.71	1.01e-4	-9.20
406	motif_db/MOUSE/uniprobe_mouse.meme	UP00021_1	Zfp281_primary	TYCCCCCCCCCCMYC	2108	45.20	1838	39.41	1.15	5.8	3.34e-5	-10.31	6.92e-2	-2.67	1.04e-4	-9.17
407	motif_db/JASPAR/JASPAR2022_CORE_vertebrates_non-redundant_v2.meme	MA0059.1	MAX::MYC	RASCACGTGGT	1589	34.07	1358	29.12	1.17	4.5	3.38e-5	-10.29	7.00e-2	-2.66	1.05e-4	-9.16
408	motif_db/EUKARYOTE/jolma2013.meme	POU6F2_DBD_2		HTAATKAGCTMATTAW	462	9.91	345	7.40	1.34	2.7	3.81e-5	-10.17	7.90e-2	-2.54	1.18e-4	-9.04
409	motif_db/EUKARYOTE/jolma2013.meme	FOXD3_DBD_1		DRHWAATATTKACW	1382	29.63	1170	25.09	1.18	7.4	4.06e-5	-10.11	8.40e-2	-2.48	1.25e-4	-8.98
410	motif_db/MOUSE/uniprobe_mouse.meme	UP00009_1	Nr2f2_primary	NHBNAAAGGTCAHVNN	1095	23.48	909	19.49	1.2	8.1	4.36e-5	-10.04	9.03e-2	-2.40	1.34e-4	-8.91
411	motif_db/JASPAR/JASPAR2022_CORE_vertebrates_non-redundant_v2.meme	MA0466.3	CEBPB	KATTGCGCAATM	586	12.56	454	9.73	1.29	0.71	4.50e-5	-10.01	9.32e-2	-2.37	1.38e-4	-8.89
412	motif_db/EUKARYOTE/jolma2013.meme	CEBPD_DBD		RTTRCGCAAY	1856	39.79	1609	34.50	1.15	4	4.70e-5	-9.96	9.73e-2	-2.33	1.44e-4	-8.84
413	motif_db/JASPAR/JASPAR2022_CORE_vertebrates_non-redundant_v2.meme	MA1138.1	FOSL2::JUNB	KRTGASTCAT	2359	50.58	2078	44.55	1.14	1.1	4.94e-5	-9.91	1.02e-1	-2.28	1.51e-4	-8.80
414	motif_db/EUKARYOTE/jolma2013.meme	GBX2_DBD_1		RSYAATTARN	1746	37.44	1508	32.33	1.16	6.8	5.02e-5	-9.90	1.04e-1	-2.26	1.53e-4	-8.78
415	motif_db/JASPAR/JASPAR2022_CORE_vertebrates_non-redundant_v2.meme	MA0886.1	EMX2	VBTAATTARB	2305	49.42	2028	43.48	1.14	5.9	5.09e-5	-9.89	1.05e-1	-2.25	1.55e-4	-8.77
416	motif_db/JASPAR/JASPAR2022_CORE_vertebrates_non-redundant_v2.meme	MA0890.1	GBX2	RSYAATTARN	1723	36.94	1487	31.88	1.16	6.8	5.13e-5	-9.88	1.06e-1	-2.24	1.55e-4	-8.77
417	motif_db/EUKARYOTE/jolma2013.meme	NHLH1_full		CGCAGCTGCK	3081	66.06	2756	59.09	1.12	3	5.13e-5	-9.88	1.06e-1	-2.24	1.55e-4	-8.77
418	motif_db/EUKARYOTE/jolma2013.meme	Foxc1_DBD_2		RTAAACA	1394	29.89	1184	25.39	1.18	9.1	5.17e-5	-9.87	1.07e-1	-2.23	1.56e-4	-8.76
419	motif_db/MOUSE/uniprobe_mouse.meme	UP00145_1	Barhl2_3868.1	AAMAACCAATTAABHH	962	20.63	791	16.96	1.22	7.2	5.55e-5	-9.80	1.15e-1	-2.16	1.67e-4	-8.70
420	motif_db/EUKARYOTE/jolma2013.meme	MLX_full		RTCACGTGAT	1027	22.02	850	18.22	1.21	4.9	5.61e-5	-9.79	1.16e-1	-2.15	1.69e-4	-8.69
421	motif_db/JASPAR/JASPAR2022_CORE_vertebrates_non-redundant_v2.meme	MA0142.1	Pou5f1::Sox2	CWTTGTYATGCAAAT	2807	60.18	2500	53.60	1.12	4.2	5.73e-5	-9.77	1.19e-1	-2.13	1.72e-4	-8.67
422	motif_db/JASPAR/JASPAR2022_CORE_vertebrates_non-redundant_v2.meme	MA0747.1	SP8	RCCACGCCCMCY	216	4.63	141	3.02	1.53	13	6.12e-5	-9.70	1.27e-1	-2.07	1.83e-4	-8.61
423	motif_db/EUKARYOTE/jolma2013.meme	EVX1_DBD		VVTAATTABS	2228	47.77	1959	42.00	1.14	7.4	6.14e-5	-9.70	1.27e-1	-2.06	1.83e-4	-8.60
424	motif_db/JASPAR/JASPAR2022_CORE_vertebrates_non-redundant_v2.meme	MA0887.1	EVX1	VVTAATTABS	2260	48.46	1990	42.67	1.14	7.3	6.60e-5	-9.63	1.37e-1	-1.99	1.97e-4	-8.53
425	motif_db/EUKARYOTE/jolma2013.meme	ALX3_DBD		RCYAATTAVV	1986	42.58	1736	37.22	1.14	7.3	7.31e-5	-9.52	1.51e-1	-1.89	2.17e-4	-8.43
426	motif_db/MOUSE/uniprobe_mouse.meme	UP00234_1	Msx1_3031.2	NRMHAYTAATTAATNH	2711	58.13	2416	51.80	1.12	3.6	8.23e-5	-9.41	1.70e-1	-1.77	2.44e-4	-8.32
427	motif_db/MOUSE/uniprobe_mouse.meme	UP00019_1	Zbtb12_primary	BNNRKGTTCTAGATCVN	1527	32.74	1312	28.13	1.16	4	8.31e-5	-9.40	1.72e-1	-1.76	2.46e-4	-8.31
428	motif_db/EUKARYOTE/jolma2013.meme	ISX_DBD_1		YTAATCTAATTAR	1414	30.32	1208	25.90	1.17	3.3	8.34e-5	-9.39	1.73e-1	-1.76	2.46e-4	-8.31
429	motif_db/EUKARYOTE/jolma2013.meme	VAX1_DBD		YTAATTAH	2612	56.00	2324	49.83	1.12	7	8.54e-5	-9.37	1.77e-1	-1.73	2.51e-4	-8.29
430	motif_db/MOUSE/uniprobe_mouse.meme	UP00023_2	Sox30_secondary	TMNBATTATAATMCGV	420	9.01	314	6.73	1.34	11	8.71e-5	-9.35	1.80e-1	-1.71	2.56e-4	-8.27
431	motif_db/JASPAR/JASPAR2022_CORE_vertebrates_non-redundant_v2.meme	MA0812.1	TFAP2B	HGCCTSAGGCD	2683	57.53	2391	51.27	1.12	3.2	8.75e-5	-9.34	1.81e-1	-1.71	2.57e-4	-8.27
432	motif_db/JASPAR/JASPAR2022_CORE_vertebrates_non-redundant_v2.meme	MA1129.1	FOSL1::JUN	ATGACGTCAT	917	19.66	755	16.19	1.21	7.9	8.87e-5	-9.33	1.84e-1	-1.69	2.60e-4	-8.26
433	motif_db/JASPAR/JASPAR2022_CORE_vertebrates_non-redundant_v2.meme	MA0104.4	MYCN	VVCCACGTGGBB	444	9.52	335	7.18	1.32	9.7	9.04e-5	-9.31	1.87e-1	-1.68	2.64e-4	-8.24
434	motif_db/MOUSE/uniprobe_mouse.meme	UP00194_1	Irx4_2242.3	WNNNWACATGTWAWANW	761	16.32	615	13.19	1.24	9.1	9.33e-5	-9.28	1.93e-1	-1.64	2.72e-4	-8.21
435	motif_db/MOUSE/uniprobe_mouse.meme	UP00018_1	Irf4_primary	MRWAYCGAAACYRNA	2178	46.70	1919	41.14	1.13	4.7	9.59e-5	-9.25	1.98e-1	-1.62	2.78e-4	-8.19
436	motif_db/JASPAR/JASPAR2022_CORE_vertebrates_non-redundant_v2.meme	MA0772.1	IRF7	HCGAAARYGAAAVT	1608	34.48	1389	29.78	1.16	2.8	9.74e-5	-9.24	2.02e-1	-1.60	2.82e-4	-8.17
437	motif_db/EUKARYOTE/jolma2013.meme	HIC2_DBD		RTGCCCRSB	463	9.93	352	7.55	1.31	10	9.75e-5	-9.24	2.02e-1	-1.60	2.82e-4	-8.17
438	motif_db/MOUSE/uniprobe_mouse.meme	UP00150_1	Irx6_2623.2	HAWNTACATGTAMDWNT	1034	22.17	862	18.48	1.2	7	9.84e-5	-9.23	2.04e-1	-1.59	2.83e-4	-8.17
439	motif_db/EUKARYOTE/jolma2013.meme	Lhx8_DBD_3		TRATTGCAATYA	835	17.90	682	14.62	1.22	3.6	9.85e-5	-9.23	2.04e-1	-1.59	2.83e-4	-8.17
440	motif_db/EUKARYOTE/jolma2013.meme	RARA_DBD_1		AAAGGTCATKTRRGGTCA	60	1.29	25	0.54	2.35	11	1.11e-4	-9.11	2.29e-1	-1.47	3.18e-4	-8.05
441	motif_db/JASPAR/JASPAR2022_CORE_vertebrates_non-redundant_v2.meme	MA1635.1	BHLHE22	NVCAGCTGBN	2711	58.13	2422	51.93	1.12	2	1.14e-4	-9.08	2.36e-1	-1.44	3.27e-4	-8.03
442	motif_db/MOUSE/uniprobe_mouse.meme	UP00218_1	Dbx2_3487.1	BDNHATTAATTAWTWH	2155	46.20	1901	40.76	1.13	6.5	1.20e-4	-9.03	2.49e-1	-1.39	3.44e-4	-7.98
443	motif_db/JASPAR/JASPAR2022_CORE_vertebrates_non-redundant_v2.meme	MA0821.2	HES5	GRCACGTGYC	2149	46.08	1897	40.67	1.13	5.1	1.31e-4	-8.94	2.72e-1	-1.30	3.74e-4	-7.89
444	motif_db/EUKARYOTE/jolma2013.meme	FOXO1_DBD_1		GTAAACAW	1399	30.00	1200	25.73	1.17	8.8	1.32e-4	-8.93	2.73e-1	-1.30	3.76e-4	-7.89
445	motif_db/JASPAR/JASPAR2022_CORE_vertebrates_non-redundant_v2.meme	MA0442.2	SOX10	NDAACAAAGVN	448	9.61	341	7.31	1.31	12	1.32e-4	-8.93	2.74e-1	-1.29	3.76e-4	-7.89
446	motif_db/JASPAR/JASPAR2022_CORE_vertebrates_non-redundant_v2.meme	MA0722.1	VAX1	YTAATTAH	2610	55.96	2330	49.96	1.12	7	1.35e-4	-8.91	2.79e-1	-1.28	3.82e-4	-7.87
447	motif_db/EUKARYOTE/jolma2013.meme	Uncx_DBD_2		YTAATTAN	2183	46.81	1930	41.38	1.13	7.2	1.41e-4	-8.87	2.91e-1	-1.23	3.98e-4	-7.83
448	motif_db/JASPAR/JASPAR2022_CORE_vertebrates_non-redundant_v2.meme	MA0148.4	FOXA1	WWGTAAACATNN	1004	21.53	839	17.99	1.2	9	1.47e-4	-8.83	3.04e-1	-1.19	4.14e-4	-7.79
449	motif_db/MOUSE/uniprobe_mouse.meme	UP00051_1	Sox8_primary	NDATBWATTGTTHWDWW	782	16.77	638	13.68	1.23	10	1.48e-4	-8.82	3.06e-1	-1.18	4.16e-4	-7.79
450	motif_db/MOUSE/uniprobe_mouse.meme	UP00211_1	Pou3f3_3235.2	WANDTATGCATAATDDA	1195	25.62	1014	21.74	1.18	7	1.54e-4	-8.78	3.18e-1	-1.14	4.32e-4	-7.75
451	motif_db/JASPAR/JASPAR2022_CORE_vertebrates_non-redundant_v2.meme	MA1999.1	Prdm5	CBGTTCTCCATCTNN	433	9.28	329	7.05	1.32	11	1.55e-4	-8.77	3.21e-1	-1.13	4.35e-4	-7.74
452	motif_db/MOUSE/uniprobe_mouse.meme	UP00144_1	Hoxb4_2627.1	CNNRTTAATTAATWAHY	2500	53.60	2229	47.79	1.12	3.8	1.58e-4	-8.75	3.28e-1	-1.11	4.43e-4	-7.72
453	motif_db/EUKARYOTE/jolma2013.meme	PKNOX1_DBD		TGACAGSTGTCA	354	7.59	261	5.60	1.35	4.3	1.59e-4	-8.75	3.29e-1	-1.11	4.44e-4	-7.72
454	motif_db/EUKARYOTE/jolma2013.meme	POU4F1_DBD		ATGMATAATTAATG	500	10.72	388	8.32	1.29	10	1.66e-4	-8.70	3.43e-1	-1.07	4.62e-4	-7.68
455	motif_db/EUKARYOTE/jolma2013.meme	POU3F3_DBD_1		WWTATGCWAATTW	336	7.20	246	5.27	1.36	11	1.70e-4	-8.68	3.52e-1	-1.04	4.72e-4	-7.66
456	motif_db/JASPAR/JASPAR2022_CORE_vertebrates_non-redundant_v2.meme	MA1493.1	HES6	GGCACGTGTY	1690	36.23	1473	31.58	1.15	5.1	1.72e-4	-8.67	3.57e-1	-1.03	4.78e-4	-7.65
457	motif_db/JASPAR/JASPAR2022_CORE_vertebrates_non-redundant_v2.meme	MA0673.1	NKX2-8	VCACTTSAV	2710	58.10	2429	52.08	1.12	7.3	1.77e-4	-8.64	3.66e-1	-1.00	4.89e-4	-7.62
458	motif_db/EUKARYOTE/jolma2013.meme	HOXA13_full_1		CYAATAAAAM	2661	57.05	2383	51.09	1.12	5.8	1.79e-4	-8.63	3.71e-1	-0.99	4.94e-4	-7.61
459	motif_db/JASPAR/JASPAR2022_CORE_vertebrates_non-redundant_v2.meme	MA0790.1	POU4F1	ATGMATAATTAATG	497	10.66	386	8.28	1.29	10	1.81e-4	-8.62	3.75e-1	-0.98	4.98e-4	-7.60
460	motif_db/JASPAR/JASPAR2022_CORE_vertebrates_non-redundant_v2.meme	MA0630.1	SHOX	HTAATTRR	2448	52.49	2183	46.81	1.12	7	1.83e-4	-8.61	3.79e-1	-0.97	5.03e-4	-7.60
461	motif_db/EUKARYOTE/jolma2013.meme	HSF1_DBD		TTCTAGAAYRTTC	800	17.15	657	14.09	1.22	8.3	1.98e-4	-8.53	4.09e-1	-0.89	5.41e-4	-7.52
462	motif_db/JASPAR/JASPAR2022_CORE_vertebrates_non-redundant_v2.meme	MA0654.1	ISX	YYAATTAR	2334	50.04	2078	44.55	1.12	5.1	2.07e-4	-8.48	4.29e-1	-0.85	5.67e-4	-7.48
463	motif_db/JASPAR/JASPAR2022_CORE_vertebrates_non-redundant_v2.meme	MA0072.1	RORA	NWWAWBTAGGTCAR	1002	21.48	841	18.03	1.19	1.2	2.10e-4	-8.47	4.35e-1	-0.83	5.74e-4	-7.46
464	motif_db/EUKARYOTE/jolma2013.meme	ESX1_full		NYYAATTAVM	2234	47.90	1985	42.56	1.13	7.4	2.20e-4	-8.42	4.55e-1	-0.79	5.97e-4	-7.42
465	motif_db/JASPAR/JASPAR2022_CORE_vertebrates_non-redundant_v2.meme	MA1589.1	ZNF140	TAGGAGYGGAATTGCTGGGTC	560	12.01	443	9.50	1.26	4.4	2.20e-4	-8.42	4.55e-1	-0.79	5.97e-4	-7.42
466	motif_db/EUKARYOTE/jolma2013.meme	NKX2-8_full		VCACTTSAV	2677	57.40	2403	51.52	1.11	7.3	2.34e-4	-8.36	4.84e-1	-0.72	6.34e-4	-7.36
467	motif_db/EUKARYOTE/jolma2013.meme	HOXC10_DBD_1		VCMATWAAAH	2063	44.23	1826	39.15	1.13	8.1	2.38e-4	-8.34	4.93e-1	-0.71	6.44e-4	-7.35
468	motif_db/JASPAR/JASPAR2022_CORE_vertebrates_non-redundant_v2.meme	MA1961.1	PATZ1	SSGGGGMGGGGS	276	5.92	197	4.22	1.4	14	2.40e-4	-8.34	4.96e-1	-0.70	6.47e-4	-7.34
469	motif_db/EUKARYOTE/jolma2013.meme	HES5_DBD_2		YGGCACGTGCCR	289	6.20	208	4.46	1.39	5.5	2.40e-4	-8.33	4.98e-1	-0.70	6.48e-4	-7.34
470	motif_db/JASPAR/JASPAR2022_CORE_vertebrates_non-redundant_v2.meme	MA0132.2	PDX1	VYAATTAR	2520	54.03	2256	48.37	1.12	6	2.46e-4	-8.31	5.10e-1	-0.67	6.63e-4	-7.32
471	motif_db/JASPAR/JASPAR2022_CORE_vertebrates_non-redundant_v2.meme	MA1631.1	ASCL1	NNGCACCTGCYNB	460	9.86	356	7.63	1.29	11	2.55e-4	-8.28	5.27e-1	-0.64	6.83e-4	-7.29
472	motif_db/EUKARYOTE/jolma2013.meme	ISX_full		YYAATTAR	2346	50.30	2093	44.88	1.12	5.2	2.57e-4	-8.26	5.33e-1	-0.63	6.89e-4	-7.28
473	motif_db/MOUSE/uniprobe_mouse.meme	UP00076_2	Rfxdc2_secondary	BBRCDTRGAKACSVNWH	2213	47.45	1969	42.22	1.12	6.5	2.78e-4	-8.19	5.76e-1	-0.55	7.43e-4	-7.21
474	motif_db/EUKARYOTE/jolma2013.meme	CEBPB_DBD		RTTRCGCAAY	1930	41.38	1704	36.54	1.13	4.4	2.79e-4	-8.19	5.77e-1	-0.55	7.43e-4	-7.21
475	motif_db/JASPAR/JASPAR2022_CORE_vertebrates_non-redundant_v2.meme	MA0703.2	LMX1B	AWTTTAATTAA	66	1.42	31	0.66	2.09	15	2.91e-4	-8.14	6.01e-1	-0.51	7.73e-4	-7.17
476	motif_db/EUKARYOTE/jolma2013.meme	HOMEZ_DBD		AAAACGATTAWA	1776	38.08	1561	33.47	1.14	6.2	2.97e-4	-8.12	6.14e-1	-0.49	7.88e-4	-7.15
477	motif_db/JASPAR/JASPAR2022_CORE_vertebrates_non-redundant_v2.meme	MA0748.2	YY2	NVATGGCGGCS	246	5.27	173	3.71	1.42	12	3.02e-4	-8.10	6.25e-1	-0.47	8.00e-4	-7.13
478	motif_db/JASPAR/JASPAR2022_CORE_vertebrates_non-redundant_v2.meme	MA0680.2	Pax7	DWTAATCAATTAWNH	2043	43.80	1811	38.83	1.13	5.2	3.03e-4	-8.10	6.28e-1	-0.47	8.01e-4	-7.13
479	motif_db/JASPAR/JASPAR2022_CORE_vertebrates_non-redundant_v2.meme	MA0259.1	ARNT::HIF1A	VBACGTGC	1957	41.96	1731	37.11	1.13	6.4	3.09e-4	-8.08	6.41e-1	-0.45	8.16e-4	-7.11
480	motif_db/EUKARYOTE/jolma2013.meme	HSF4_DBD		TTCTAGAABNTTC	77	1.65	39	0.84	1.95	14	3.22e-4	-8.04	6.66e-1	-0.41	8.47e-4	-7.07
481	motif_db/JASPAR/JASPAR2022_CORE_vertebrates_non-redundant_v2.meme	MA0075.3	PRRX2	CTAATTAN	2200	47.17	1960	42.02	1.12	3.4	3.30e-4	-8.02	6.82e-1	-0.38	8.66e-4	-7.05
482	motif_db/EUKARYOTE/jolma2013.meme	RARG_DBD_3		RAGGTCAHNARAGGTCA	43	0.92	16	0.34	2.59	13	3.33e-4	-8.01	6.90e-1	-0.37	8.74e-4	-7.04
483	motif_db/MOUSE/uniprobe_mouse.meme	UP00195_1	Six3_1732.2	DATRGGGTATCAYNWNT	1685	36.13	1478	31.69	1.14	5	3.40e-4	-7.99	7.04e-1	-0.35	8.90e-4	-7.02
484	motif_db/JASPAR/JASPAR2022_CORE_vertebrates_non-redundant_v2.meme	MA0507.2	POU2F2	AWTATGCAAATKAG	324	6.95	240	5.15	1.35	6.8	3.51e-4	-7.96	7.26e-1	-0.32	9.15e-4	-7.00
485	motif_db/EUKARYOTE/jolma2013.meme	NOTO_DBD		NYTAATTAVN	2134	45.75	1899	40.72	1.12	6.7	3.51e-4	-7.95	7.27e-1	-0.32	9.15e-4	-7.00
486	motif_db/JASPAR/JASPAR2022_CORE_vertebrates_non-redundant_v2.meme	MA0710.1	NOTO	NYTAATTAVN	2120	45.45	1886	40.44	1.12	6.7	3.54e-4	-7.95	7.33e-1	-0.31	9.21e-4	-6.99
487	motif_db/EUKARYOTE/jolma2013.meme	IRF3_full		NSRRAAMGGAAACCGAAACYR	1047	22.45	888	19.04	1.18	0.036	3.58e-4	-7.93	7.41e-1	-0.30	9.29e-4	-6.98
488	motif_db/EUKARYOTE/jolma2013.meme	SHOX_DBD		YYAATTAR	2667	57.18	2402	51.50	1.11	6.3	3.66e-4	-7.91	7.58e-1	-0.28	9.48e-4	-6.96
489	motif_db/EUKARYOTE/jolma2013.meme	Alx1_DBD_2		HTAATYHAATTAN	306	6.56	225	4.82	1.36	11	3.77e-4	-7.88	7.79e-1	-0.25	9.73e-4	-6.94
490	motif_db/EUKARYOTE/jolma2013.meme	HOXA10_DBD_2		DGYMATAAAAH	2187	46.89	1950	41.81	1.12	7.7	3.78e-4	-7.88	7.82e-1	-0.25	9.74e-4	-6.93
491	motif_db/JASPAR/JASPAR2022_CORE_vertebrates_non-redundant_v2.meme	MA1554.1	RFX7	CGTTGCYAY	1853	39.73	1637	35.10	1.13	7.9	3.83e-4	-7.87	7.93e-1	-0.23	9.86e-4	-6.92
492	motif_db/JASPAR/JASPAR2022_CORE_vertebrates_non-redundant_v2.meme	MA0649.1	HEY2	GRCACGTGYC	2137	45.82	1904	40.82	1.12	4.8	3.99e-4	-7.83	8.27e-1	-0.19	1.03e-3	-6.88
493	motif_db/JASPAR/JASPAR2022_CORE_vertebrates_non-redundant_v2.meme	MA0822.1	HES7	YGGCACGTGCCR	148	3.17	94	2.02	1.57	7.3	4.09e-4	-7.80	8.46e-1	-0.17	1.05e-3	-6.86
494	motif_db/MOUSE/uniprobe_mouse.meme	UP00236_1	Irx2_0900.3	WWDRTACATGTADNWBW	1353	29.01	1172	25.13	1.15	6	4.11e-4	-7.80	8.51e-1	-0.16	1.05e-3	-6.86
495	motif_db/MOUSE/uniprobe_mouse.meme	UP00196_1	Hoxa4_3426.1	DDTTATTAATTAACKBG	2449	52.51	2198	47.13	1.11	3.3	4.12e-4	-7.80	8.52e-1	-0.16	1.05e-3	-6.86
496	motif_db/JASPAR/JASPAR2022_CORE_vertebrates_non-redundant_v2.meme	MA0144.2	STAT3	YTTCYKGGAAD	3421	73.35	3119	66.87	1.1	2	4.14e-4	-7.79	8.56e-1	-0.16	1.05e-3	-6.86
497	motif_db/JASPAR/JASPAR2022_CORE_vertebrates_non-redundant_v2.meme	MA1653.1	ZNF148	YBCCCCTCCCCC	2810	60.25	2540	54.46	1.11	4.5	4.27e-4	-7.76	8.83e-1	-0.12	1.08e-3	-6.83
498	motif_db/EUKARYOTE/jolma2013.meme	BHLHE41_full		RTCACGTGAC	1670	35.81	1468	31.48	1.14	0.22	4.38e-4	-7.73	9.08e-1	-0.10	1.11e-3	-6.80
499	motif_db/MOUSE/uniprobe_mouse.meme	UP00039_2	Foxj3_secondary	NDNANCAWAACAWWDVN	192	4.12	130	2.79	1.47	13	4.44e-4	-7.72	9.19e-1	-0.08	1.12e-3	-6.79
500	motif_db/EUKARYOTE/jolma2013.meme	EMX1_DBD_2		YAATTARYTAATKA	497	10.66	393	8.43	1.26	9	4.57e-4	-7.69	9.47e-1	-0.05	1.16e-3	-6.76
501	motif_db/JASPAR/JASPAR2022_CORE_vertebrates_non-redundant_v2.meme	MA0153.2	HNF1B	GTTAATNATTAAY	1523	32.65	1332	28.56	1.14	3.7	4.74e-4	-7.66	9.80e-1	-0.02	1.19e-3	-6.73
502	motif_db/JASPAR/JASPAR2022_CORE_vertebrates_non-redundant_v2.meme	MA0908.1	HOXD11	RTCGTAAAAH	1600	34.31	1404	30.10	1.14	5.9	4.79e-4	-7.64	9.91e-1	-0.01	1.20e-3	-6.72
503	motif_db/JASPAR/JASPAR2022_CORE_vertebrates_non-redundant_v2.meme	MA0828.2	SREBF2	WWATCACGTGATWW	631	13.53	513	11.00	1.23	0.43	4.79e-4	-7.64	9.92e-1	-0.01	1.20e-3	-6.72
504	motif_db/JASPAR/JASPAR2022_CORE_vertebrates_non-redundant_v2.meme	MA0481.3	FOXP1	NDGTAAACANH	972	20.84	823	17.65	1.18	9.6	4.89e-4	-7.62	1.01e0	0.01	1.23e-3	-6.70
505	motif_db/JASPAR/JASPAR2022_CORE_vertebrates_non-redundant_v2.meme	MA0854.1	Alx1	CGMRYTAATTARTNMNY	2366	50.73	2123	45.52	1.11	2	4.92e-4	-7.62	1.02e0	0.02	1.23e-3	-6.70
506	motif_db/MOUSE/uniprobe_mouse.meme	UP00091_1	Sox5_primary	WWDRGAACAATWRDHD	213	4.57	148	3.17	1.44	13	5.07e-4	-7.59	1.05e0	0.05	1.27e-3	-6.67
507	motif_db/MOUSE/uniprobe_mouse.meme	UP00012_1	Bbx_primary	WAATTCAWTGAABWD	1371	29.40	1192	25.56	1.15	7.9	5.22e-4	-7.56	1.08e0	0.08	1.30e-3	-6.65
508	motif_db/EUKARYOTE/jolma2013.meme	Gbx2_DBD		RSYAATTAVN	1786	38.29	1579	33.86	1.13	7.4	5.23e-4	-7.56	1.08e0	0.08	1.30e-3	-6.65
509	motif_db/MOUSE/uniprobe_mouse.meme	UP00166_1	Barhl1_2590.2	AAMAACCAATTARBNH	1786	38.29	1579	33.86	1.13	5.6	5.23e-4	-7.56	1.08e0	0.08	1.30e-3	-6.65
510	motif_db/EUKARYOTE/jolma2013.meme	VSX1_full		DGCYAATTRDY	812	17.41	678	14.54	1.2	8.9	5.44e-4	-7.52	1.13e0	0.12	1.35e-3	-6.61
511	motif_db/EUKARYOTE/jolma2013.meme	ARNTL_DBD		GTCACGTGAC	1203	25.79	1037	22.23	1.16	1.4	5.45e-4	-7.52	1.13e0	0.12	1.35e-3	-6.61
512	motif_db/JASPAR/JASPAR2022_CORE_vertebrates_non-redundant_v2.meme	MA0040.1	Foxq1	HATTGTTTATW	457	9.80	359	7.70	1.27	10	5.46e-4	-7.51	1.13e0	0.12	1.35e-3	-6.61
513	motif_db/EUKARYOTE/jolma2013.meme	TFEB_full		RYCACGTGAC	1453	31.15	1269	27.21	1.14	7	5.48e-4	-7.51	1.13e0	0.13	1.35e-3	-6.61
514	motif_db/JASPAR/JASPAR2022_CORE_vertebrates_non-redundant_v2.meme	MA0788.1	POU3F3	WWTATGCWAATTW	362	7.76	276	5.92	1.31	11	5.75e-4	-7.46	1.19e0	0.17	1.41e-3	-6.56
515	motif_db/EUKARYOTE/jolma2013.meme	EMX2_DBD_2		TAATTARYTAATKA	510	10.93	407	8.73	1.25	10	6.21e-4	-7.38	1.29e0	0.25	1.52e-3	-6.49
516	motif_db/MOUSE/uniprobe_mouse.meme	UP00075_1	Sox15_primary	WNNDGAACAATWRRNWT	467	10.01	369	7.91	1.26	11	6.38e-4	-7.36	1.32e0	0.28	1.56e-3	-6.46
517	motif_db/JASPAR/JASPAR2022_CORE_vertebrates_non-redundant_v2.meme	MA0899.1	HOXA10	DGYMATAAAAH	2192	47.00	1964	42.11	1.12	7.7	6.41e-4	-7.35	1.33e0	0.28	1.57e-3	-6.46
518	motif_db/JASPAR/JASPAR2022_CORE_vertebrates_non-redundant_v2.meme	MA0147.3	MYC	NNCCACGTGCNB	608	13.04	495	10.61	1.23	9.3	6.43e-4	-7.35	1.33e0	0.29	1.57e-3	-6.46
519	motif_db/MOUSE/uniprobe_mouse.meme	UP00209_2	Cart1_1275.1	BVMNTTAATTAAYYNNN	1791	38.40	1587	34.03	1.13	3.7	6.45e-4	-7.35	1.34e0	0.29	1.57e-3	-6.46
520	motif_db/EUKARYOTE/jolma2013.meme	PDX1_DBD_2		VYAATTAR	2623	56.24	2372	50.86	1.11	5.7	6.67e-4	-7.31	1.38e0	0.32	1.62e-3	-6.43
521	motif_db/JASPAR/JASPAR2022_CORE_vertebrates_non-redundant_v2.meme	MA1127.1	FOSB::JUN	GATGACGTCAT	2246	48.16	2016	43.22	1.11	4.5	6.81e-4	-7.29	1.41e0	0.34	1.65e-3	-6.41
522	motif_db/EUKARYOTE/jolma2013.meme	FOXD3_DBD_2		GTAAAYA	1073	23.01	920	19.73	1.17	10	6.90e-4	-7.28	1.43e0	0.36	1.67e-3	-6.39
523	motif_db/JASPAR/JASPAR2022_CORE_vertebrates_non-redundant_v2.meme	MA1131.1	FOSL2::JUN	GRTGACGTMAT	2846	61.02	2584	55.40	1.1	3.1	6.94e-4	-7.27	1.44e0	0.36	1.68e-3	-6.39
524	motif_db/EUKARYOTE/jolma2013.meme	FOXC1_DBD_2		DGTMAATATTKACW	2134	45.75	1911	40.97	1.12	2.8	7.08e-4	-7.25	1.46e0	0.38	1.71e-3	-6.37
525	motif_db/EUKARYOTE/jolma2013.meme	TBX20_full_2		AGGTGTGANGGTGTGA	466	9.99	369	7.91	1.26	3.3	7.14e-4	-7.24	1.48e0	0.39	1.72e-3	-6.37
526	motif_db/JASPAR/JASPAR2022_CORE_vertebrates_non-redundant_v2.meme	MA1509.1	IRF6	ACCGAAACT	977	20.95	832	17.84	1.17	5.5	7.14e-4	-7.24	1.48e0	0.39	1.72e-3	-6.37
527	motif_db/JASPAR/JASPAR2022_CORE_vertebrates_non-redundant_v2.meme	MA0770.1	HSF2	TTCTAGAAYRTTC	245	5.25	177	3.80	1.38	8.5	7.59e-4	-7.18	1.57e0	0.45	1.82e-3	-6.31
528	motif_db/JASPAR/JASPAR2022_CORE_vertebrates_non-redundant_v2.meme	MA0907.1	HOXC13	BCTCGTAAAAH	2022	43.35	1807	38.74	1.12	3.5	7.64e-4	-7.18	1.58e0	0.46	1.83e-3	-6.30
529	motif_db/EUKARYOTE/jolma2013.meme	CEBPB_full		ATTRCGCAAY	2065	44.28	1848	39.62	1.12	3.9	7.85e-4	-7.15	1.63e0	0.49	1.88e-3	-6.28
530	motif_db/MOUSE/uniprobe_mouse.meme	UP00192_1	Six1_0935.2	RATRGGGTATCAYNWNT	1401	30.04	1226	26.29	1.14	6.5	8.08e-4	-7.12	1.67e0	0.51	1.93e-3	-6.25
531	motif_db/EUKARYOTE/jolma2013.meme	Pknox2_DBD		TGACAGSTGTCA	369	7.91	285	6.11	1.29	2.7	8.75e-4	-7.04	1.81e0	0.59	2.08e-3	-6.17
532	motif_db/EUKARYOTE/jolma2013.meme	FOXJ2_DBD_2		RTAAACAA	681	14.60	564	12.09	1.21	11	8.88e-4	-7.03	1.84e0	0.61	2.11e-3	-6.16
533	motif_db/JASPAR/JASPAR2022_CORE_vertebrates_non-redundant_v2.meme	MA0740.2	KLF14	KGGGCGGGG	552	11.84	448	9.61	1.23	11	9.28e-4	-6.98	1.92e0	0.65	2.20e-3	-6.12
534	motif_db/JASPAR/JASPAR2022_CORE_vertebrates_non-redundant_v2.meme	MA1135.1	FOSB::JUNB	KRTGASTCAT	3100	66.47	2832	60.72	1.09	1.5	9.45e-4	-6.96	1.96e0	0.67	2.24e-3	-6.10
535	motif_db/MOUSE/uniprobe_mouse.meme	UP00000_2	Smad3_secondary	KHHNCCCCGCCAMYYYB	1391	29.82	1219	26.14	1.14	8.3	9.48e-4	-6.96	1.96e0	0.67	2.24e-3	-6.10
536	motif_db/EUKARYOTE/jolma2013.meme	Alx4_DBD		NTAATYNAATTAN	343	7.35	263	5.64	1.3	11	9.76e-4	-6.93	2.02e0	0.70	2.30e-3	-6.07
537	motif_db/JASPAR/JASPAR2022_CORE_vertebrates_non-redundant_v2.meme	MA1709.1	ZIM3	RVMAACAGAAACCYM	968	20.75	828	17.75	1.17	7.6	1.03e-3	-6.88	2.13e0	0.76	2.42e-3	-6.02
538	motif_db/EUKARYOTE/jolma2013.meme	PRRX1_DBD		YYAATTAR	2856	61.23	2602	55.79	1.1	6.3	1.03e-3	-6.88	2.14e0	0.76	2.42e-3	-6.02
539	motif_db/EUKARYOTE/jolma2013.meme	DLX5_FL		NYAATTAN	3131	67.13	2864	61.41	1.09	6.3	1.05e-3	-6.86	2.18e0	0.78	2.47e-3	-6.01
540	motif_db/EUKARYOTE/jolma2013.meme	GLI2_DBD_1		GACCACCCACRDHG	1565	33.55	1384	29.67	1.13	7.7	1.11e-3	-6.80	2.29e0	0.83	2.59e-3	-5.96
541	motif_db/JASPAR/JASPAR2022_CORE_vertebrates_non-redundant_v2.meme	MA0047.3	FOXA2	RWGTAAACANN	808	17.32	682	14.62	1.18	9.9	1.11e-3	-6.80	2.30e0	0.83	2.59e-3	-5.96
542	motif_db/EUKARYOTE/jolma2013.meme	SRY_DBD_4		TGAATAMCATTCA	284	6.09	213	4.57	1.33	4.6	1.18e-3	-6.74	2.45e0	0.90	2.76e-3	-5.89
543	motif_db/MOUSE/uniprobe_mouse.meme	UP00148_1	Hdx_3845.3	NNKDNGAAATCATNBHM	618	13.25	510	10.93	1.21	10	1.23e-3	-6.70	2.54e0	0.93	2.85e-3	-5.86
544	motif_db/JASPAR/JASPAR2022_CORE_vertebrates_non-redundant_v2.meme	MA0039.4	KLF4	NNCCCCACCCHN	96	2.06	57	1.22	1.67	14	1.23e-3	-6.70	2.54e0	0.93	2.85e-3	-5.86
545	motif_db/EUKARYOTE/jolma2013.meme	ALX4_DBD		HTAATYNAATTAN	357	7.65	277	5.94	1.29	11	1.25e-3	-6.68	2.59e0	0.95	2.90e-3	-5.84
546	motif_db/EUKARYOTE/jolma2013.meme	PKNOX2_DBD		TGACAGGTGTCA	367	7.87	286	6.13	1.28	4.9	1.29e-3	-6.65	2.67e0	0.98	2.98e-3	-5.82
547	motif_db/JASPAR/JASPAR2022_CORE_vertebrates_non-redundant_v2.meme	MA0716.1	PRRX1	YYAATTAR	2832	60.72	2584	55.40	1.1	6.3	1.29e-3	-6.65	2.67e0	0.98	2.98e-3	-5.82
548	motif_db/JASPAR/JASPAR2022_CORE_vertebrates_non-redundant_v2.meme	MA0692.1	TFEB	RYCACGTGAC	1360	29.16	1195	25.62	1.14	7.1	1.31e-3	-6.64	2.71e0	1.00	3.02e-3	-5.80
549	motif_db/EUKARYOTE/jolma2013.meme	POU4F2_DBD		RTGMATAATTAATKAG	638	13.68	529	11.34	1.21	8.5	1.34e-3	-6.61	2.78e0	1.02	3.09e-3	-5.78
550	motif_db/MOUSE/uniprobe_mouse.meme	UP00025_2	Foxk1_secondary	MHAAYMAYAACAHHN	3214	68.91	2949	63.23	1.09	5.6	1.38e-3	-6.58	2.86e0	1.05	3.18e-3	-5.75
551	motif_db/EUKARYOTE/jolma2013.meme	CEBPE_DBD		VTTRCGCAAY	1902	40.78	1705	36.56	1.12	5.6	1.43e-3	-6.55	2.95e0	1.08	3.27e-3	-5.72
552	motif_db/MOUSE/uniprobe_mouse.meme	UP00171_1	Msx3_3206.1	VAHAACYAATTAANHH	2608	55.92	2373	50.88	1.1	2.5	1.43e-3	-6.55	2.96e0	1.09	3.28e-3	-5.72
553	motif_db/JASPAR/JASPAR2022_CORE_vertebrates_non-redundant_v2.meme	MA1541.1	NR6A1	NYCAAGKTCAAGKTCAN	2533	54.31	2302	49.36	1.1	3.1	1.45e-3	-6.54	3.00e0	1.10	3.31e-3	-5.71
554	motif_db/JASPAR/JASPAR2022_CORE_vertebrates_non-redundant_v2.meme	MA0471.2	E2F6	VVDGGCGGGAAVV	2910	62.39	2661	57.05	1.09	5.2	1.48e-3	-6.52	3.06e0	1.12	3.37e-3	-5.69
555	motif_db/EUKARYOTE/jolma2013.meme	PROP1_full		TAATYHAATTA	639	13.70	531	11.39	1.2	10	1.49e-3	-6.51	3.08e0	1.13	3.39e-3	-5.69
556	motif_db/EUKARYOTE/jolma2013.meme	POU6F2_full		GCTAATTAVH	1808	38.77	1618	34.69	1.12	4.8	1.56e-3	-6.46	3.23e0	1.17	3.54e-3	-5.64
557	motif_db/EUKARYOTE/jolma2013.meme	SPDEF_DBD_3		RCAGDAAGAAGTAWAC	451	9.67	362	7.76	1.25	6.3	1.57e-3	-6.46	3.25e0	1.18	3.56e-3	-5.64
558	motif_db/JASPAR/JASPAR2022_CORE_vertebrates_non-redundant_v2.meme	MA0484.2	HNF4G	DNCAAAGTCCANN	2320	49.74	2102	45.07	1.1	6.2	1.58e-3	-6.45	3.28e0	1.19	3.59e-3	-5.63
559	motif_db/JASPAR/JASPAR2022_CORE_vertebrates_non-redundant_v2.meme	MA0499.2	MYOD1	NNGCACCTGTCNB	1933	41.45	1737	37.24	1.11	7.4	1.67e-3	-6.39	3.46e0	1.24	3.78e-3	-5.58
560	motif_db/JASPAR/JASPAR2022_CORE_vertebrates_non-redundant_v2.meme	MA0599.1	KLF5	GCCCCDCCCH	3062	65.65	2809	60.23	1.09	2.4	1.69e-3	-6.38	3.50e0	1.25	3.81e-3	-5.57
561	motif_db/EUKARYOTE/jolma2013.meme	HOXD12_DBD_4		GYAATAAAA	2112	45.28	1907	40.89	1.11	7.9	1.74e-3	-6.36	3.59e0	1.28	3.91e-3	-5.54
562	motif_db/MOUSE/uniprobe_mouse.meme	UP00223_2	Irx3_2226.1	WDDNTACATGTAAWWYW	2167	46.46	1959	42.00	1.11	4.1	1.76e-3	-6.34	3.64e0	1.29	3.95e-3	-5.53
563	motif_db/EUKARYOTE/jolma2013.meme	HEY2_full		GRCACGTGYC	2101	45.05	1897	40.67	1.11	5	1.78e-3	-6.33	3.68e0	1.30	3.98e-3	-5.53
564	motif_db/MOUSE/uniprobe_mouse.meme	UP00242_1	Hoxc8_3429.2	NWDDRGTAATTAHYKT	490	10.51	398	8.53	1.23	10	1.78e-3	-6.33	3.68e0	1.30	3.98e-3	-5.53
565	motif_db/EUKARYOTE/jolma2013.meme	HNF1B_full_1		GTTAATNATTAAY	1548	33.19	1376	29.50	1.12	3.9	1.81e-3	-6.31	3.76e0	1.32	4.06e-3	-5.51
566	motif_db/EUKARYOTE/jolma2013.meme	SRY_DBD_3		TCAATAMCATTGA	139	2.98	93	1.99	1.49	7.2	1.92e-3	-6.26	3.97e0	1.38	4.28e-3	-5.45
567	motif_db/MOUSE/uniprobe_mouse.meme	UP00154_1	Dlx3_1030.1	BMVVDATAATTACMSHH	2798	59.99	2560	54.89	1.09	2.5	1.92e-3	-6.26	3.97e0	1.38	4.28e-3	-5.45
568	motif_db/EUKARYOTE/jolma2013.meme	FOXJ3_DBD_1		RTAAACAA	134	2.87	89	1.91	1.5	13	1.95e-3	-6.24	4.04e0	1.40	4.34e-3	-5.44
569	motif_db/EUKARYOTE/jolma2013.meme	MEIS3_DBD_2		TGACAGSTGTCA	404	8.66	322	6.90	1.25	9.7	1.97e-3	-6.23	4.08e0	1.41	4.38e-3	-5.43
570	motif_db/MOUSE/uniprobe_mouse.meme	UP00074_1	Isgf3g_primary	NDRAAWCGAAACTDA	1263	27.08	1111	23.82	1.14	7.2	2.05e-3	-6.19	4.25e0	1.45	4.55e-3	-5.39
571	motif_db/MOUSE/uniprobe_mouse.meme	UP00206_1	Hoxb7_3953.1	SBABTAATTAMTGNHR	1551	33.25	1381	29.61	1.12	6.3	2.08e-3	-6.17	4.31e0	1.46	4.61e-3	-5.38
572	motif_db/EUKARYOTE/jolma2013.meme	NR2E1_full_2		AAGTCAAWAAGTCA	1022	21.91	887	19.02	1.15	8.2	2.10e-3	-6.16	4.36e0	1.47	4.65e-3	-5.37
573	motif_db/EUKARYOTE/jolma2013.meme	NKX2-8_DBD		VCACTTVAV	2728	58.49	2497	53.54	1.09	7.4	2.22e-3	-6.11	4.60e0	1.53	4.90e-3	-5.32
574	motif_db/JASPAR/JASPAR2022_CORE_vertebrates_non-redundant_v2.meme	MA0864.2	E2F2	RWTTTGGCGCCAWWWY	101	2.17	63	1.35	1.59	12	2.26e-3	-6.09	4.67e0	1.54	4.97e-3	-5.30
575	motif_db/JASPAR/JASPAR2022_CORE_vertebrates_non-redundant_v2.meme	MA0058.3	MAX	AVCACGTGNY	983	21.08	852	18.27	1.15	6.8	2.29e-3	-6.08	4.73e0	1.55	5.03e-3	-5.29
576	motif_db/JASPAR/JASPAR2022_CORE_vertebrates_non-redundant_v2.meme	MA0596.1	SREBF2	RTGGGGTGAY	92	1.97	56	1.20	1.63	14	2.31e-3	-6.07	4.78e0	1.57	5.06e-3	-5.29
577	motif_db/JASPAR/JASPAR2022_CORE_vertebrates_non-redundant_v2.meme	MA0115.1	NR1H2::RXRA	AAAGGTCAAAGGTCAAC	55	1.18	28	0.60	1.93	3.2	2.31e-3	-6.07	4.79e0	1.57	5.06e-3	-5.29
578	motif_db/EUKARYOTE/jolma2013.meme	IRF5_full_2		HACCGAAACYA	1190	25.51	1045	22.41	1.14	6.5	2.36e-3	-6.05	4.89e0	1.59	5.16e-3	-5.27
579	motif_db/MOUSE/uniprobe_mouse.meme	UP00113_1	Hoxc4_3491.1	CRMRTTAATTAABNAHN	2924	62.69	2685	57.57	1.09	2.3	2.38e-3	-6.04	4.92e0	1.59	5.19e-3	-5.26
580	motif_db/EUKARYOTE/jolma2013.meme	EMX2_DBD_1		VBTAATTARB	1971	42.26	1780	38.16	1.11	6.5	2.43e-3	-6.02	5.03e0	1.61	5.29e-3	-5.24
581	motif_db/MOUSE/uniprobe_mouse.meme	UP00100_2	Gata6_secondary	GSBNCGATATCGSMGYN	266	5.70	202	4.33	1.32	11	2.45e-3	-6.01	5.07e0	1.62	5.33e-3	-5.23
582	motif_db/JASPAR/JASPAR2022_CORE_vertebrates_non-redundant_v2.meme	MA0506.2	Nrf1	SNCTGCGCMTGCGCV	25	0.54	8	0.17	2.89	20	2.47e-3	-6.00	5.12e0	1.63	5.37e-3	-5.23
583	motif_db/JASPAR/JASPAR2022_CORE_vertebrates_non-redundant_v2.meme	MA0509.3	RFX1	SGTTGCCATGGCAACS	42	0.90	19	0.41	2.15	3.8	2.49e-3	-5.99	5.16e0	1.64	5.40e-3	-5.22
584	motif_db/JASPAR/JASPAR2022_CORE_vertebrates_non-redundant_v2.meme	MA0753.2	ZNF740	CYRCCCCCCCCAC	3139	67.30	2892	62.01	1.09	1.5	2.53e-3	-5.98	5.25e0	1.66	5.48e-3	-5.21
585	motif_db/MOUSE/uniprobe_mouse.meme	UP00142_1	Uncx4.1_2281.2	VNTAATTAATTAABGSG	2176	46.66	1975	42.35	1.1	2.5	2.56e-3	-5.97	5.30e0	1.67	5.53e-3	-5.20
586	motif_db/JASPAR/JASPAR2022_CORE_vertebrates_non-redundant_v2.meme	MA1534.1	NR1I3	RTGAACTTT	2048	43.91	1854	39.75	1.1	7	2.57e-3	-5.97	5.31e0	1.67	5.53e-3	-5.20
587	motif_db/EUKARYOTE/jolma2013.meme	TCF4_full		HRCACCTGBN	1338	28.69	1185	25.41	1.13	8.5	2.62e-3	-5.94	5.42e0	1.69	5.64e-3	-5.18
588	motif_db/JASPAR/JASPAR2022_CORE_vertebrates_non-redundant_v2.meme	MA0724.1	VENTX	AMCGATTAR	2472	53.00	2257	48.39	1.1	4.7	2.62e-3	-5.94	5.43e0	1.69	5.64e-3	-5.18
589	motif_db/EUKARYOTE/jolma2013.meme	Hoxc10_DBD_1		GTCRTAAAAW	860	18.44	740	15.87	1.16	8.9	2.64e-3	-5.94	5.47e0	1.70	5.66e-3	-5.17
590	motif_db/MOUSE/uniprobe_mouse.meme	UP00200_2	Nkx6-1_2825.2	VVTWATTAATTABBYC	581	12.46	484	10.38	1.2	8.9	2.64e-3	-5.94	5.47e0	1.70	5.66e-3	-5.17
591	motif_db/JASPAR/JASPAR2022_CORE_vertebrates_non-redundant_v2.meme	MA0522.3	TCF3	NVCACCTGCNN	2278	48.84	2073	44.45	1.1	7.2	2.68e-3	-5.92	5.56e0	1.71	5.74e-3	-5.16
592	motif_db/EUKARYOTE/jolma2013.meme	CDX1_DBD		GYMATAAAA	2887	61.90	2653	56.88	1.09	6.5	2.69e-3	-5.92	5.57e0	1.72	5.74e-3	-5.16
593	motif_db/EUKARYOTE/jolma2013.meme	SP4_full		BWRGCCACGCCCMCTYH	363	7.78	288	6.17	1.26	7	2.70e-3	-5.91	5.59e0	1.72	5.75e-3	-5.16
594	motif_db/JASPAR/JASPAR2022_CORE_vertebrates_non-redundant_v2.meme	MA0605.2	ATF3	RRTGACGTCAYY	53	1.14	27	0.58	1.93	8.4	2.77e-3	-5.89	5.73e0	1.75	5.88e-3	-5.14
595	motif_db/JASPAR/JASPAR2022_CORE_vertebrates_non-redundant_v2.meme	MA0609.2	CREM	NNDGTGACGTCACHNN	3005	64.43	2766	59.31	1.09	3.6	2.77e-3	-5.89	5.74e0	1.75	5.88e-3	-5.14
596	motif_db/JASPAR/JASPAR2022_CORE_vertebrates_non-redundant_v2.meme	MA0508.3	PRDM1	YNCTTTCTCTH	3330	71.40	3077	65.97	1.08	5.2	2.77e-3	-5.89	5.74e0	1.75	5.88e-3	-5.14
597	motif_db/JASPAR/JASPAR2022_CORE_vertebrates_non-redundant_v2.meme	MA0488.1	JUN	DDRATGATGTCAT	1518	32.55	1355	29.05	1.12	0.13	2.80e-3	-5.88	5.79e0	1.76	5.91e-3	-5.13
598	motif_db/JASPAR/JASPAR2022_CORE_vertebrates_non-redundant_v2.meme	MA0805.1	TBX1	AGGTGTGA	250	5.36	189	4.05	1.32	12	2.80e-3	-5.88	5.80e0	1.76	5.91e-3	-5.13
599	motif_db/EUKARYOTE/jolma2013.meme	TBX1_DBD_3		AGGTGTGA	250	5.36	189	4.05	1.32	12	2.80e-3	-5.88	5.80e0	1.76	5.91e-3	-5.13
600	motif_db/MOUSE/uniprobe_mouse.meme	UP00069_2	Sox1_secondary	NYRTAATTGTTAKYV	193	4.14	140	3.00	1.38	12	2.81e-3	-5.87	5.83e0	1.76	5.93e-3	-5.13
601	motif_db/MOUSE/uniprobe_mouse.meme	UP00213_1	Hoxa9_2622.2	RCGGYCATWAAAWTADW	2933	62.89	2698	57.85	1.09	4.7	2.87e-3	-5.85	5.93e0	1.78	6.02e-3	-5.11
602	motif_db/EUKARYOTE/jolma2013.meme	Sox1_DBD_2		MTGAATAMCATTCAT	526	11.28	435	9.33	1.21	2.5	2.90e-3	-5.84	6.01e0	1.79	6.09e-3	-5.10
603	motif_db/JASPAR/JASPAR2022_CORE_vertebrates_non-redundant_v2.meme	MA1576.1	THRB	DTGACCTBACGTGACCTYA	188	4.03	136	2.92	1.38	6.8	2.95e-3	-5.82	6.11e0	1.81	6.18e-3	-5.09
604	motif_db/JASPAR/JASPAR2022_CORE_vertebrates_non-redundant_v2.meme	MA0528.2	ZNF263	VNGGGGAGGASG	3677	78.84	3411	73.13	1.08	4.4	2.96e-3	-5.82	6.12e0	1.81	6.18e-3	-5.09
605	motif_db/EUKARYOTE/jolma2013.meme	Mlx_DBD		RTCACGTGAY	1537	32.95	1374	29.46	1.12	1.8	2.97e-3	-5.82	6.15e0	1.82	6.21e-3	-5.08
606	motif_db/EUKARYOTE/jolma2013.meme	Uncx_DBD_1		NTAATTTAATTAN	1106	23.71	970	20.80	1.14	8.1	2.98e-3	-5.81	6.18e0	1.82	6.22e-3	-5.08
607	motif_db/MOUSE/uniprobe_mouse.meme	UP00065_1	Zfp161_primary	KGGCGCGCGCRCHYRD	1746	37.44	1571	33.68	1.11	4.1	2.99e-3	-5.81	6.18e0	1.82	6.22e-3	-5.08
608	motif_db/MOUSE/uniprobe_mouse.meme	UP00114_1	Homez_1063.2	AWWWMATCGTTTTYADN	1722	36.92	1549	33.21	1.11	5.9	3.10e-3	-5.78	6.42e0	1.86	6.45e-3	-5.04
609	motif_db/EUKARYOTE/jolma2013.meme	FOXJ3_DBD_2		GTAAACARTAAACA	146	3.13	101	2.17	1.44	10	3.15e-3	-5.76	6.51e0	1.87	6.53e-3	-5.03
610	motif_db/EUKARYOTE/jolma2013.meme	Pou2f2_DBD_2		TATGCAAAT	118	2.53	78	1.67	1.51	13	3.18e-3	-5.75	6.58e0	1.88	6.59e-3	-5.02
611	motif_db/MOUSE/uniprobe_mouse.meme	UP00223_1	Irx3_0920.1	DDNNTACATGTAMWWYW	2417	51.82	2209	47.36	1.09	3.9	3.25e-3	-5.73	6.73e0	1.91	6.72e-3	-5.00
612	motif_db/MOUSE/uniprobe_mouse.meme	UP00077_1	Srf_primary	WWCCWTATAWGGNA	1465	31.41	1308	28.04	1.12	7.1	3.32e-3	-5.71	6.86e0	1.93	6.84e-3	-4.98
613	motif_db/JASPAR/JASPAR2022_CORE_vertebrates_non-redundant_v2.meme	MA0869.2	Sox11	NRGAACAAAGVV	228	4.89	171	3.67	1.33	12	3.33e-3	-5.71	6.88e0	1.93	6.85e-3	-4.98
614	motif_db/EUKARYOTE/jolma2013.meme	MAX_DBD_2		AVCACGTGNY	982	21.05	857	18.37	1.15	7	3.55e-3	-5.64	7.35e0	1.99	7.31e-3	-4.92
615	motif_db/EUKARYOTE/jolma2013.meme	POU2F1_DBD_1		AWTATGCWAATK	262	5.62	201	4.31	1.3	12	3.56e-3	-5.64	7.38e0	2.00	7.32e-3	-4.92
616	motif_db/JASPAR/JASPAR2022_CORE_vertebrates_non-redundant_v2.meme	MA0099.3	FOS::JUN	ATGAGTCAYM	2840	60.89	2615	56.07	1.09	4.2	3.60e-3	-5.63	7.45e0	2.01	7.37e-3	-4.91
617	motif_db/EUKARYOTE/jolma2013.meme	CART1_DBD		NTAATYYAATTAN	394	8.45	318	6.82	1.24	11	3.60e-3	-5.63	7.45e0	2.01	7.37e-3	-4.91
618	motif_db/JASPAR/JASPAR2022_CORE_vertebrates_non-redundant_v2.meme	MA1962.1	POU2F1::SOX2	MATTTRCATMACAATRG	433	9.28	353	7.57	1.23	6.9	3.61e-3	-5.63	7.46e0	2.01	7.37e-3	-4.91
619	motif_db/JASPAR/JASPAR2022_CORE_vertebrates_non-redundant_v2.meme	MA1993.1	Neurod2	VVCAGCTGBB	2411	51.69	2206	47.30	1.09	1.6	3.63e-3	-5.62	7.51e0	2.02	7.40e-3	-4.91
620	motif_db/JASPAR/JASPAR2022_CORE_vertebrates_non-redundant_v2.meme	MA1648.1	TCF12	NNCACCTGCNN	2460	52.74	2253	48.31	1.09	7.2	3.69e-3	-5.60	7.64e0	2.03	7.52e-3	-4.89
621	motif_db/EUKARYOTE/jolma2013.meme	ZBTB7A_DBD		BGCGACCACCGA	2281	48.91	2083	44.66	1.1	4.9	3.77e-3	-5.58	7.80e0	2.05	7.66e-3	-4.87
622	motif_db/EUKARYOTE/jolma2013.meme	HOXC13_DBD_2		BCTCGTAAAAH	2142	45.93	1951	41.83	1.1	3.9	3.79e-3	-5.58	7.84e0	2.06	7.69e-3	-4.87
623	motif_db/MOUSE/uniprobe_mouse.meme	UP00020_1	Atf1_primary	DYKRTGACGTCAYMRN	64	1.37	36	0.77	1.76	12	3.82e-3	-5.57	7.91e0	2.07	7.75e-3	-4.86
624	motif_db/EUKARYOTE/jolma2013.meme	TEAD3_DBD_1		RCATTCCWNRCATWCCD	2515	53.92	2306	49.44	1.09	1.2	3.83e-3	-5.56	7.93e0	2.07	7.75e-3	-4.86
625	motif_db/JASPAR/JASPAR2022_CORE_vertebrates_non-redundant_v2.meme	MA1514.1	KLF17	MMCCACGCACCCMTY	91	1.95	57	1.22	1.59	14	3.85e-3	-5.56	7.97e0	2.08	7.78e-3	-4.86
626	motif_db/EUKARYOTE/jolma2013.meme	Sox17_DBD_2		ATGAATWNCATTCAT	857	18.37	742	15.91	1.15	0.053	3.87e-3	-5.55	8.01e0	2.08	7.81e-3	-4.85
627	motif_db/EUKARYOTE/jolma2013.meme	Rfx3_DBD		SGTTGCCATGGYAACG	362	7.76	290	6.22	1.25	0.41	3.88e-3	-5.55	8.04e0	2.08	7.82e-3	-4.85
628	motif_db/JASPAR/JASPAR2022_CORE_vertebrates_non-redundant_v2.meme	MA1989.1	Bcl11B	NNAAACCACAARNN	339	7.27	270	5.79	1.25	11	4.12e-3	-5.49	8.54e0	2.14	8.30e-3	-4.79
629	motif_db/EUKARYOTE/jolma2013.meme	Sox1_DBD_3		TCAATANCATTGA	367	7.87	295	6.33	1.24	5.9	4.14e-3	-5.49	8.56e0	2.15	8.31e-3	-4.79
630	motif_db/EUKARYOTE/jolma2013.meme	PROX1_DBD		YAAGACGYCTTA	776	16.64	668	14.32	1.16	4.5	4.16e-3	-5.48	8.62e0	2.15	8.35e-3	-4.79
631	motif_db/MOUSE/uniprobe_mouse.meme	UP00115_1	Lhx2_0953.2	WMMACTAATTAGYKMNN	2119	45.43	1931	41.40	1.1	4.6	4.18e-3	-5.48	8.66e0	2.16	8.37e-3	-4.78
632	motif_db/EUKARYOTE/jolma2013.meme	CDX2_DBD		GYMATAAAA	3002	64.37	2774	59.48	1.08	6	4.24e-3	-5.46	8.78e0	2.17	8.48e-3	-4.77
633	motif_db/MOUSE/uniprobe_mouse.meme	UP00127_1	Gsh2_3990.2	ANGBTAATTAGCNNAK	2427	52.04	2225	47.71	1.09	4.5	4.34e-3	-5.44	8.98e0	2.20	8.65e-3	-4.75
634	motif_db/EUKARYOTE/jolma2013.meme	MESP1_DBD		HRCACCTGBN	1980	42.45	1800	38.59	1.1	8	4.34e-3	-5.44	8.99e0	2.20	8.65e-3	-4.75
635	motif_db/EUKARYOTE/jolma2013.meme	EMX1_DBD_1		NBTAATTAVS	2676	57.38	2463	52.81	1.09	6.5	4.37e-3	-5.43	9.04e0	2.20	8.69e-3	-4.75
636	motif_db/JASPAR/JASPAR2022_CORE_vertebrates_non-redundant_v2.meme	MA1491.2	GLI3	RGACCACCCACGWHGH	632	13.55	536	11.49	1.18	0.62	4.41e-3	-5.42	9.12e0	2.21	8.75e-3	-4.74
637	motif_db/JASPAR/JASPAR2022_CORE_vertebrates_non-redundant_v2.meme	MA0792.1	POU5F1B	TATGCWAAT	326	6.99	259	5.55	1.26	11	4.42e-3	-5.42	9.14e0	2.21	8.76e-3	-4.74
638	motif_db/EUKARYOTE/jolma2013.meme	POU1F1_DBD_2		AWTATGCWAATKAG	62	1.33	35	0.75	1.75	14	4.56e-3	-5.39	9.44e0	2.24	9.03e-3	-4.71
639	motif_db/MOUSE/uniprobe_mouse.meme	UP00216_1	Obox1_3970.2	DTARGGGGATTAACWWN	2261	48.48	2068	44.34	1.09	3.2	4.57e-3	-5.39	9.47e0	2.25	9.04e-3	-4.71
640	motif_db/JASPAR/JASPAR2022_CORE_vertebrates_non-redundant_v2.meme	MA0079.5	SP1	GGGGCGGGG	2937	62.97	2714	58.19	1.08	0.89	4.63e-3	-5.38	9.58e0	2.26	9.13e-3	-4.70
641	motif_db/JASPAR/JASPAR2022_CORE_vertebrates_non-redundant_v2.meme	MA1564.1	SP9	RCCACGCCCMCY	809	17.35	700	15.01	1.16	9.8	4.68e-3	-5.37	9.68e0	2.27	9.22e-3	-4.69
642	motif_db/JASPAR/JASPAR2022_CORE_vertebrates_non-redundant_v2.meme	MA1537.1	NR2F1	RRGGTCAAAGGTCAN	40	0.86	19	0.41	2.05	13	4.80e-3	-5.34	9.94e0	2.30	9.45e-3	-4.66
# SEA (Simple Enrichment Analysis): Version 5.5.0 compiled on Oct 9 2022 at 13:49:21
# The format of this file is described at https://meme-suite.org/meme/doc/sea-output-format.html.
# sea --verbosity 1 --oc . --thresh 10.0 --align center --p Hsa2.2_peaks_nurchr_broadPeak_motif.fa --m motif_db/MOUSE/uniprobe_mouse.meme --m motif_db/JASPAR/JASPAR2022_CORE_vertebrates_non-redundant_v2.meme --m motif_db/EUKARYOTE/jolma2013.meme

## Sheet: Simple_Enrichment_Analysis_Ppa
Table S5 Simple Enrichment Analysis bonobo sperm
RANK	DB	ID	ALT_ID	CONSENSUS	TP	TP%	FP	FP%	ENR_RATIO	SCORE_THR	PVALUE	LOG_PVALUE	EVALUE	LOG_EVALUE	QVALUE	LOG_QVALUE
1	motif_db/JASPAR/JASPAR2022_CORE_vertebrates_non-redundant_v2.meme	MA1596.1	ZNF460	GCCTCMGCCTCCCRAG	1270	20.37	373	5.98	3.4	9.5	9.85e-131	-299.35	2.04e-127	-291.72	1.23e-127	-292.22
2	motif_db/JASPAR/JASPAR2022_CORE_vertebrates_non-redundant_v2.meme	MA1587.1	ZNF135	CCTCGACCTCCYRR	916	14.69	239	3.83	3.82	10	7.18e-103	-235.20	1.49e-99	-227.56	4.50e-100	-228.75
3	motif_db/EUKARYOTE/jolma2013.meme	CENPB_full		CCCGCDTNNWRCGAA	283	4.54	8	0.13	31.6	16	1.36e-74	-170.09	2.81e-71	-162.45	5.67e-72	-164.05
4	motif_db/JASPAR/JASPAR2022_CORE_vertebrates_non-redundant_v2.meme	MA0052.4	MEF2A	DDCTAAAAATAGMHH	227	3.64	22	0.35	9.91	16	3.93e-45	-102.25	8.13e-42	-94.61	1.23e-42	-96.50
5	motif_db/MOUSE/uniprobe_mouse.meme	UP00180_1	Hoxd13_2356.1	NNNYYAATAAAAHYNN	2212	35.48	1507	24.17	1.47	7.5	1.08e-43	-98.93	2.24e-40	-91.30	2.71e-41	-93.41
6	motif_db/JASPAR/JASPAR2022_CORE_vertebrates_non-redundant_v2.meme	MA1625.1	Stat5b	NNNTTCCCAGAANNN	564	9.05	209	3.35	2.69	12	4.01e-41	-93.02	8.29e-38	-85.38	8.37e-39	-87.68
7	motif_db/EUKARYOTE/jolma2013.meme	MEF2D_DBD		DCTAWAAATAGM	234	3.75	32	0.51	7.12	13	3.96e-40	-90.73	8.20e-37	-83.09	7.10e-38	-85.54
8	motif_db/JASPAR/JASPAR2022_CORE_vertebrates_non-redundant_v2.meme	MA0901.2	HOXB13	WDCCAATAAAAWWW	2080	33.36	1422	22.81	1.46	8	1.25e-39	-89.58	2.58e-36	-81.94	1.90e-37	-84.55
9	motif_db/MOUSE/uniprobe_mouse.meme	UP00090_2	Elf3_secondary	GBTCHAAAAAAAAMYNY	1704	27.33	1094	17.55	1.56	9.6	1.36e-39	-89.49	2.82e-36	-81.86	1.90e-37	-84.55
10	motif_db/JASPAR/JASPAR2022_CORE_vertebrates_non-redundant_v2.meme	MA1487.2	FOXE1	VYTAAAYAAACAAH	1327	21.28	781	12.53	1.7	9.1	2.04e-39	-89.09	4.22e-36	-81.45	2.56e-37	-84.26
11	motif_db/EUKARYOTE/jolma2013.meme	FOXJ2_DBD_3		GTAAACAWAAACA	2809	45.05	2109	33.83	1.33	4.6	5.96e-38	-85.71	1.23e-34	-78.08	6.79e-36	-80.98
12	motif_db/JASPAR/JASPAR2022_CORE_vertebrates_non-redundant_v2.meme	MA0712.2	OTX2	NDRGGATTARNN	907	14.55	469	7.52	1.93	11	1.25e-36	-82.67	2.59e-33	-75.03	1.31e-34	-78.02
13	motif_db/JASPAR/JASPAR2022_CORE_vertebrates_non-redundant_v2.meme	MA0497.1	MEF2C	DDDCYAAAAATAGMW	256	4.11	50	0.80	5.04	15	1.53e-35	-80.16	3.17e-32	-72.53	1.48e-33	-75.60
14	motif_db/JASPAR/JASPAR2022_CORE_vertebrates_non-redundant_v2.meme	MA1547.2	PITX2	YTAATCCY	853	13.68	437	7.01	1.95	11	4.50e-35	-79.09	9.31e-32	-71.45	4.03e-33	-74.59
15	motif_db/JASPAR/JASPAR2022_CORE_vertebrates_non-redundant_v2.meme	MA0467.2	Crx	NDGGATTANN	965	15.48	524	8.40	1.84	11	1.06e-34	-78.23	2.19e-31	-70.60	8.85e-33	-73.81
16	motif_db/JASPAR/JASPAR2022_CORE_vertebrates_non-redundant_v2.meme	MA0660.1	MEF2B	RCTAWAAATAGC	239	3.83	44	0.71	5.33	12	1.39e-34	-77.96	2.87e-31	-70.33	1.09e-32	-73.60
17	motif_db/EUKARYOTE/jolma2013.meme	MEF2B_full		RCTAWAAATAGC	265	4.25	57	0.91	4.59	12	2.82e-34	-77.25	5.83e-31	-69.62	2.08e-32	-72.95
18	motif_db/JASPAR/JASPAR2022_CORE_vertebrates_non-redundant_v2.meme	MA0682.2	PITX1	YTAATCCH	829	13.30	425	6.82	1.95	12	5.56e-34	-76.57	1.15e-30	-68.94	3.87e-32	-72.33
19	motif_db/MOUSE/uniprobe_mouse.meme	UP00000_1	Smad3_primary	MDWNNCCAGACAKNWNH	506	8.12	200	3.21	2.52	12	1.71e-33	-75.45	3.53e-30	-67.82	1.13e-31	-71.26
20	motif_db/EUKARYOTE/jolma2013.meme	Foxj3_DBD_4		GTAAACAWAAACA	1675	26.86	1119	17.95	1.5	5.8	3.20e-33	-74.82	6.63e-30	-67.19	2.01e-31	-70.68
21	motif_db/JASPAR/JASPAR2022_CORE_vertebrates_non-redundant_v2.meme	MA1646.1	OSR2	NNACAGAAGCNN	130	2.09	6	0.10	18.7	14	5.09e-32	-72.06	1.05e-28	-64.42	3.04e-30	-67.97
22	motif_db/JASPAR/JASPAR2022_CORE_vertebrates_non-redundant_v2.meme	MA0146.2	Zfx	SSSGCCBVGGCCTS	4177	66.99	3543	56.82	1.18	4.1	7.50e-32	-71.67	1.55e-28	-64.03	4.28e-30	-67.62
23	motif_db/EUKARYOTE/jolma2013.meme	MEF2A_DBD		KCTAWAAATAGM	411	6.59	150	2.41	2.73	11	1.32e-30	-68.80	2.73e-27	-61.16	7.20e-29	-64.80
24	motif_db/JASPAR/JASPAR2022_CORE_vertebrates_non-redundant_v2.meme	MA1723.1	PRDM9	RGDGGGVAGGGRGGVRRMARVARR	1401	22.47	913	14.64	1.53	9.1	1.13e-29	-66.66	2.33e-26	-59.02	5.88e-28	-62.70
25	motif_db/JASPAR/JASPAR2022_CORE_vertebrates_non-redundant_v2.meme	MA1720.1	ZNF85	DHDGAGATTACWKCAK	1281	20.55	819	13.14	1.56	7.6	8.87e-29	-64.59	1.84e-25	-56.96	4.45e-27	-60.68
26	motif_db/MOUSE/uniprobe_mouse.meme	UP00025_1	Foxk1_primary	NRAATGTAAACAAAVNB	3449	55.32	2831	45.40	1.22	3.1	9.83e-29	-64.49	2.03e-25	-56.85	4.74e-27	-60.61
27	motif_db/JASPAR/JASPAR2022_CORE_vertebrates_non-redundant_v2.meme	MA0773.1	MEF2D	DCTAWAAATAGM	879	14.10	494	7.92	1.78	2.8	1.09e-28	-64.39	2.25e-25	-56.75	5.04e-27	-60.55
28	motif_db/MOUSE/uniprobe_mouse.meme	UP00244_1	Tlx2_3498.2	KAATYAATTAATAAYWW	1362	21.84	889	14.26	1.53	9.5	1.48e-28	-64.08	3.06e-25	-56.45	6.61e-27	-60.28
29	motif_db/MOUSE/uniprobe_mouse.meme	UP00029_1	Tbp_primary	NYHWTWTATAWAWHTN	1189	19.07	747	11.98	1.59	9.9	3.49e-28	-63.22	7.23e-25	-55.59	1.51e-26	-59.45
30	motif_db/MOUSE/uniprobe_mouse.meme	UP00061_1	Foxl1_primary	DWAATRTAAACAAWVVB	4059	65.10	3463	55.54	1.17	0.59	5.69e-28	-62.73	1.18e-24	-55.10	2.38e-26	-59.00
31	motif_db/JASPAR/JASPAR2022_CORE_vertebrates_non-redundant_v2.meme	MA1153.1	Smad4	TGTCTRGM	622	9.98	311	4.99	2	12	9.28e-27	-59.94	1.92e-23	-52.31	3.75e-25	-56.24
32	motif_db/EUKARYOTE/jolma2013.meme	RFX4_DBD_1		NGTWRCCATGGYWACS	674	10.81	351	5.63	1.92	8.3	1.85e-26	-59.25	3.82e-23	-51.62	7.24e-25	-55.58
33	motif_db/MOUSE/uniprobe_mouse.meme	UP00077_2	Srf_secondary	STWNAAAAAAAAMVNNH	2696	43.24	2129	34.15	1.27	7.9	1.05e-25	-57.52	2.17e-22	-49.88	3.99e-24	-53.88
34	motif_db/JASPAR/JASPAR2022_CORE_vertebrates_non-redundant_v2.meme	MA0711.1	OTX1	HTAATCCS	981	15.73	596	9.56	1.64	10	1.36e-25	-57.26	2.81e-22	-49.62	5.00e-24	-53.65
35	motif_db/EUKARYOTE/jolma2013.meme	PITX1_full_2		YTAATCCH	981	15.73	598	9.59	1.64	10	2.55e-25	-56.63	5.28e-22	-48.99	9.13e-24	-53.05
36	motif_db/EUKARYOTE/jolma2013.meme	OTX1_DBD_2		HTAATCCS	983	15.77	602	9.66	1.63	10	5.36e-25	-55.89	1.11e-21	-48.25	1.87e-23	-52.33
37	motif_db/MOUSE/uniprobe_mouse.meme	UP00169_1	Lmx1b_3433.2	VDWWWTTAATTAATWHB	1372	22.00	931	14.93	1.47	6.8	1.22e-24	-55.06	2.53e-21	-47.43	4.14e-23	-51.54
38	motif_db/EUKARYOTE/jolma2013.meme	FOXJ2_DBD_1		GTAAACARTAAACA	2580	41.38	2045	32.80	1.26	2	1.92e-23	-52.31	3.98e-20	-44.67	6.34e-22	-48.81
39	motif_db/JASPAR/JASPAR2022_CORE_vertebrates_non-redundant_v2.meme	MA0728.1	Nr2F6	RAGGTCAARAGGTCA	162	2.60	31	0.50	5.09	5.7	3.32e-23	-51.76	6.86e-20	-44.13	1.07e-21	-48.29
40	motif_db/MOUSE/uniprobe_mouse.meme	UP00073_1	Foxa2_primary	HWWAWGTAAAYAAANNN	2913	46.72	2370	38.01	1.23	5.3	4.21e-23	-51.52	8.71e-20	-43.89	1.32e-21	-48.08
41	motif_db/JASPAR/JASPAR2022_CORE_vertebrates_non-redundant_v2.meme	MA0136.3	Elf5	RVAAGGAAGTNN	3363	53.94	2814	45.13	1.2	7.1	4.55e-23	-51.44	9.43e-20	-43.81	1.39e-21	-48.02
42	motif_db/EUKARYOTE/jolma2013.meme	FOXJ3_DBD_2		GTAAACARTAAACA	2462	39.49	1939	31.10	1.27	0.11	6.19e-23	-51.14	1.28e-19	-43.50	1.85e-21	-47.74
43	motif_db/MOUSE/uniprobe_mouse.meme	UP00061_2	Foxl1_secondary	ADATYAWAACAAMANM	1971	31.61	1484	23.80	1.33	9.2	1.05e-22	-50.61	2.18e-19	-42.97	3.07e-21	-47.23
44	motif_db/JASPAR/JASPAR2022_CORE_vertebrates_non-redundant_v2.meme	MA0493.2	KLF1	DGGGYGGGG	737	11.82	425	6.82	1.73	12	2.89e-22	-49.60	5.98e-19	-41.96	8.23e-21	-46.25
45	motif_db/MOUSE/uniprobe_mouse.meme	UP00053_1	Rxra_primary	NBNBDTGACCCCDHRHN	2763	44.31	2253	36.13	1.23	6.8	6.91e-21	-46.42	1.43e-17	-38.79	1.92e-19	-43.09
46	motif_db/MOUSE/uniprobe_mouse.meme	UP00134_1	Hoxb13_3479.1	VRNCCAATAAAAWHHV	2574	41.28	2073	33.25	1.24	6.4	9.56e-21	-46.10	1.98e-17	-38.46	2.61e-19	-42.79
47	motif_db/EUKARYOTE/jolma2013.meme	FOXC1_DBD_1		AARTAAAYAAACA	4298	68.93	3804	61.01	1.13	2	1.01e-20	-46.04	2.08e-17	-38.41	2.69e-19	-42.76
48	motif_db/MOUSE/uniprobe_mouse.meme	UP00090_1	Elf3_primary	DAHVMGGAARTWA	1405	22.53	1002	16.07	1.4	9.4	3.16e-20	-44.90	6.55e-17	-37.27	8.26e-19	-41.64
49	motif_db/JASPAR/JASPAR2022_CORE_vertebrates_non-redundant_v2.meme	MA0442.2	SOX10	NDAACAAAGVN	899	14.42	571	9.16	1.57	12	3.96e-20	-44.67	8.21e-17	-37.04	1.01e-18	-41.43
50	motif_db/EUKARYOTE/jolma2013.meme	Tcfap2a_DBD_2		HGCCYSAGGCD	1937	31.07	1483	23.79	1.31	8.3	4.40e-20	-44.57	9.11e-17	-36.93	1.10e-18	-41.35
51	motif_db/EUKARYOTE/jolma2013.meme	Nr2f6_DBD_1		RAGGTCAARAGGTCA	162	2.60	38	0.61	4.18	7.9	5.31e-20	-44.38	1.10e-16	-36.75	1.31e-18	-41.18
52	motif_db/EUKARYOTE/jolma2013.meme	NHLH1_DBD		CGCAGCTGCS	3506	56.23	3002	48.15	1.17	4.9	9.21e-20	-43.83	1.91e-16	-36.20	2.22e-18	-40.65
53	motif_db/JASPAR/JASPAR2022_CORE_vertebrates_non-redundant_v2.meme	MA1965.1	SP5	CBCCTCCCHS	4250	68.16	3773	60.51	1.13	4.1	2.66e-19	-42.77	5.51e-16	-35.13	6.30e-18	-39.61
54	motif_db/EUKARYOTE/jolma2013.meme	PITX1_full_1		NTTAATCCH	1143	18.33	785	12.59	1.46	10	3.85e-19	-42.40	7.97e-16	-34.77	8.94e-18	-39.26
55	motif_db/JASPAR/JASPAR2022_CORE_vertebrates_non-redundant_v2.meme	MA1630.2	ZNF281	GGGGGAGGGGVV	4239	67.99	3764	60.37	1.13	0.42	4.04e-19	-42.35	8.36e-16	-34.72	9.21e-18	-39.23
56	motif_db/JASPAR/JASPAR2022_CORE_vertebrates_non-redundant_v2.meme	MA1520.1	MAF	NTGCTGASTCAGCAH	1104	17.71	752	12.06	1.47	8.5	4.24e-19	-42.30	8.77e-16	-34.67	9.49e-18	-39.20
57	motif_db/JASPAR/JASPAR2022_CORE_vertebrates_non-redundant_v2.meme	MA0859.1	Rarg	RAGGTCAAAAGGTCAW	144	2.31	32	0.51	4.39	8.3	1.09e-18	-41.36	2.25e-15	-33.73	2.40e-17	-38.27
58	motif_db/JASPAR/JASPAR2022_CORE_vertebrates_non-redundant_v2.meme	MA0516.3	SP2	GGGGCGGGG	328	5.26	144	2.31	2.27	14	1.73e-18	-40.90	3.58e-15	-33.26	3.73e-17	-37.83
59	motif_db/EUKARYOTE/jolma2013.meme	NR2F1_DBD_3		CARAGGTCAMVNG	904	14.50	590	9.46	1.53	10	2.37e-18	-40.58	4.91e-15	-32.95	5.04e-17	-37.53
60	motif_db/JASPAR/JASPAR2022_CORE_vertebrates_non-redundant_v2.meme	MA0845.1	FOXB1	WATGTAAATAT	2906	46.61	2429	38.96	1.2	6.1	3.35e-18	-40.24	6.93e-15	-32.60	7.00e-17	-37.20
61	motif_db/JASPAR/JASPAR2022_CORE_vertebrates_non-redundant_v2.meme	MA1515.1	KLF2	NRCCACRCCCH	557	8.93	314	5.04	1.77	12	5.95e-18	-39.66	1.23e-14	-32.03	1.22e-16	-36.64
62	motif_db/JASPAR/JASPAR2022_CORE_vertebrates_non-redundant_v2.meme	MA0740.2	KLF14	KGGGCGGGG	548	8.79	308	4.94	1.78	13	8.22e-18	-39.34	1.70e-14	-31.70	1.66e-16	-36.33
63	motif_db/EUKARYOTE/jolma2013.meme	FOXB1_DBD_3		WATGTAAATAT	2901	46.53	2430	38.97	1.19	6.2	8.55e-18	-39.30	1.77e-14	-31.67	1.70e-16	-36.31
64	motif_db/JASPAR/JASPAR2022_CORE_vertebrates_non-redundant_v2.meme	MA0846.1	FOXC2	WAWGTAAACAWW	1698	27.23	1292	20.72	1.31	9.1	9.09e-18	-39.24	1.88e-14	-31.60	1.78e-16	-36.26
65	motif_db/MOUSE/uniprobe_mouse.meme	UP00094_2	Zfp128_secondary	NGTATAYDTATAMN	2592	41.57	2134	34.23	1.21	7.1	1.58e-17	-38.69	3.27e-14	-31.05	3.04e-16	-35.73
66	motif_db/EUKARYOTE/jolma2013.meme	FOXC2_DBD_3		WAWGTAAACAWW	1809	29.01	1398	22.42	1.29	8.9	2.07e-17	-38.42	4.28e-14	-30.78	3.93e-16	-35.47
67	motif_db/MOUSE/uniprobe_mouse.meme	UP00069_1	Sox1_primary	HWDYAATTCAWTAHDK	3155	50.60	2686	43.08	1.17	6.7	2.18e-17	-38.36	4.52e-14	-30.73	4.08e-16	-35.43
68	motif_db/EUKARYOTE/jolma2013.meme	FOXC2_DBD_2		RTAAAYAAACA	4179	67.02	3727	59.78	1.12	3.4	2.45e-17	-38.25	5.06e-14	-30.61	4.51e-16	-35.33
69	motif_db/EUKARYOTE/jolma2013.meme	FOXC1_DBD_3		WAWGTAAAYAW	1110	17.80	775	12.43	1.43	10	2.92e-17	-38.07	6.04e-14	-30.44	5.30e-16	-35.17
70	motif_db/JASPAR/JASPAR2022_CORE_vertebrates_non-redundant_v2.meme	MA0032.2	FOXC1	WAWGTAAAYAW	1102	17.67	769	12.33	1.43	10	3.59e-17	-37.87	7.44e-14	-30.23	6.42e-16	-34.98
71	motif_db/EUKARYOTE/jolma2013.meme	Rarg_DBD_1		RAGGTCAAAAGGTCAW	133	2.13	30	0.48	4.32	10	3.63e-17	-37.85	7.52e-14	-30.22	6.42e-16	-34.98
72	motif_db/EUKARYOTE/jolma2013.meme	NR2F1_DBD_2		RRGGTCAARAGGTCAH	173	2.77	52	0.83	3.28	12	6.13e-17	-37.33	1.27e-13	-29.70	1.07e-15	-34.47
73	motif_db/JASPAR/JASPAR2022_CORE_vertebrates_non-redundant_v2.meme	MA0870.1	Sox1	AACAATANCATTGTT	384	6.16	192	3.08	1.99	5.1	1.00e-16	-36.84	2.07e-13	-29.20	1.72e-15	-34.00
74	motif_db/JASPAR/JASPAR2022_CORE_vertebrates_non-redundant_v2.meme	MA0742.2	KLF12	GGGGCGGGG	697	11.18	434	6.96	1.6	12	1.17e-16	-36.68	2.42e-13	-29.05	1.98e-15	-33.85
75	motif_db/EUKARYOTE/jolma2013.meme	POU2F3_DBD_2		ATGMATATKCAW	2969	47.62	2514	40.32	1.18	6.6	1.26e-16	-36.61	2.60e-13	-28.98	2.10e-15	-33.80
76	motif_db/EUKARYOTE/jolma2013.meme	NR2F6_DBD_1		RRGGTCAAAAGGTCA	167	2.68	50	0.80	3.29	8.4	1.83e-16	-36.24	3.79e-13	-28.60	3.02e-15	-33.43
77	motif_db/JASPAR/JASPAR2022_CORE_vertebrates_non-redundant_v2.meme	MA1511.2	KLF10	GGGGCGGGG	441	7.07	236	3.79	1.86	13	2.31e-16	-36.00	4.78e-13	-28.37	3.76e-15	-33.21
78	motif_db/MOUSE/uniprobe_mouse.meme	UP00255_1	Dbx1_3486.1	YARTWAATTAWTAAWNR	4463	71.58	4042	64.83	1.1	3.9	3.18e-16	-35.68	6.59e-13	-28.05	5.12e-15	-32.91
79	motif_db/EUKARYOTE/jolma2013.meme	POU3F3_DBD_3		WTRAATAWKHAW	3432	55.04	2981	47.81	1.15	6.2	3.62e-16	-35.55	7.50e-13	-27.92	5.75e-15	-32.79
80	motif_db/JASPAR/JASPAR2022_CORE_vertebrates_non-redundant_v2.meme	MA1959.1	KLF7	DGGGCGGGG	837	13.42	557	8.93	1.5	12	9.14e-16	-34.63	1.89e-12	-26.99	1.43e-14	-31.88
81	motif_db/JASPAR/JASPAR2022_CORE_vertebrates_non-redundant_v2.meme	MA0519.1	Stat5a::Stat5b	DTTTCCMAGAA	1034	16.58	725	11.63	1.43	9.8	1.00e-15	-34.54	2.07e-12	-26.90	1.55e-14	-31.80
82	motif_db/EUKARYOTE/jolma2013.meme	Hoxd13_DBD_1		SYAATAAAAH	3089	49.54	2647	42.45	1.17	5.9	1.12e-15	-34.42	2.32e-12	-26.79	1.71e-14	-31.70
83	motif_db/JASPAR/JASPAR2022_CORE_vertebrates_non-redundant_v2.meme	MA1978.1	ZNF354A	HWAADWATAAATGRAYWAWTT	836	13.41	559	8.97	1.49	11	1.86e-15	-33.92	3.85e-12	-26.28	2.81e-14	-31.20
84	motif_db/JASPAR/JASPAR2022_CORE_vertebrates_non-redundant_v2.meme	MA1961.1	PATZ1	SSGGGGMGGGGS	665	10.67	418	6.70	1.59	12	2.02e-15	-33.83	4.19e-12	-26.20	3.02e-14	-31.13
85	motif_db/EUKARYOTE/jolma2013.meme	FOXL1_full_2		WRTAAAYAAACAW	4571	73.31	4169	66.86	1.1	2.7	2.11e-15	-33.79	4.36e-12	-26.16	3.11e-14	-31.10
86	motif_db/JASPAR/JASPAR2022_CORE_vertebrates_non-redundant_v2.meme	MA1710.1	ZNF257	VDGAGGCRAGRG	3245	52.04	2807	45.02	1.16	6.2	2.38e-15	-33.67	4.92e-12	-26.04	3.47e-14	-30.99
87	motif_db/JASPAR/JASPAR2022_CORE_vertebrates_non-redundant_v2.meme	MA0681.2	PHOX2B	WWTAATCAAATTAWWW	1461	23.43	1107	17.75	1.32	7.8	2.50e-15	-33.62	5.17e-12	-25.99	3.60e-14	-30.96
88	motif_db/MOUSE/uniprobe_mouse.meme	UP00024_2	Glis2_secondary	HDTATTAWTAAAGV	1493	23.95	1137	18.24	1.31	9.3	3.04e-15	-33.43	6.30e-12	-25.79	4.34e-14	-30.77
89	motif_db/MOUSE/uniprobe_mouse.meme	UP00078_1	Arid3a_primary	SNNHTTAATTAAAMNHN	2106	33.78	1706	27.36	1.23	7.9	4.21e-15	-33.10	8.72e-12	-25.46	5.94e-14	-30.45
90	motif_db/JASPAR/JASPAR2022_CORE_vertebrates_non-redundant_v2.meme	MA1133.1	JUN::JUNB	KRTGACGTCATN	1803	28.92	1424	22.84	1.27	7.5	5.14e-15	-32.90	1.06e-11	-25.27	7.16e-14	-30.27
91	motif_db/EUKARYOTE/jolma2013.meme	HOXC10_DBD_1		VCMATWAAAH	2546	40.83	2128	34.13	1.2	8.2	5.91e-15	-32.76	1.22e-11	-25.13	8.14e-14	-30.14
92	motif_db/MOUSE/uniprobe_mouse.meme	UP00101_2	Sox12_secondary	VVNBASACAAAGRADT	1262	20.24	934	14.98	1.35	9.8	6.84e-15	-32.62	1.42e-11	-24.98	9.32e-14	-30.00
93	motif_db/MOUSE/uniprobe_mouse.meme	UP00071_1	Sox21_primary	HHHWATTATAATWDDD	3728	59.79	3302	52.96	1.13	3.6	8.11e-15	-32.45	1.68e-11	-24.81	1.09e-13	-29.84
94	motif_db/JASPAR/JASPAR2022_CORE_vertebrates_non-redundant_v2.meme	MA0847.3	FOXD2	SYTAARYAAACA	1996	32.01	1607	25.77	1.24	6.4	8.53e-15	-32.40	1.76e-11	-24.76	1.14e-13	-29.81
95	motif_db/EUKARYOTE/jolma2013.meme	HOXD13_DBD_1		CYMATAAAAH	2868	46.00	2444	39.20	1.17	5.6	9.04e-15	-32.34	1.87e-11	-24.70	1.19e-13	-29.76
96	motif_db/EUKARYOTE/jolma2013.meme	CPEB1_full		AATAAAAA	1486	23.83	1137	18.24	1.31	10	9.64e-15	-32.27	1.99e-11	-24.64	1.26e-13	-29.71
97	motif_db/MOUSE/uniprobe_mouse.meme	UP00097_2	Mtf1_secondary	ANATAWGAAAWADV	1721	27.60	1352	21.68	1.27	8.6	9.72e-15	-32.26	2.01e-11	-24.63	1.26e-13	-29.71
98	motif_db/JASPAR/JASPAR2022_CORE_vertebrates_non-redundant_v2.meme	MA0137.3	STAT1	TTTCYRGGAAA	1008	16.17	713	11.44	1.41	8.3	1.01e-14	-32.22	2.09e-11	-24.59	1.29e-13	-29.68
99	motif_db/MOUSE/uniprobe_mouse.meme	UP00037_1	Zfp105_primary	HDYAAAHAAMAADAD	475	7.62	273	4.38	1.74	13	1.24e-14	-32.03	2.56e-11	-24.39	1.56e-13	-29.49
100	motif_db/MOUSE/uniprobe_mouse.meme	UP00260_1	Hoxc6_3954.2	YRAVKTAATTAMBWRNN	2637	42.29	2223	35.65	1.19	5.5	1.64e-14	-31.74	3.39e-11	-24.11	2.05e-13	-29.21
101	motif_db/JASPAR/JASPAR2022_CORE_vertebrates_non-redundant_v2.meme	MA0772.1	IRF7	HCGAAARYGAAAVT	2449	39.28	2042	32.75	1.2	2	1.76e-14	-31.67	3.64e-11	-24.04	2.18e-13	-29.15
102	motif_db/MOUSE/uniprobe_mouse.meme	UP00188_1	Lmx1a_2238.2	CGWWTTAATTAAWWWHY	3873	62.12	3457	55.45	1.12	0.88	2.12e-14	-31.48	4.40e-11	-23.85	2.61e-13	-28.97
103	motif_db/JASPAR/JASPAR2022_CORE_vertebrates_non-redundant_v2.meme	MA0745.2	SNAI2	NBGCACCTGTMNY	249	3.99	109	1.75	2.27	13	2.20e-14	-31.45	4.55e-11	-23.81	2.67e-13	-28.95
104	motif_db/JASPAR/JASPAR2022_CORE_vertebrates_non-redundant_v2.meme	MA0479.1	FOXH1	BNSAATCCACA	181	2.90	65	1.04	2.76	14	2.23e-14	-31.43	4.61e-11	-23.80	2.69e-13	-28.95
105	motif_db/EUKARYOTE/jolma2013.meme	Foxj3_DBD_2		GTAAACARTAAACA	2508	40.22	2101	33.70	1.19	5.9	2.43e-14	-31.35	5.03e-11	-23.71	2.90e-13	-28.87
106	motif_db/JASPAR/JASPAR2022_CORE_vertebrates_non-redundant_v2.meme	MA0714.1	PITX3	NYTAATCCC	1172	18.80	861	13.81	1.36	9.6	2.59e-14	-31.28	5.36e-11	-23.65	3.06e-13	-28.81
107	motif_db/EUKARYOTE/jolma2013.meme	HOXD8_DBD		VHWAATTARM	943	15.12	662	10.62	1.42	9.4	3.09e-14	-31.11	6.41e-11	-23.47	3.63e-13	-28.65
108	motif_db/EUKARYOTE/jolma2013.meme	PITX3_DBD		NYTAATCCC	1173	18.81	863	13.84	1.36	9.6	3.23e-14	-31.06	6.68e-11	-23.43	3.75e-13	-28.61
109	motif_db/MOUSE/uniprobe_mouse.meme	UP00041_1	Foxj1_primary	ANHRTAAACAAANNND	4343	69.66	3947	63.30	1.1	4.6	3.26e-14	-31.06	6.74e-11	-23.42	3.75e-13	-28.61
110	motif_db/JASPAR/JASPAR2022_CORE_vertebrates_non-redundant_v2.meme	MA0018.4	CREB1	NNRTGATGTCAYN	2733	43.83	2322	37.24	1.18	6.5	3.68e-14	-30.93	7.61e-11	-23.30	4.19e-13	-28.50
111	motif_db/JASPAR/JASPAR2022_CORE_vertebrates_non-redundant_v2.meme	MA1513.1	KLF15	SCCCCGCCCCS	637	10.22	406	6.51	1.57	13	4.09e-14	-30.83	8.47e-11	-23.19	4.62e-13	-28.40
112	motif_db/EUKARYOTE/jolma2013.meme	ZNF524_full_1		ACCCTYGAACCC	150	2.41	48	0.77	3.08	13	6.64e-14	-30.34	1.37e-10	-22.71	7.43e-13	-27.93
113	motif_db/MOUSE/uniprobe_mouse.meme	UP00004_1	Sox14_primary	DHNAATTATAATWWDN	3664	58.77	3253	52.17	1.13	3.3	7.33e-14	-30.24	1.52e-10	-22.61	8.13e-13	-27.84
114	motif_db/MOUSE/uniprobe_mouse.meme	UP00066_1	Hnf4a_primary	NNBNMGGGGTCAABWNN	1220	19.57	909	14.58	1.34	9.2	7.42e-14	-30.23	1.54e-10	-22.60	8.16e-13	-27.83
115	motif_db/JASPAR/JASPAR2022_CORE_vertebrates_non-redundant_v2.meme	MA0039.4	KLF4	NNCCCCACCCHN	1146	18.38	844	13.54	1.36	10	8.40e-14	-30.11	1.74e-10	-22.47	9.16e-13	-27.72
116	motif_db/JASPAR/JASPAR2022_CORE_vertebrates_non-redundant_v2.meme	MA1963.1	SATB1	WWDCTAATAAHWW	2497	40.05	2100	33.68	1.19	5.4	9.62e-14	-29.97	1.99e-10	-22.34	1.04e-12	-27.59
117	motif_db/JASPAR/JASPAR2022_CORE_vertebrates_non-redundant_v2.meme	MA0671.1	NFIX	NNTGCCAAN	169	2.71	60	0.96	2.79	11	1.04e-13	-29.89	2.15e-10	-22.26	1.11e-12	-27.53
118	motif_db/EUKARYOTE/jolma2013.meme	NFIX_full_2		NNTGCCAAN	169	2.71	60	0.96	2.79	11	1.04e-13	-29.89	2.15e-10	-22.26	1.11e-12	-27.53
119	motif_db/JASPAR/JASPAR2022_CORE_vertebrates_non-redundant_v2.meme	MA1636.1	CEBPG	NDATGATGCAATMHH	674	10.81	440	7.06	1.53	10	1.07e-13	-29.86	2.22e-10	-22.23	1.13e-12	-27.51
120	motif_db/JASPAR/JASPAR2022_CORE_vertebrates_non-redundant_v2.meme	MA0050.3	Irf1	ANTGAAACTGAAASH	4214	67.59	3821	61.28	1.1	4.3	1.10e-13	-29.84	2.27e-10	-22.21	1.15e-12	-27.50
121	motif_db/EUKARYOTE/jolma2013.meme	HNF1B_full_2		NRTTAATNATTAACN	2670	42.82	2271	36.42	1.18	2.2	1.55e-13	-29.49	3.21e-10	-21.86	1.61e-12	-27.16
122	motif_db/JASPAR/JASPAR2022_CORE_vertebrates_non-redundant_v2.meme	MA0041.2	FOXD3	WAWGHAAATAAACARY	1048	16.81	762	12.22	1.37	10	1.96e-13	-29.26	4.06e-10	-21.62	2.02e-12	-26.93
123	motif_db/EUKARYOTE/jolma2013.meme	HOXC13_DBD_1		CYAATAAAAH	3086	49.49	2682	43.02	1.15	5.6	2.23e-13	-29.13	4.62e-10	-21.49	2.28e-12	-26.81
124	motif_db/JASPAR/JASPAR2022_CORE_vertebrates_non-redundant_v2.meme	MA1623.1	Stat2	RGAAACAGAAASH	2052	32.91	1681	26.96	1.22	8	2.26e-13	-29.12	4.67e-10	-21.48	2.28e-12	-26.81
125	motif_db/MOUSE/uniprobe_mouse.meme	UP00034_1	Sox7_primary	HNKDWWDAACAATARWNNTHNW	3040	48.76	2638	42.31	1.15	5.5	2.73e-13	-28.93	5.65e-10	-21.29	2.74e-12	-26.62
126	motif_db/EUKARYOTE/jolma2013.meme	IRF7_DBD_1		HCGAAARYGAAAVT	1798	28.84	1444	23.16	1.24	4.4	2.75e-13	-28.92	5.69e-10	-21.29	2.74e-12	-26.62
127	motif_db/MOUSE/uniprobe_mouse.meme	UP00031_1	Zbtb3_primary	RRNNSCACTGCABTBBB	771	12.37	525	8.42	1.47	11	2.83e-13	-28.89	5.86e-10	-21.26	2.78e-12	-26.61
128	motif_db/EUKARYOTE/jolma2013.meme	FOXJ3_DBD_1		RTAAACAA	3772	60.50	3373	54.10	1.12	6.6	2.84e-13	-28.89	5.88e-10	-21.26	2.78e-12	-26.61
129	motif_db/JASPAR/JASPAR2022_CORE_vertebrates_non-redundant_v2.meme	MA1721.1	ZNF93	GGYAGCRGCAGCGGYG	75	1.20	11	0.18	6.33	19	3.13e-13	-28.79	6.48e-10	-21.16	3.04e-12	-26.52
130	motif_db/EUKARYOTE/jolma2013.meme	Foxc1_DBD_1		GTAAAYAAACA	4244	68.07	3861	61.92	1.1	0.0036	3.61e-13	-28.65	7.47e-10	-21.01	3.48e-12	-26.38
131	motif_db/EUKARYOTE/jolma2013.meme	EMX1_DBD_2		YAATTARYTAATKA	3677	58.97	3279	52.59	1.12	1.7	4.01e-13	-28.55	8.30e-10	-20.91	3.82e-12	-26.29
132	motif_db/JASPAR/JASPAR2022_CORE_vertebrates_non-redundant_v2.meme	MA0851.1	Foxj3	NDAADGTAAACAAANNM	3921	62.89	3528	56.58	1.11	2.1	4.02e-13	-28.54	8.32e-10	-20.91	3.82e-12	-26.29
133	motif_db/JASPAR/JASPAR2022_CORE_vertebrates_non-redundant_v2.meme	MA0601.1	Arid3b	ATATTAATWAN	2164	34.71	1793	28.76	1.21	7.6	5.29e-13	-28.27	1.10e-9	-20.63	4.99e-12	-26.02
134	motif_db/EUKARYOTE/jolma2013.meme	MSX2_DBD_1		GCAATTAAAWWSCAATTA	1382	22.17	1067	17.11	1.29	3.8	6.91e-13	-28.00	1.43e-9	-20.37	6.47e-12	-25.76
135	motif_db/JASPAR/JASPAR2022_CORE_vertebrates_non-redundant_v2.meme	MA0135.1	Lhx3	WAATTAATTAWYY	2164	34.71	1795	28.79	1.21	2.1	7.04e-13	-27.98	1.46e-9	-20.35	6.54e-12	-25.75
136	motif_db/MOUSE/uniprobe_mouse.meme	UP00254_1	Pou2f1_3081.2	DTDHRHTAATTARKTW	1787	28.66	1440	23.10	1.24	7.4	7.22e-13	-27.96	1.49e-9	-20.32	6.66e-12	-25.74
137	motif_db/JASPAR/JASPAR2022_CORE_vertebrates_non-redundant_v2.meme	MA1981.1	ZNF530	GMARGGMRAGGGGCRGSV	1849	29.66	1498	24.03	1.23	6.7	7.32e-13	-27.94	1.51e-9	-20.31	6.70e-12	-25.73
138	motif_db/MOUSE/uniprobe_mouse.meme	UP00005_2	Tcfap2a_secondary	YHRCCYBWGGKCWB	341	5.47	183	2.94	1.86	11	8.43e-13	-27.80	1.74e-9	-20.17	7.66e-12	-25.60
139	motif_db/EUKARYOTE/jolma2013.meme	FOXD2_DBD_1		HRHWAATATTKAYH	3279	52.59	2885	46.27	1.14	4.4	9.52e-13	-27.68	1.97e-9	-20.05	8.58e-12	-25.48
140	motif_db/EUKARYOTE/jolma2013.meme	Otx1_DBD_2		HTAATCCB	1320	21.17	1013	16.25	1.3	9.6	9.98e-13	-27.63	2.07e-9	-20.00	8.94e-12	-25.44
141	motif_db/JASPAR/JASPAR2022_CORE_vertebrates_non-redundant_v2.meme	MA1632.1	ATF2	NNATGABGTCATN	698	11.19	469	7.52	1.49	9.3	1.03e-12	-27.60	2.13e-9	-19.97	9.16e-12	-25.42
142	motif_db/EUKARYOTE/jolma2013.meme	FOXC1_DBD_2		DGTMAATATTKACW	3549	56.92	3157	50.63	1.12	0.92	1.07e-12	-27.56	2.21e-9	-19.93	9.44e-12	-25.39
143	motif_db/MOUSE/uniprobe_mouse.meme	UP00079_2	Esrra_secondary	VKNNAGGGGTCAHDNBH	1544	24.76	1220	19.57	1.27	8	1.58e-12	-27.17	3.28e-9	-19.54	1.39e-11	-25.00
144	motif_db/EUKARYOTE/jolma2013.meme	Rfx2_DBD_1		SGTTRCCATGGYAACS	2341	37.55	1971	31.61	1.19	0.3	1.82e-12	-27.03	3.76e-9	-19.40	1.58e-11	-24.87
145	motif_db/MOUSE/uniprobe_mouse.meme	UP00074_1	Isgf3g_primary	NDRAAWCGAAACTDA	2160	34.64	1798	28.84	1.2	6.3	1.84e-12	-27.02	3.81e-9	-19.38	1.59e-11	-24.86
146	motif_db/EUKARYOTE/jolma2013.meme	POU1F1_DBD_2		AWTATGCWAATKAG	2964	47.54	2582	41.41	1.15	4.2	3.26e-12	-26.45	6.74e-9	-18.82	2.80e-11	-24.30
147	motif_db/MOUSE/uniprobe_mouse.meme	UP00130_1	Lhx3_3431.1	VNAATTAATTAAWWHHB	2902	46.54	2521	40.43	1.15	1.2	3.29e-12	-26.44	6.81e-9	-18.81	2.81e-11	-24.30
148	motif_db/JASPAR/JASPAR2022_CORE_vertebrates_non-redundant_v2.meme	MA1521.1	MAFA	NTGCTGASTCAGCAN	1405	22.53	1099	17.63	1.28	7.9	4.41e-12	-26.15	9.12e-9	-18.51	3.72e-11	-24.01
149	motif_db/JASPAR/JASPAR2022_CORE_vertebrates_non-redundant_v2.meme	MA1111.1	NR2F2	NAAAGGTCANR	1147	18.40	866	13.89	1.32	9.6	4.42e-12	-26.14	9.15e-9	-18.51	3.72e-11	-24.01
150	motif_db/EUKARYOTE/jolma2013.meme	EMX2_DBD_2		TAATTARYTAATKA	3837	61.54	3463	55.54	1.11	3.4	5.91e-12	-25.85	1.22e-8	-18.22	4.94e-11	-23.73
151	motif_db/EUKARYOTE/jolma2013.meme	TFAP2C_full_3		HGCCTSAGGCD	1566	25.12	1250	20.05	1.25	9.3	7.30e-12	-25.64	1.51e-8	-18.01	6.06e-11	-23.53
152	motif_db/MOUSE/uniprobe_mouse.meme	UP00093_1	Klf7_primary	TNRRCCMCGCCCHYHD	656	10.52	442	7.09	1.48	11	7.38e-12	-25.63	1.53e-8	-18.00	6.08e-11	-23.52
153	motif_db/JASPAR/JASPAR2022_CORE_vertebrates_non-redundant_v2.meme	MA1564.1	SP9	RCCACGCCCMCY	351	5.63	197	3.16	1.78	12	8.71e-12	-25.47	1.80e-8	-17.83	7.14e-11	-23.36
154	motif_db/JASPAR/JASPAR2022_CORE_vertebrates_non-redundant_v2.meme	MA1152.1	SOX15	CYWTTGTTHW	2971	47.65	2597	41.65	1.14	8.1	9.02e-12	-25.43	1.87e-8	-17.80	7.34e-11	-23.33
155	motif_db/EUKARYOTE/jolma2013.meme	FOXD2_DBD_2		GTAAACA	3719	59.65	3349	53.71	1.11	7	1.27e-11	-25.09	2.64e-8	-17.45	1.03e-10	-23.00
156	motif_db/MOUSE/uniprobe_mouse.meme	UP00039_1	Foxj3_primary	NDAADGTAAACAAANNM	4525	72.57	4183	67.09	1.08	1.9	1.40e-11	-24.99	2.90e-8	-17.35	1.13e-10	-22.91
157	motif_db/JASPAR/JASPAR2022_CORE_vertebrates_non-redundant_v2.meme	MA0142.1	Pou5f1::Sox2	CWTTGTYATGCAAAT	4176	66.98	3819	61.25	1.09	2.9	1.48e-11	-24.94	3.06e-8	-17.30	1.18e-10	-22.86
158	motif_db/JASPAR/JASPAR2022_CORE_vertebrates_non-redundant_v2.meme	MA0598.3	EHF	NNCACTTCCTGTTNN	2389	38.32	2037	32.67	1.17	7.6	2.49e-11	-24.42	5.15e-8	-16.78	1.97e-10	-22.35
159	motif_db/EUKARYOTE/jolma2013.meme	TFAP2A_DBD_4		HGCCTSAGGCD	2390	38.33	2038	32.69	1.17	7	2.50e-11	-24.41	5.18e-8	-16.78	1.97e-10	-22.35
160	motif_db/JASPAR/JASPAR2022_CORE_vertebrates_non-redundant_v2.meme	MA1607.1	Foxl2	DDWATGTAAACANN	717	11.50	499	8.00	1.44	11	2.58e-11	-24.38	5.35e-8	-16.74	2.01e-10	-22.33
161	motif_db/MOUSE/uniprobe_mouse.meme	UP00016_1	Sry_primary	NHNWATTATAATRWDN	3784	60.69	3421	54.87	1.11	0.72	2.59e-11	-24.37	5.37e-8	-16.74	2.01e-10	-22.33
162	motif_db/MOUSE/uniprobe_mouse.meme	UP00224_1	Pax6_3838.3	TRAYTAATTARTKNDM	2084	33.42	1745	27.99	1.19	6.7	2.60e-11	-24.37	5.39e-8	-16.74	2.01e-10	-22.33
163	motif_db/MOUSE/uniprobe_mouse.meme	UP00009_1	Nr2f2_primary	NHBNAAAGGTCAHVNN	1516	24.31	1213	19.45	1.25	8.2	2.95e-11	-24.25	6.11e-8	-16.61	2.27e-10	-22.21
164	motif_db/JASPAR/JASPAR2022_CORE_vertebrates_non-redundant_v2.meme	MA0108.2	TBP	STATAAAWRSVVVBN	57	0.91	7	0.11	7.25	15	3.46e-11	-24.09	7.16e-8	-16.45	2.64e-10	-22.05
165	motif_db/MOUSE/uniprobe_mouse.meme	UP00150_1	Irx6_2623.2	HAWNTACATGTAMDWNT	4632	74.29	4303	69.01	1.08	0.14	3.50e-11	-24.08	7.24e-8	-16.44	2.66e-10	-22.05
166	motif_db/JASPAR/JASPAR2022_CORE_vertebrates_non-redundant_v2.meme	MA0148.4	FOXA1	WWGTAAACATNN	3436	55.11	3072	49.27	1.12	5.8	3.77e-11	-24.00	7.81e-8	-16.37	2.85e-10	-21.98
167	motif_db/JASPAR/JASPAR2022_CORE_vertebrates_non-redundant_v2.meme	MA1996.1	Nr1H2	NNRAGGTCANN	1206	19.34	932	14.95	1.29	10	4.19e-11	-23.90	8.68e-8	-16.26	3.15e-10	-21.88
168	motif_db/JASPAR/JASPAR2022_CORE_vertebrates_non-redundant_v2.meme	MA0149.1	EWSR1-FLI1	GGAAGGAAGGAAGGAAGG	241	3.87	120	1.92	2	0.39	4.98e-11	-23.72	1.03e-7	-16.09	3.72e-10	-21.71
169	motif_db/MOUSE/uniprobe_mouse.meme	UP00262_1	Lhx1_2240.2	VGWATTAATTAAWWAHB	3596	57.67	3236	51.90	1.11	0.75	5.19e-11	-23.68	1.08e-7	-16.05	3.85e-10	-21.68
170	motif_db/JASPAR/JASPAR2022_CORE_vertebrates_non-redundant_v2.meme	MA0153.2	HNF1B	GTTAATNATTAAY	770	12.35	548	8.79	1.4	7.5	5.58e-11	-23.61	1.15e-7	-15.97	4.11e-10	-21.61
171	motif_db/JASPAR/JASPAR2022_CORE_vertebrates_non-redundant_v2.meme	MA1606.1	Foxf1	DWRTAAACANN	3458	55.46	3098	49.69	1.12	6	5.97e-11	-23.54	1.24e-7	-15.91	4.38e-10	-21.55
172	motif_db/EUKARYOTE/jolma2013.meme	ELF5_DBD		ACSMGGAAGTD	316	5.07	176	2.82	1.79	12	6.17e-11	-23.51	1.28e-7	-15.87	4.48e-10	-21.53
173	motif_db/MOUSE/uniprobe_mouse.meme	UP00089_2	Tcf1_secondary	NBRYCBGGATTADD	1389	22.28	1101	17.66	1.26	8.9	6.18e-11	-23.51	1.28e-7	-15.87	4.48e-10	-21.53
174	motif_db/JASPAR/JASPAR2022_CORE_vertebrates_non-redundant_v2.meme	MA0614.1	Foxj2	RTAAACAA	3985	63.91	3637	58.33	1.1	2.3	9.06e-11	-23.13	1.87e-7	-15.49	6.53e-10	-21.15
175	motif_db/JASPAR/JASPAR2022_CORE_vertebrates_non-redundant_v2.meme	MA0080.6	Spi1	RRAAAGAGGAAGTGGDD	4719	75.69	4403	70.62	1.07	3.8	9.54e-11	-23.07	1.97e-7	-15.44	6.83e-10	-21.10
176	motif_db/EUKARYOTE/jolma2013.meme	HNF1A_full		DRTTAATNATTAACN	3655	58.62	3301	52.94	1.11	0.02	9.66e-11	-23.06	2.00e-7	-15.43	6.85e-10	-21.10
177	motif_db/EUKARYOTE/jolma2013.meme	NR2F1_full		GRGGTCAA	3440	55.17	3084	49.46	1.12	6.4	9.66e-11	-23.06	2.00e-7	-15.42	6.85e-10	-21.10
178	motif_db/JASPAR/JASPAR2022_CORE_vertebrates_non-redundant_v2.meme	MA0599.1	KLF5	GCCCCDCCCH	322	5.16	182	2.92	1.77	13	1.01e-10	-23.01	2.10e-7	-15.38	7.14e-10	-21.06
179	motif_db/JASPAR/JASPAR2022_CORE_vertebrates_non-redundant_v2.meme	MA0144.2	STAT3	YTTCYKGGAAD	1393	22.34	1110	17.80	1.25	9.1	1.39e-10	-22.69	2.89e-7	-15.06	9.77e-10	-20.75
180	motif_db/EUKARYOTE/jolma2013.meme	HOXB13_DBD_1		CCAATAAAAH	3378	54.18	3026	48.53	1.12	5	1.58e-10	-22.57	3.28e-7	-14.93	1.10e-9	-20.63
181	motif_db/EUKARYOTE/jolma2013.meme	MEOX2_DBD_2		KTAATTACSSTAATTAV	3061	49.09	2710	43.46	1.13	1.3	1.61e-10	-22.55	3.34e-7	-14.91	1.12e-9	-20.61
182	motif_db/JASPAR/JASPAR2022_CORE_vertebrates_non-redundant_v2.meme	MA0033.2	FOXL1	RTAAACA	2940	47.15	2591	41.56	1.13	6.6	1.75e-10	-22.46	3.63e-7	-14.83	1.21e-9	-20.53
183	motif_db/MOUSE/uniprobe_mouse.meme	UP00128_1	Pou3f2_2824.1	SNWAATTAATTARKDND	3204	51.39	2853	45.76	1.12	2.4	1.77e-10	-22.45	3.67e-7	-14.82	1.22e-9	-20.53
184	motif_db/MOUSE/uniprobe_mouse.meme	UP00076_2	Rfxdc2_secondary	BBRCDTRGAKACSVNWH	1730	27.75	1425	22.85	1.21	8.3	1.86e-10	-22.41	3.84e-7	-14.77	1.26e-9	-20.49
185	motif_db/EUKARYOTE/jolma2013.meme	MAFK_full_2		DTGCTGASTCAGCRN	498	7.99	324	5.20	1.54	10	1.87e-10	-22.40	3.87e-7	-14.77	1.27e-9	-20.49
186	motif_db/JASPAR/JASPAR2022_CORE_vertebrates_non-redundant_v2.meme	MA0073.1	RREB1	CCCCMAAMCAMCCMCMMMCV	1659	26.61	1359	21.80	1.22	1.4	1.98e-10	-22.34	4.10e-7	-14.71	1.34e-9	-20.43
187	motif_db/MOUSE/uniprobe_mouse.meme	UP00101_1	Sox12_primary	THATTGTTMTNAWN	3609	57.88	3261	52.30	1.11	5.4	2.07e-10	-22.30	4.28e-7	-14.66	1.39e-9	-20.40
188	motif_db/EUKARYOTE/jolma2013.meme	POU5F1P1_DBD_2		ATGMATATKCAW	2217	35.56	1889	30.30	1.17	6.7	2.28e-10	-22.20	4.72e-7	-14.57	1.52e-9	-20.30
189	motif_db/EUKARYOTE/jolma2013.meme	Foxg1_DBD_3		GTAAACA	2779	44.57	2435	39.05	1.14	6.4	2.35e-10	-22.17	4.86e-7	-14.54	1.56e-9	-20.28
190	motif_db/JASPAR/JASPAR2022_CORE_vertebrates_non-redundant_v2.meme	MA1540.2	NR5A1	NNRAGTTCAAGGTCANN	605	9.70	414	6.64	1.46	11	2.37e-10	-22.16	4.90e-7	-14.53	1.56e-9	-20.28
191	motif_db/EUKARYOTE/jolma2013.meme	NKX2-3_DBD		ACCACTTRAM	1035	16.60	789	12.65	1.31	10	2.54e-10	-22.09	5.26e-7	-14.46	1.67e-9	-20.21
192	motif_db/MOUSE/uniprobe_mouse.meme	UP00073_2	Foxa2_secondary	VVWAATAACAAANSN	4199	67.35	3867	62.02	1.09	6.2	2.76e-10	-22.01	5.70e-7	-14.38	1.80e-9	-20.14
193	motif_db/JASPAR/JASPAR2022_CORE_vertebrates_non-redundant_v2.meme	MA0613.1	FOXG1	RTAAACAW	3817	61.22	3475	55.73	1.1	1.1	2.85e-10	-21.98	5.89e-7	-14.34	1.85e-9	-20.11
194	motif_db/EUKARYOTE/jolma2013.meme	ELF5_full		AMSMGGAAGTD	278	4.46	152	2.44	1.82	12	3.27e-10	-21.84	6.78e-7	-14.20	2.12e-9	-19.97
195	motif_db/JASPAR/JASPAR2022_CORE_vertebrates_non-redundant_v2.meme	MA0685.2	SP4	GGGGCGGGG	438	7.02	278	4.46	1.57	13	4.03e-10	-21.63	8.33e-7	-14.00	2.59e-9	-19.77
196	motif_db/MOUSE/uniprobe_mouse.meme	UP00217_1	Hoxa10_2318.1	DMKGYAATAAAATKHW	2997	48.07	2656	42.60	1.13	5.7	4.75e-10	-21.47	9.83e-7	-13.83	3.04e-9	-19.61
197	motif_db/JASPAR/JASPAR2022_CORE_vertebrates_non-redundant_v2.meme	MA0810.1	TFAP2A	YGCCCBVRGGCR	5798	92.99	5607	89.93	1.03	0.2	5.22e-10	-21.37	1.08e-6	-13.74	3.33e-9	-19.52
198	motif_db/MOUSE/uniprobe_mouse.meme	UP00030_1	Sox11_primary	HNDARAACAAAGRANNH	2928	46.96	2589	41.52	1.13	6.2	5.45e-10	-21.33	1.13e-6	-13.70	3.45e-9	-19.48
199	motif_db/MOUSE/uniprobe_mouse.meme	UP00129_1	Pou3f1_3819.1	DVNTAATTAATTAABTN	940	15.08	710	11.39	1.32	8.2	6.79e-10	-21.11	1.40e-6	-13.48	4.28e-9	-19.27
200	motif_db/JASPAR/JASPAR2022_CORE_vertebrates_non-redundant_v2.meme	MA0833.2	ATF4	DDATGATGCAATMN	1321	21.19	1056	16.94	1.25	7	8.52e-10	-20.88	1.76e-6	-13.25	5.34e-9	-19.05
201	motif_db/EUKARYOTE/jolma2013.meme	TFAP2A_DBD_1		YGCCCBVRGGCR	5904	94.69	5736	92.00	1.03	0.046	8.81e-10	-20.85	1.82e-6	-13.22	5.49e-9	-19.02
202	motif_db/EUKARYOTE/jolma2013.meme	HIC2_DBD		RTGCCCRSB	1245	19.97	987	15.83	1.26	9.6	9.34e-10	-20.79	1.93e-6	-13.16	5.77e-9	-18.97
203	motif_db/JASPAR/JASPAR2022_CORE_vertebrates_non-redundant_v2.meme	MA0738.1	HIC2	RTGCCCRSB	1245	19.97	987	15.83	1.26	9.6	9.34e-10	-20.79	1.93e-6	-13.16	5.77e-9	-18.97
204	motif_db/JASPAR/JASPAR2022_CORE_vertebrates_non-redundant_v2.meme	MA0517.1	STAT1::STAT2	THAGTTTCRKTTTCY	2855	45.79	2523	40.47	1.13	3.4	1.07e-9	-20.65	2.22e-6	-13.02	6.59e-9	-18.84
205	motif_db/EUKARYOTE/jolma2013.meme	RFX3_DBD_1		BGTTRCCATGGYAACS	2507	40.21	2185	35.04	1.15	1.9	1.47e-9	-20.34	3.03e-6	-12.71	8.96e-9	-18.53
206	motif_db/MOUSE/uniprobe_mouse.meme	UP00064_1	Sox18_primary	YWBHATTGTTNTMWHH	3867	62.02	3541	56.79	1.09	5.3	1.53e-9	-20.30	3.17e-6	-12.66	9.32e-9	-18.49
207	motif_db/EUKARYOTE/jolma2013.meme	BARHL2_DBD_3		TAAWYGNYVHTAAWYG	3287	52.72	2956	47.41	1.11	4	1.69e-9	-20.20	3.51e-6	-12.56	1.02e-8	-18.40
208	motif_db/EUKARYOTE/jolma2013.meme	FOXL1_full_1		RTAAACA	2940	47.15	2611	41.88	1.13	6.7	1.69e-9	-20.20	3.51e-6	-12.56	1.02e-8	-18.40
209	motif_db/EUKARYOTE/jolma2013.meme	EN1_DBD_2		TAATTRSYYAATTA	1218	19.53	967	15.51	1.26	6.2	1.88e-9	-20.09	3.90e-6	-12.46	1.13e-8	-18.30
210	motif_db/MOUSE/uniprobe_mouse.meme	UP00212_1	Lhx5_2279.1	VNAATTAATTAAAWHHY	2623	42.07	2301	36.90	1.14	2.6	2.02e-9	-20.02	4.19e-6	-12.38	1.21e-8	-18.23
211	motif_db/JASPAR/JASPAR2022_CORE_vertebrates_non-redundant_v2.meme	MA0046.2	HNF1A	DRTTAATNATTAACN	492	7.89	329	5.28	1.49	9.6	2.22e-9	-19.93	4.59e-6	-12.29	1.32e-8	-18.15
212	motif_db/JASPAR/JASPAR2022_CORE_vertebrates_non-redundant_v2.meme	MA0592.3	ESRRA	NBTCAAGGTCAHN	192	3.08	94	1.51	2.03	13	2.35e-9	-19.87	4.86e-6	-12.24	1.39e-8	-18.09
213	motif_db/JASPAR/JASPAR2022_CORE_vertebrates_non-redundant_v2.meme	MA0814.2	TFAP2C	NNGCCTGAGGCGNN	2945	47.23	2619	42.00	1.12	7	2.37e-9	-19.86	4.90e-6	-12.23	1.39e-8	-18.09
214	motif_db/JASPAR/JASPAR2022_CORE_vertebrates_non-redundant_v2.meme	MA0017.2	NR2F1	CARAGGTCAMVNG	604	9.69	424	6.80	1.42	11	2.59e-9	-19.77	5.35e-6	-12.14	1.52e-8	-18.01
215	motif_db/EUKARYOTE/jolma2013.meme	Barhl1_DBD_3		TAAWYGBYSHTAAWYG	3307	53.04	2980	47.79	1.11	1.9	2.61e-9	-19.76	5.40e-6	-12.13	1.52e-8	-18.00
216	motif_db/EUKARYOTE/jolma2013.meme	PROP1_DBD		TAATYWAATTA	861	13.81	648	10.39	1.33	8.4	2.78e-9	-19.70	5.76e-6	-12.06	1.62e-8	-17.94
217	motif_db/JASPAR/JASPAR2022_CORE_vertebrates_non-redundant_v2.meme	MA1125.1	ZNF384	DNWMAAAAAAAA	3744	60.05	3422	54.88	1.09	0.73	3.02e-9	-19.62	6.25e-6	-11.98	1.74e-8	-17.86
218	motif_db/JASPAR/JASPAR2022_CORE_vertebrates_non-redundant_v2.meme	MA0640.2	ELF3	NNCCACTTCCTGNT	2985	47.87	2661	42.68	1.12	7.3	3.08e-9	-19.60	6.38e-6	-11.96	1.77e-8	-17.85
219	motif_db/MOUSE/uniprobe_mouse.meme	UP00075_1	Sox15_primary	WNNDGAACAATWRRNWT	4698	75.35	4410	70.73	1.07	3.2	3.43e-9	-19.49	7.10e-6	-11.86	1.96e-8	-17.75
220	motif_db/JASPAR/JASPAR2022_CORE_vertebrates_non-redundant_v2.meme	MA0676.1	Nr2e1	AAAAGTCAA	2192	35.16	1888	30.28	1.16	7.9	3.62e-9	-19.44	7.50e-6	-11.80	2.07e-8	-17.70
221	motif_db/EUKARYOTE/jolma2013.meme	SP3_DBD		VCCACGCCCMC	1137	18.24	898	14.40	1.27	10	3.90e-9	-19.36	8.07e-6	-11.73	2.21e-8	-17.63
222	motif_db/JASPAR/JASPAR2022_CORE_vertebrates_non-redundant_v2.meme	MA0112.3	ESR1	ARGGTCACSRTGACCTK	298	4.78	175	2.81	1.7	2.3	4.48e-9	-19.22	9.27e-6	-11.59	2.53e-8	-17.49
223	motif_db/EUKARYOTE/jolma2013.meme	Hic1_DBD_2		RTGCCAACY	194	3.11	97	1.56	1.99	12	4.59e-9	-19.20	9.49e-6	-11.57	2.57e-8	-17.48
224	motif_db/JASPAR/JASPAR2022_CORE_vertebrates_non-redundant_v2.meme	MA0739.1	Hic1	RTGCCAACY	194	3.11	97	1.56	1.99	13	4.59e-9	-19.20	9.49e-6	-11.57	2.57e-8	-17.48
225	motif_db/EUKARYOTE/jolma2013.meme	SPDEF_DBD_3		RCAGDAAGAAGTAWAC	1757	28.18	1476	23.67	1.19	2.8	5.19e-9	-19.08	1.07e-5	-11.44	2.89e-8	-17.36
226	motif_db/JASPAR/JASPAR2022_CORE_vertebrates_non-redundant_v2.meme	MA0680.2	Pax7	DWTAATCAATTAWNH	4550	72.98	4258	68.29	1.07	0.26	5.20e-9	-19.07	1.08e-5	-11.44	2.89e-8	-17.36
227	motif_db/MOUSE/uniprobe_mouse.meme	UP00012_1	Bbx_primary	WAATTCAWTGAABWD	104	1.67	37	0.59	2.76	15	6.12e-9	-18.91	1.27e-5	-11.28	3.38e-8	-17.20
228	motif_db/JASPAR/JASPAR2022_CORE_vertebrates_non-redundant_v2.meme	MA1951.1	FOS	BGATGACGTCATCR	1195	19.17	954	15.30	1.25	3.4	6.15e-9	-18.91	1.27e-5	-11.27	3.38e-8	-17.20
229	motif_db/EUKARYOTE/jolma2013.meme	HOXD12_DBD_1		GTAATAAAA	1149	18.43	912	14.63	1.26	10	6.17e-9	-18.90	1.28e-5	-11.27	3.38e-8	-17.20
230	motif_db/EUKARYOTE/jolma2013.meme	POU2F1_DBD_2		HATGMATATKCAWA	4165	66.80	3860	61.91	1.08	3.6	6.52e-9	-18.85	1.35e-5	-11.21	3.55e-8	-17.15
231	motif_db/MOUSE/uniprobe_mouse.meme	UP00190_1	Nkx2-3_3435.1	YYTTAAGTACTTAAHR	2545	40.82	2236	35.86	1.14	5.2	6.97e-9	-18.78	1.44e-5	-11.15	3.78e-8	-17.09
232	motif_db/EUKARYOTE/jolma2013.meme	Elf5_DBD		AMSMGGAAGTD	244	3.91	135	2.17	1.8	12	7.11e-9	-18.76	1.47e-5	-11.13	3.84e-8	-17.07
233	motif_db/EUKARYOTE/jolma2013.meme	POU4F2_DBD		RTGMATAATTAATKAG	3826	61.36	3515	56.38	1.09	0.54	8.36e-9	-18.60	1.73e-5	-10.96	4.50e-8	-16.92
234	motif_db/EUKARYOTE/jolma2013.meme	NR2E1_full_1		AAAAGTCAA	2215	35.53	1918	30.76	1.15	7.9	8.87e-9	-18.54	1.84e-5	-10.91	4.75e-8	-16.86
235	motif_db/MOUSE/uniprobe_mouse.meme	UP00076_1	Rfxdc2_primary	NYVCHTAGCAACSRN	5455	87.49	5235	83.96	1.04	0.79	9.99e-9	-18.42	2.07e-5	-10.79	5.33e-8	-16.75
236	motif_db/JASPAR/JASPAR2022_CORE_vertebrates_non-redundant_v2.meme	MA1145.1	FOSL2::JUND	NNRTGACGTCAYHSN	1842	29.54	1562	25.05	1.18	5.8	1.01e-8	-18.41	2.09e-5	-10.78	5.35e-8	-16.74
237	motif_db/MOUSE/uniprobe_mouse.meme	UP00194_1	Irx4_2242.3	WNNNWACATGTWAWANW	4473	71.74	4185	67.12	1.07	2.1	1.20e-8	-18.24	2.48e-5	-10.60	6.34e-8	-16.57
238	motif_db/MOUSE/uniprobe_mouse.meme	UP00211_1	Pou3f3_3235.2	WANDTATGCATAATDDA	3253	52.17	2941	47.17	1.11	3.6	1.26e-8	-18.19	2.62e-5	-10.55	6.66e-8	-16.52
239	motif_db/JASPAR/JASPAR2022_CORE_vertebrates_non-redundant_v2.meme	MA0522.3	TCF3	NVCACCTGCNN	5286	84.78	5051	81.01	1.05	4.9	1.28e-8	-18.18	2.65e-5	-10.54	6.70e-8	-16.52
240	motif_db/JASPAR/JASPAR2022_CORE_vertebrates_non-redundant_v2.meme	MA1962.1	POU2F1::SOX2	MATTTRCATMACAATRG	2657	42.61	2352	37.72	1.13	0.2	1.39e-8	-18.09	2.88e-5	-10.45	7.28e-8	-16.44
241	motif_db/JASPAR/JASPAR2022_CORE_vertebrates_non-redundant_v2.meme	MA0152.2	Nfatc2	NNRNAATGGAAANWNH	978	15.69	763	12.24	1.28	10	1.56e-8	-17.98	3.22e-5	-10.34	8.09e-8	-16.33
242	motif_db/EUKARYOTE/jolma2013.meme	POU4F3_DBD		RTGMATWATTAATGAR	4466	71.63	4181	67.06	1.07	0.63	1.72e-8	-17.88	3.55e-5	-10.24	8.89e-8	-16.24
243	motif_db/JASPAR/JASPAR2022_CORE_vertebrates_non-redundant_v2.meme	MA0715.1	PROP1	TAATYWAATTA	832	13.34	633	10.15	1.31	8.3	1.76e-8	-17.86	3.63e-5	-10.22	9.06e-8	-16.22
244	motif_db/EUKARYOTE/jolma2013.meme	HOXA13_DBD_1		CCMATAAAAH	1033	16.57	814	13.06	1.27	10	1.89e-8	-17.79	3.91e-5	-10.15	9.70e-8	-16.15
245	motif_db/MOUSE/uniprobe_mouse.meme	UP00091_1	Sox5_primary	WWDRGAACAATWRDHD	4579	73.44	4301	68.98	1.06	2.4	2.12e-8	-17.67	4.39e-5	-10.03	1.09e-7	-16.04
246	motif_db/JASPAR/JASPAR2022_CORE_vertebrates_non-redundant_v2.meme	MA0670.1	NFIA	NDTGCCAAND	237	3.80	133	2.13	1.78	13	2.25e-8	-17.61	4.66e-5	-9.97	1.15e-7	-15.98
247	motif_db/EUKARYOTE/jolma2013.meme	PITX1_DBD		NYTAATCCC	1368	21.94	1123	18.01	1.22	9.1	2.27e-8	-17.60	4.70e-5	-9.97	1.15e-7	-15.98
248	motif_db/EUKARYOTE/jolma2013.meme	FOXD3_DBD_2		GTAAAYA	3808	61.07	3507	56.25	1.09	6.6	2.43e-8	-17.53	5.02e-5	-9.90	1.23e-7	-15.91
249	motif_db/EUKARYOTE/jolma2013.meme	Rfx3_DBD		SGTTGCCATGGYAACG	416	6.67	276	4.43	1.51	1.9	2.46e-8	-17.52	5.10e-5	-9.88	1.24e-7	-15.90
250	motif_db/JASPAR/JASPAR2022_CORE_vertebrates_non-redundant_v2.meme	MA0762.1	ETV2	AACCGGAAATR	615	9.86	445	7.14	1.38	8.9	2.71e-8	-17.42	5.61e-5	-9.79	1.36e-7	-15.81
251	motif_db/JASPAR/JASPAR2022_CORE_vertebrates_non-redundant_v2.meme	MA0040.1	Foxq1	HATTGTTTATW	4223	67.73	3934	63.10	1.07	0.3	2.92e-8	-17.35	6.05e-5	-9.71	1.46e-7	-15.74
252	motif_db/MOUSE/uniprobe_mouse.meme	UP00062_1	Sox4_primary	HNNWRAACAAAGRRNHW	3587	57.53	3286	52.70	1.09	5	3.29e-8	-17.23	6.80e-5	-9.60	1.64e-7	-15.63
253	motif_db/EUKARYOTE/jolma2013.meme	FOXJ3_DBD_3		GTAAACATAAACA	419	6.72	280	4.49	1.49	10	3.55e-8	-17.15	7.35e-5	-9.52	1.76e-7	-15.55
254	motif_db/JASPAR/JASPAR2022_CORE_vertebrates_non-redundant_v2.meme	MA0863.1	MTF1	TTTGCACACGGCAC	431	6.91	290	4.65	1.48	7.1	3.58e-8	-17.14	7.41e-5	-9.51	1.77e-7	-15.55
255	motif_db/JASPAR/JASPAR2022_CORE_vertebrates_non-redundant_v2.meme	MA1648.1	TCF12	NNCACCTGCNN	5271	84.54	5043	80.88	1.05	5.4	3.73e-8	-17.10	7.73e-5	-9.47	1.84e-7	-15.51
256	motif_db/EUKARYOTE/jolma2013.meme	MEOX2_DBD_3		STMATCATCATTAW	386	6.19	253	4.06	1.52	8.7	3.75e-8	-17.10	7.76e-5	-9.46	1.84e-7	-15.51
257	motif_db/JASPAR/JASPAR2022_CORE_vertebrates_non-redundant_v2.meme	MA0619.1	LIN54	DTTTRAATH	1580	25.34	1326	21.27	1.19	8.9	4.12e-8	-17.00	8.54e-5	-9.37	2.01e-7	-15.42
258	motif_db/JASPAR/JASPAR2022_CORE_vertebrates_non-redundant_v2.meme	MA0650.3	Hoxa13	NNCCAATAAAAN	3309	53.07	3009	48.26	1.1	5.9	4.24e-8	-16.98	8.78e-5	-9.34	2.06e-7	-15.39
259	motif_db/EUKARYOTE/jolma2013.meme	POU3F3_DBD_2		WTGMATAAWTWA	4017	64.43	3726	59.76	1.08	4.6	4.30e-8	-16.96	8.90e-5	-9.33	2.08e-7	-15.38
260	motif_db/MOUSE/uniprobe_mouse.meme	UP00032_2	Gata3_secondary	YTHNVYWGATNBTATCDVBNHH	1677	26.90	1418	22.74	1.18	8.1	4.38e-8	-16.94	9.06e-5	-9.31	2.11e-7	-15.37
261	motif_db/JASPAR/JASPAR2022_CORE_vertebrates_non-redundant_v2.meme	MA1558.1	SNAI1	DRCAGGTGYD	1228	19.70	999	16.02	1.23	10	4.79e-8	-16.85	9.91e-5	-9.22	2.30e-7	-15.28
262	motif_db/JASPAR/JASPAR2022_CORE_vertebrates_non-redundant_v2.meme	MA0679.2	ONECUT1	WAAAAATCAATAAWWN	4194	67.27	3909	62.69	1.07	0.2	4.84e-8	-16.84	1.00e-4	-9.21	2.32e-7	-15.28
263	motif_db/EUKARYOTE/jolma2013.meme	ZNF524_full_2		CTCGAACCCKTGHC	202	3.24	109	1.75	1.85	12	5.17e-8	-16.78	1.07e-4	-9.14	2.47e-7	-15.22
264	motif_db/JASPAR/JASPAR2022_CORE_vertebrates_non-redundant_v2.meme	MA1129.1	FOSL1::JUN	ATGACGTCAT	1210	19.41	984	15.78	1.23	7.9	5.94e-8	-16.64	1.23e-4	-9.00	2.82e-7	-15.08
265	motif_db/JASPAR/JASPAR2022_CORE_vertebrates_non-redundant_v2.meme	MA1994.1	Nkx2-1	NVCACTTGARHNN	127	2.04	56	0.90	2.25	14	6.58e-8	-16.54	1.36e-4	-8.90	3.11e-7	-14.98
266	motif_db/JASPAR/JASPAR2022_CORE_vertebrates_non-redundant_v2.meme	MA1471.1	BARX2	NWWAAYMATTAN	3344	53.63	3049	48.90	1.1	5.4	6.89e-8	-16.49	1.43e-4	-8.86	3.24e-7	-14.94
267	motif_db/JASPAR/JASPAR2022_CORE_vertebrates_non-redundant_v2.meme	MA0626.1	Npas2	NSCACGTGTN	1834	29.41	1571	25.20	1.17	7.6	6.89e-8	-16.49	1.43e-4	-8.85	3.24e-7	-14.94
268	motif_db/MOUSE/uniprobe_mouse.meme	UP00148_1	Hdx_3845.3	NNKDNGAAATCATNBHM	2097	33.63	1823	29.24	1.15	8.2	6.92e-8	-16.49	1.43e-4	-8.85	3.24e-7	-14.94
269	motif_db/EUKARYOTE/jolma2013.meme	HOMEZ_DBD		AAAACGATTAWA	4400	70.57	4126	66.17	1.07	2.1	7.25e-8	-16.44	1.50e-4	-8.80	3.38e-7	-14.90
270	motif_db/EUKARYOTE/jolma2013.meme	DLX1_DBD		NVTAATTANN	2380	38.17	2098	33.65	1.13	7.6	7.75e-8	-16.37	1.60e-4	-8.74	3.60e-7	-14.84
271	motif_db/JASPAR/JASPAR2022_CORE_vertebrates_non-redundant_v2.meme	MA1977.1	ZNF324	NNNWRGMAGHYAAGGATGGTT	3564	57.16	3272	52.48	1.09	2.5	8.15e-8	-16.32	1.69e-4	-8.69	3.77e-7	-14.79
272	motif_db/JASPAR/JASPAR2022_CORE_vertebrates_non-redundant_v2.meme	MA1724.1	Rfx6	HNCCTAGCAACHV	5012	80.38	4771	76.52	1.05	4.2	8.48e-8	-16.28	1.75e-4	-8.65	3.91e-7	-14.76
273	motif_db/EUKARYOTE/jolma2013.meme	ETV2_DBD		AACCGGAAATR	640	10.26	473	7.59	1.35	8.9	8.83e-8	-16.24	1.83e-4	-8.61	4.05e-7	-14.72
274	motif_db/MOUSE/uniprobe_mouse.meme	UP00208_1	Obox5_2284.1	WDNRGGGATTAAWTNWH	2855	45.79	2565	41.14	1.11	2.8	8.86e-8	-16.24	1.83e-4	-8.60	4.05e-7	-14.72
275	motif_db/EUKARYOTE/jolma2013.meme	MTF1_DBD		TTTGCACACGGCAC	469	7.52	326	5.23	1.44	7.2	9.07e-8	-16.22	1.88e-4	-8.58	4.13e-7	-14.70
276	motif_db/MOUSE/uniprobe_mouse.meme	UP00198_1	Cphx_3484.1	NTGATBVMATCAAH	402	6.45	270	4.33	1.49	11	9.41e-8	-16.18	1.95e-4	-8.54	4.28e-7	-14.66
277	motif_db/MOUSE/uniprobe_mouse.meme	UP00223_2	Irx3_2226.1	WDDNTACATGTAAWWYW	4357	69.88	4085	65.52	1.07	0.85	1.05e-7	-16.07	2.16e-4	-8.44	4.73e-7	-14.56
278	motif_db/MOUSE/uniprobe_mouse.meme	UP00059_1	Arid5a_primary	SYAATATTGVDANH	3861	61.92	3576	57.35	1.08	3.8	1.08e-7	-16.04	2.24e-4	-8.40	4.88e-7	-14.53
279	motif_db/MOUSE/uniprobe_mouse.meme	UP00098_1	Rfx3_primary	HDTSHHCCHTAGCAACVVNWHWH	3006	48.21	2717	43.58	1.11	2.6	1.13e-7	-16.00	2.34e-4	-8.36	5.08e-7	-14.49
280	motif_db/JASPAR/JASPAR2022_CORE_vertebrates_non-redundant_v2.meme	MA0518.1	Stat4	YTTCYRGGAARNVR	942	15.11	744	11.93	1.27	9.7	1.21e-7	-15.93	2.50e-4	-8.29	5.41e-7	-14.43
281	motif_db/EUKARYOTE/jolma2013.meme	ESRRA_DBD_1		BTCAAGGTCAH	131	2.10	60	0.96	2.16	14	1.23e-7	-15.91	2.54e-4	-8.28	5.47e-7	-14.42
282	motif_db/JASPAR/JASPAR2022_CORE_vertebrates_non-redundant_v2.meme	MA0079.5	SP1	GGGGCGGGG	104	1.67	42	0.67	2.44	15	1.28e-7	-15.87	2.65e-4	-8.24	5.69e-7	-14.38
283	motif_db/JASPAR/JASPAR2022_CORE_vertebrates_non-redundant_v2.meme	MA0481.3	FOXP1	NDGTAAACANH	3459	55.48	3171	50.86	1.09	6.2	1.29e-7	-15.86	2.68e-4	-8.23	5.73e-7	-14.37
284	motif_db/EUKARYOTE/jolma2013.meme	NFIA_full_2		NDTGCCAAND	252	4.04	150	2.41	1.68	13	1.33e-7	-15.83	2.75e-4	-8.20	5.86e-7	-14.35
285	motif_db/JASPAR/JASPAR2022_CORE_vertebrates_non-redundant_v2.meme	MA1603.1	Dmrt1	GHTACAAAGTADC	773	12.40	593	9.51	1.3	9.7	1.38e-7	-15.79	2.86e-4	-8.16	6.08e-7	-14.31
286	motif_db/EUKARYOTE/jolma2013.meme	Mafb_DBD_2		WNTGCTGASTCAGCANW	2148	34.45	1879	30.14	1.14	5.6	1.42e-7	-15.77	2.94e-4	-8.13	6.22e-7	-14.29
287	motif_db/MOUSE/uniprobe_mouse.meme	UP00096_1	Sox13_primary	WYWRGAACAATWWWTW	3431	55.03	3144	50.43	1.09	5	1.44e-7	-15.75	2.99e-4	-8.12	6.30e-7	-14.28
288	motif_db/MOUSE/uniprobe_mouse.meme	UP00218_1	Dbx2_3487.1	BDNHATTAATTAWTWH	1197	19.20	979	15.70	1.22	9.3	1.50e-7	-15.71	3.11e-4	-8.08	6.53e-7	-14.24
289	motif_db/MOUSE/uniprobe_mouse.meme	UP00033_1	Zfp410_primary	DRKDATGGGATGKMNDN	81	1.30	28	0.45	2.83	15	1.69e-7	-15.60	3.49e-4	-7.96	7.32e-7	-14.13
290	motif_db/JASPAR/JASPAR2022_CORE_vertebrates_non-redundant_v2.meme	MA0788.1	POU3F3	WWTATGCWAATTW	4528	72.62	4268	68.45	1.06	1.3	1.80e-7	-15.53	3.72e-4	-7.90	7.77e-7	-14.07
291	motif_db/EUKARYOTE/jolma2013.meme	RARG_DBD_1		GRGGTCAAAAGGTCAMA	230	3.69	134	2.15	1.71	6.1	1.88e-7	-15.49	3.88e-4	-7.85	8.08e-7	-14.03
292	motif_db/JASPAR/JASPAR2022_CORE_vertebrates_non-redundant_v2.meme	MA0746.2	SP3	NGCCACGCCCMCH	746	11.96	571	9.16	1.31	9.9	1.93e-7	-15.46	3.98e-4	-7.83	8.27e-7	-14.01
293	motif_db/MOUSE/uniprobe_mouse.meme	UP00389_1	Nkx3-1_2923.2	DWHDAAGTACTTAAAWN	643	10.31	480	7.70	1.34	9.6	1.93e-7	-15.46	4.00e-4	-7.82	8.27e-7	-14.01
294	motif_db/JASPAR/JASPAR2022_CORE_vertebrates_non-redundant_v2.meme	MA0505.2	Nr5A2	NTGACCTTGAMCT	610	9.78	452	7.25	1.35	11	2.27e-7	-15.30	4.69e-4	-7.66	9.65e-7	-13.85
295	motif_db/MOUSE/uniprobe_mouse.meme	UP00250_1	Irx5_2385.1	WWNNWACATGTWNDANW	4471	71.71	4211	67.54	1.06	1.4	2.27e-7	-15.30	4.70e-4	-7.66	9.65e-7	-13.85
296	motif_db/EUKARYOTE/jolma2013.meme	Alx4_DBD		NTAATYNAATTAN	4651	74.60	4399	70.55	1.06	1.3	2.33e-7	-15.27	4.82e-4	-7.64	9.87e-7	-13.83
297	motif_db/EUKARYOTE/jolma2013.meme	Lhx8_DBD_3		TRATTGCAATYA	589	9.45	434	6.96	1.36	6.1	2.40e-7	-15.24	4.98e-4	-7.61	1.01e-6	-13.80
298	motif_db/MOUSE/uniprobe_mouse.meme	UP00168_1	Hoxd8_2644.1	TAADTAATTAATRGCTN	4799	76.97	4555	73.06	1.05	0.0066	2.48e-7	-15.21	5.13e-4	-7.58	1.04e-6	-13.77
299	motif_db/JASPAR/JASPAR2022_CORE_vertebrates_non-redundant_v2.meme	MA0602.1	Arid5a	SYAATATTGVDANH	3719	59.65	3441	55.19	1.08	4.1	2.62e-7	-15.16	5.42e-4	-7.52	1.10e-6	-13.72
300	motif_db/JASPAR/JASPAR2022_CORE_vertebrates_non-redundant_v2.meme	MA0103.3	ZEB1	SNCACCTGSVN	2038	32.69	1779	28.53	1.15	9.6	2.66e-7	-15.14	5.50e-4	-7.51	1.11e-6	-13.71
301	motif_db/JASPAR/JASPAR2022_CORE_vertebrates_non-redundant_v2.meme	MA0084.1	SRY	NWWAACAAT	2717	43.58	2441	39.15	1.11	8.1	2.85e-7	-15.07	5.89e-4	-7.44	1.19e-6	-13.65
302	motif_db/JASPAR/JASPAR2022_CORE_vertebrates_non-redundant_v2.meme	MA1631.1	ASCL1	NNGCACCTGCYNB	714	11.45	545	8.74	1.31	11	2.87e-7	-15.06	5.93e-4	-7.43	1.19e-6	-13.64
303	motif_db/MOUSE/uniprobe_mouse.meme	UP00206_1	Hoxb7_3953.1	SBABTAATTAMTGNHR	3001	48.13	2722	43.66	1.1	4.2	2.92e-7	-15.05	6.04e-4	-7.41	1.21e-6	-13.63
304	motif_db/MOUSE/uniprobe_mouse.meme	UP00011_1	Irf6_primary	HDDAHCGAAACYAANNN	2214	35.51	1950	31.28	1.14	5.9	2.94e-7	-15.04	6.09e-4	-7.40	1.21e-6	-13.62
305	motif_db/MOUSE/uniprobe_mouse.meme	UP00021_1	Zfp281_primary	TYCCCCCCCCCCMYC	3809	61.09	3536	56.71	1.08	4.7	3.68e-7	-14.81	7.62e-4	-7.18	1.51e-6	-13.40
306	motif_db/EUKARYOTE/jolma2013.meme	MSX1_DBD_1		SCAATTAAAWWSCAATTA	663	10.63	502	8.05	1.32	8.8	4.11e-7	-14.70	8.51e-4	-7.07	1.68e-6	-13.29
307	motif_db/MOUSE/uniprobe_mouse.meme	UP00114_1	Homez_1063.2	AWWWMATCGTTTTYADN	1656	26.56	1418	22.74	1.17	7.1	4.19e-7	-14.69	8.67e-4	-7.05	1.71e-6	-13.28
308	motif_db/EUKARYOTE/jolma2013.meme	ETV6_full_1		CCGGAASCGGAAGTR	2663	42.71	2392	38.36	1.11	0.13	4.21e-7	-14.68	8.70e-4	-7.05	1.71e-6	-13.28
309	motif_db/MOUSE/uniprobe_mouse.meme	UP00054_2	Tcf7_secondary	MBKTATTANAAAHHN	1071	17.18	871	13.97	1.23	9.4	4.37e-7	-14.64	9.04e-4	-7.01	1.77e-6	-13.24
310	motif_db/EUKARYOTE/jolma2013.meme	RFX2_DBD_1		SGTTGCCATGGYAACS	308	4.94	199	3.19	1.54	5.2	4.45e-7	-14.62	9.22e-4	-6.99	1.80e-6	-13.23
311	motif_db/JASPAR/JASPAR2022_CORE_vertebrates_non-redundant_v2.meme	MA1517.1	KLF6	NRCCACGCCCH	1308	20.98	1091	17.50	1.2	9.6	4.56e-7	-14.60	9.43e-4	-6.97	1.84e-6	-13.21
312	motif_db/JASPAR/JASPAR2022_CORE_vertebrates_non-redundant_v2.meme	MA0162.4	EGR1	VCMCGCCCACGCVS	1734	27.81	1494	23.96	1.16	8.4	5.09e-7	-14.49	1.05e-3	-6.85	2.05e-6	-13.10
313	motif_db/MOUSE/uniprobe_mouse.meme	UP00119_1	Nkx2-9_3082.1	TTTDAAGTACTTRAADY	741	11.88	573	9.19	1.29	9.3	5.40e-7	-14.43	1.12e-3	-6.80	2.16e-6	-13.04
314	motif_db/MOUSE/uniprobe_mouse.meme	UP00027_1	Osr1_primary	NNNWACRGTAGCWMHR	1866	29.93	1621	26.00	1.15	6.3	5.58e-7	-14.40	1.16e-3	-6.76	2.23e-6	-13.01
315	motif_db/MOUSE/uniprobe_mouse.meme	UP00028_2	Tcfap2e_secondary	HRCNNRAAAAAAWR	3720	59.66	3451	55.35	1.08	6.6	6.00e-7	-14.33	1.24e-3	-6.69	2.39e-6	-12.95
316	motif_db/EUKARYOTE/jolma2013.meme	Jdp2_DBD_2		GATGACGTCAYC	669	10.73	510	8.18	1.31	2.9	6.42e-7	-14.26	1.33e-3	-6.62	2.55e-6	-12.88
317	motif_db/MOUSE/uniprobe_mouse.meme	UP00225_1	Hlx1_2350.1	CMATAATTAATTAYH	4716	75.64	4478	71.82	1.05	2.8	7.04e-7	-14.17	1.46e-3	-6.53	2.78e-6	-12.79
318	motif_db/EUKARYOTE/jolma2013.meme	TCF4_full		HRCACCTGBN	232	3.72	140	2.25	1.65	11	7.44e-7	-14.11	1.54e-3	-6.48	2.93e-6	-12.74
319	motif_db/JASPAR/JASPAR2022_CORE_vertebrates_non-redundant_v2.meme	MA0628.1	POU6F1	AYTAATTART	2472	39.65	2211	35.46	1.12	5.8	7.59e-7	-14.09	1.57e-3	-6.46	2.98e-6	-12.72
320	motif_db/MOUSE/uniprobe_mouse.meme	UP00084_2	Gmeb1_secondary	KGRBCRACGTYGTYHW	3845	61.67	3581	57.43	1.07	5.6	7.95e-7	-14.04	1.65e-3	-6.41	3.12e-6	-12.68
321	motif_db/MOUSE/uniprobe_mouse.meme	UP00105_1	Pou3f4_3773.1	DVWTAATTAATTAANTC	1811	29.05	1572	25.21	1.15	5.7	8.14e-7	-14.02	1.68e-3	-6.39	3.18e-6	-12.66
322	motif_db/JASPAR/JASPAR2022_CORE_vertebrates_non-redundant_v2.meme	MA0718.1	RAX	RYYAATTARH	3163	50.73	2895	46.43	1.09	6	8.57e-7	-13.97	1.77e-3	-6.34	3.34e-6	-12.61
323	motif_db/JASPAR/JASPAR2022_CORE_vertebrates_non-redundant_v2.meme	MA0857.1	Rarb	AAAGGTCAAAAGGTCA	72	1.15	25	0.40	2.81	7.7	8.78e-7	-13.95	1.82e-3	-6.31	3.41e-6	-12.59
324	motif_db/EUKARYOTE/jolma2013.meme	ID4_DBD		NRCACCTGBH	513	8.23	375	6.01	1.37	12	8.81e-7	-13.94	1.82e-3	-6.31	3.41e-6	-12.59
325	motif_db/JASPAR/JASPAR2022_CORE_vertebrates_non-redundant_v2.meme	MA1581.1	ZBTB6	DNSCTTGAGCCNV	51	0.82	13	0.21	3.71	15	8.88e-7	-13.93	1.84e-3	-6.30	3.43e-6	-12.58
326	motif_db/MOUSE/uniprobe_mouse.meme	UP00236_1	Irx2_0900.3	WWDRTACATGTADNWBW	4660	74.74	4422	70.92	1.05	0.0042	9.10e-7	-13.91	1.88e-3	-6.27	3.50e-6	-12.56
327	motif_db/MOUSE/uniprobe_mouse.meme	UP00018_2	Irf4_secondary	NNNAYTCTCGGWHNS	1264	20.27	1056	16.94	1.2	9	9.40e-7	-13.88	1.94e-3	-6.24	3.60e-6	-12.53
328	motif_db/EUKARYOTE/jolma2013.meme	Arx_DBD		NTAATTDAATTAR	4596	73.71	4356	69.86	1.06	0.27	9.82e-7	-13.83	2.03e-3	-6.20	3.75e-6	-12.49
329	motif_db/EUKARYOTE/jolma2013.meme	FOXP3_DBD		RTAAACA	3542	56.81	3277	52.56	1.08	7.3	1.02e-6	-13.80	2.11e-3	-6.16	3.88e-6	-12.46
330	motif_db/MOUSE/uniprobe_mouse.meme	UP00200_1	Nkx6-1_2825.1	GVWAATTAATTAMYBBG	3509	56.28	3244	52.03	1.08	1.7	1.04e-6	-13.78	2.15e-3	-6.14	3.95e-6	-12.44
331	motif_db/EUKARYOTE/jolma2013.meme	FOXD3_DBD_1		DRHWAATATTKACW	263	4.22	166	2.66	1.58	13	1.09e-6	-13.73	2.26e-3	-6.09	4.14e-6	-12.39
332	motif_db/JASPAR/JASPAR2022_CORE_vertebrates_non-redundant_v2.meme	MA0047.3	FOXA2	RWGTAAACANN	3577	57.37	3315	53.17	1.08	5.5	1.29e-6	-13.56	2.67e-3	-5.92	4.88e-6	-12.23
333	motif_db/JASPAR/JASPAR2022_CORE_vertebrates_non-redundant_v2.meme	MA0850.1	FOXP3	RTAAACA	3542	56.81	3280	52.61	1.08	7.3	1.33e-6	-13.53	2.75e-3	-5.90	4.99e-6	-12.21
334	motif_db/EUKARYOTE/jolma2013.meme	FOXB1_DBD_2		WATGTAAATATTGACAYW	79	1.27	30	0.48	2.58	14	1.34e-6	-13.52	2.78e-3	-5.89	5.03e-6	-12.20
335	motif_db/MOUSE/uniprobe_mouse.meme	UP00223_1	Irx3_0920.1	DDNNTACATGTAMWWYW	4460	71.53	4218	67.65	1.06	1.3	1.35e-6	-13.52	2.79e-3	-5.88	5.05e-6	-12.20
336	motif_db/EUKARYOTE/jolma2013.meme	DRGX_DBD		NTAATYHAATTAN	4457	71.48	4215	67.60	1.06	0.74	1.36e-6	-13.51	2.82e-3	-5.87	5.09e-6	-12.19
337	motif_db/JASPAR/JASPAR2022_CORE_vertebrates_non-redundant_v2.meme	MA0504.1	NR2C2	VGRGGTCARAGGTCA	48	0.77	12	0.19	3.77	15	1.51e-6	-13.40	3.13e-3	-5.77	5.61e-6	-12.09
338	motif_db/EUKARYOTE/jolma2013.meme	POU2F3_DBD_1		TATGCWAAT	197	3.16	115	1.84	1.71	13	1.51e-6	-13.40	3.13e-3	-5.77	5.61e-6	-12.09
339	motif_db/EUKARYOTE/jolma2013.meme	SP4_full		BWRGCCACGCCCMCTYH	692	11.10	536	8.60	1.29	5.8	1.55e-6	-13.38	3.21e-3	-5.74	5.74e-6	-12.07
340	motif_db/EUKARYOTE/jolma2013.meme	PHOX2A_DBD		TAATYYAATTA	4776	76.60	4549	72.96	1.05	0.74	1.57e-6	-13.37	3.25e-3	-5.73	5.78e-6	-12.06
341	motif_db/JASPAR/JASPAR2022_CORE_vertebrates_non-redundant_v2.meme	MA0792.1	POU5F1B	TATGCWAAT	217	3.48	131	2.10	1.65	13	1.72e-6	-13.28	3.55e-3	-5.64	6.31e-6	-11.97
342	motif_db/JASPAR/JASPAR2022_CORE_vertebrates_non-redundant_v2.meme	MA0528.2	ZNF263	VNGGGGAGGASG	3354	53.79	3094	49.62	1.08	6.9	1.72e-6	-13.27	3.57e-3	-5.64	6.32e-6	-11.97
343	motif_db/MOUSE/uniprobe_mouse.meme	UP00014_1	Sox17_primary	MDAAACAATTRAWHW	4717	75.65	4490	72.01	1.05	2.5	2.05e-6	-13.10	4.25e-3	-5.46	7.51e-6	-11.80
344	motif_db/EUKARYOTE/jolma2013.meme	TBX1_DBD_1		AGGTGTGAAAAAAGGTGTGA	404	6.48	286	4.59	1.41	3.2	2.19e-6	-13.03	4.53e-3	-5.40	7.97e-6	-11.74
345	motif_db/EUKARYOTE/jolma2013.meme	POU3F2_DBD_1		YWTGCATAAWTTA	2681	43.00	2428	38.94	1.1	6.9	2.22e-6	-13.02	4.60e-3	-5.38	8.07e-6	-11.73
346	motif_db/MOUSE/uniprobe_mouse.meme	UP00158_1	Pou1f1_3818.1	DVNTAATTAATTAWNWC	1842	29.54	1612	25.85	1.14	6.1	2.28e-6	-12.99	4.73e-3	-5.35	8.28e-6	-11.70
347	motif_db/JASPAR/JASPAR2022_CORE_vertebrates_non-redundant_v2.meme	MA0627.2	POU2F3	NWTATGCAAATNH	177	2.84	101	1.62	1.75	14	2.37e-6	-12.95	4.92e-3	-5.32	8.58e-6	-11.67
348	motif_db/EUKARYOTE/jolma2013.meme	BARHL2_full_3		TAAWYGNYSHTAAWYG	1628	26.11	1408	22.58	1.16	6	2.43e-6	-12.93	5.02e-3	-5.29	8.74e-6	-11.65
349	motif_db/EUKARYOTE/jolma2013.meme	RAX_DBD		RYYAATTARH	3187	51.11	2931	47.01	1.09	6	2.46e-6	-12.92	5.08e-3	-5.28	8.83e-6	-11.64
350	motif_db/JASPAR/JASPAR2022_CORE_vertebrates_non-redundant_v2.meme	MA0478.1	FOSL2	KRRTGASTCAB	694	11.13	541	8.68	1.28	8.8	2.54e-6	-12.88	5.25e-3	-5.25	9.09e-6	-11.61
351	motif_db/EUKARYOTE/jolma2013.meme	Uncx_DBD_1		NTAATTTAATTAN	4429	71.03	4193	67.25	1.06	1.7	2.59e-6	-12.86	5.37e-3	-5.23	9.27e-6	-11.59
352	motif_db/MOUSE/uniprobe_mouse.meme	UP00056_1	Rfx4_primary	BHCCHTAGCAACSRN	4839	77.61	4621	74.11	1.05	0.15	2.78e-6	-12.79	5.75e-3	-5.16	9.90e-6	-11.52
353	motif_db/JASPAR/JASPAR2022_CORE_vertebrates_non-redundant_v2.meme	MA0786.1	POU3F1	WTATGCWAATKW	413	6.62	295	4.73	1.4	12	2.85e-6	-12.77	5.91e-3	-5.13	1.01e-5	-11.50
354	motif_db/JASPAR/JASPAR2022_CORE_vertebrates_non-redundant_v2.meme	MA0687.1	SPIC	HAAAAGVGGAAGTA	4323	69.33	4085	65.52	1.06	3.6	2.96e-6	-12.73	6.12e-3	-5.10	1.05e-5	-11.47
355	motif_db/EUKARYOTE/jolma2013.meme	HNF1B_full_1		GTTAATNATTAAY	3467	55.61	3214	51.55	1.08	0.059	3.01e-6	-12.71	6.24e-3	-5.08	1.06e-5	-11.45
356	motif_db/MOUSE/uniprobe_mouse.meme	UP00142_1	Uncx4.1_2281.2	VNTAATTAATTAABGSG	3359	53.87	3106	49.82	1.08	0.77	3.14e-6	-12.67	6.49e-3	-5.04	1.10e-5	-11.41
357	motif_db/MOUSE/uniprobe_mouse.meme	UP00118_1	Pou4f3_2791.1	HVTTATTAATKADKYC	1650	26.46	1432	22.97	1.15	5.3	3.30e-6	-12.62	6.83e-3	-4.99	1.16e-5	-11.37
358	motif_db/EUKARYOTE/jolma2013.meme	POU3F4_DBD_2		TGCATAAWTTA	1282	20.56	1084	17.39	1.18	9.4	3.38e-6	-12.60	6.99e-3	-4.96	1.18e-5	-11.35
359	motif_db/JASPAR/JASPAR2022_CORE_vertebrates_non-redundant_v2.meme	MA0520.1	Stat6	BDBTTCCWSAGAAVY	1336	21.43	1135	18.20	1.18	7.6	3.48e-6	-12.57	7.20e-3	-4.93	1.21e-5	-11.32
360	motif_db/MOUSE/uniprobe_mouse.meme	UP00008_2	Six6_secondary	NDBSKATATATMCVHHT	141	2.26	75	1.20	1.87	14	3.49e-6	-12.56	7.23e-3	-4.93	1.22e-5	-11.32
361	motif_db/JASPAR/JASPAR2022_CORE_vertebrates_non-redundant_v2.meme	MA0473.3	ELF1	RDVCAGGAAGTGVN	234	3.75	147	2.36	1.59	13	3.52e-6	-12.56	7.28e-3	-4.92	1.22e-5	-11.31
362	motif_db/EUKARYOTE/jolma2013.meme	Rara_DBD_3		RAGGTCAAAAGGTCA	271	4.35	177	2.84	1.53	4	3.56e-6	-12.55	7.37e-3	-4.91	1.23e-5	-11.30
363	motif_db/EUKARYOTE/jolma2013.meme	SNAI2_DBD		DRCAGGTGB	430	6.90	311	4.99	1.38	11	3.76e-6	-12.49	7.79e-3	-4.85	1.30e-5	-11.25
364	motif_db/EUKARYOTE/jolma2013.meme	POU3F1_DBD_1		WTATGCWAATKW	498	7.99	370	5.93	1.35	12	3.80e-6	-12.48	7.87e-3	-4.84	1.31e-5	-11.24
365	motif_db/EUKARYOTE/jolma2013.meme	FOXJ2_DBD_2		RTAAACAA	4659	74.72	4436	71.15	1.05	4.7	3.81e-6	-12.48	7.88e-3	-4.84	1.31e-5	-11.24
366	motif_db/JASPAR/JASPAR2022_CORE_vertebrates_non-redundant_v2.meme	MA0791.1	POU4F3	RTGMATWATTAATGAR	4574	73.36	4348	69.74	1.05	0.035	3.97e-6	-12.44	8.22e-3	-4.80	1.36e-5	-11.21
367	motif_db/MOUSE/uniprobe_mouse.meme	UP00171_1	Msx3_3206.1	VAHAACYAATTAANHH	3717	59.62	3470	55.65	1.07	0.88	4.12e-6	-12.40	8.53e-3	-4.76	1.41e-5	-11.17
368	motif_db/EUKARYOTE/jolma2013.meme	Rarb_DBD_1		AAAGGTCAAAAGGTCA	271	4.35	178	2.85	1.52	2.7	4.57e-6	-12.30	9.47e-3	-4.66	1.56e-5	-11.07
369	motif_db/EUKARYOTE/jolma2013.meme	POU5F1P1_DBD_1		TATGCWAAT	187	3.00	111	1.78	1.68	13	4.95e-6	-12.22	1.02e-2	-4.58	1.68e-5	-10.99
370	motif_db/EUKARYOTE/jolma2013.meme	Foxj3_DBD_3		RTAAACAA	4613	73.99	4391	70.43	1.05	4.5	4.96e-6	-12.21	1.03e-2	-4.58	1.68e-5	-10.99
371	motif_db/EUKARYOTE/jolma2013.meme	ELF3_full		WACCCGGAAGTAR	242	3.88	155	2.49	1.56	10	5.35e-6	-12.14	1.11e-2	-4.50	1.81e-5	-10.92
372	motif_db/EUKARYOTE/jolma2013.meme	JDP2_DBD_2		GATGACGTCAYC	591	9.48	454	7.28	1.3	3.4	5.40e-6	-12.13	1.12e-2	-4.49	1.82e-5	-10.91
373	motif_db/MOUSE/uniprobe_mouse.meme	UP00091_2	Sox5_secondary	NHDCATMATTDASNN	2746	44.04	2503	40.14	1.1	7.5	5.67e-6	-12.08	1.17e-2	-4.45	1.90e-5	-10.87
374	motif_db/JASPAR/JASPAR2022_CORE_vertebrates_non-redundant_v2.meme	MA1542.1	OSR1	HGCTACYGTD	3110	49.88	2865	45.95	1.09	5	6.09e-6	-12.01	1.26e-2	-4.37	2.04e-5	-10.80
375	motif_db/EUKARYOTE/jolma2013.meme	POU6F2_DBD_2		HTAATKAGCTMATTAW	554	8.89	422	6.77	1.31	3	6.12e-6	-12.00	1.27e-2	-4.37	2.05e-5	-10.80
376	motif_db/MOUSE/uniprobe_mouse.meme	UP00013_2	Gabpa_secondary	CYNKYWTCCSMYBNVN	3426	54.95	3182	51.03	1.08	6.7	6.49e-6	-11.95	1.34e-2	-4.31	2.16e-5	-10.74
377	motif_db/EUKARYOTE/jolma2013.meme	SP1_DBD		RCCMCRCCCMC	1042	16.71	866	13.89	1.2	10	6.63e-6	-11.92	1.37e-2	-4.29	2.21e-5	-10.72
378	motif_db/JASPAR/JASPAR2022_CORE_vertebrates_non-redundant_v2.meme	MA1516.1	KLF3	GRCCRCGCCCH	206	3.30	127	2.04	1.62	13	6.77e-6	-11.90	1.40e-2	-4.27	2.25e-5	-10.70
379	motif_db/JASPAR/JASPAR2022_CORE_vertebrates_non-redundant_v2.meme	MA1112.2	NR4A1	NNAAAGGTCANN	733	11.76	583	9.35	1.26	10	6.91e-6	-11.88	1.43e-2	-4.25	2.28e-5	-10.69
380	motif_db/EUKARYOTE/jolma2013.meme	ALX3_full_2		HTAATYNAATTAN	4827	77.42	4618	74.07	1.05	0.41	6.91e-6	-11.88	1.43e-2	-4.25	2.28e-5	-10.69
381	motif_db/JASPAR/JASPAR2022_CORE_vertebrates_non-redundant_v2.meme	MA0830.2	TCF4	NNGCACCTGCCNN	1821	29.21	1604	25.73	1.14	9	7.30e-6	-11.83	1.51e-2	-4.19	2.40e-5	-10.64
382	motif_db/JASPAR/JASPAR2022_CORE_vertebrates_non-redundant_v2.meme	MA0867.2	SOX4	RAACAAAGRV	1568	25.15	1362	21.84	1.15	9.7	7.41e-6	-11.81	1.53e-2	-4.18	2.43e-5	-10.62
383	motif_db/JASPAR/JASPAR2022_CORE_vertebrates_non-redundant_v2.meme	MA1683.1	FOXA3	DWGTAAACANN	3496	56.07	3255	52.21	1.07	6.2	8.03e-6	-11.73	1.66e-2	-4.10	2.63e-5	-10.55
384	motif_db/EUKARYOTE/jolma2013.meme	THRB_DBD_3		DTGACCTYANWTRAGGTCAC	872	13.99	711	11.40	1.23	1.1	8.28e-6	-11.70	1.71e-2	-4.07	2.70e-5	-10.52
385	motif_db/MOUSE/uniprobe_mouse.meme	UP00017_2	Nkx3-1_secondary	VHDBVRAGTACTYBVMA	1348	21.62	1155	18.52	1.17	8.5	8.76e-6	-11.64	1.81e-2	-4.01	2.85e-5	-10.46
386	motif_db/MOUSE/uniprobe_mouse.meme	UP00185_1	Pbx1_3203.1	HYAYMCATCAAWHWWNV	1021	16.38	849	13.62	1.2	10	8.88e-6	-11.63	1.84e-2	-4.00	2.88e-5	-10.45
387	motif_db/MOUSE/uniprobe_mouse.meme	UP00023_2	Sox30_secondary	TMNBATTATAATMCGV	1110	17.80	932	14.95	1.19	9	9.12e-6	-11.61	1.89e-2	-3.97	2.95e-5	-10.43
388	motif_db/MOUSE/uniprobe_mouse.meme	UP00015_1	Ehf_primary	VNNABCCGGAAGTDR	319	5.12	221	3.54	1.44	12	9.42e-6	-11.57	1.95e-2	-3.94	3.05e-5	-10.40
389	motif_db/JASPAR/JASPAR2022_CORE_vertebrates_non-redundant_v2.meme	MA1127.1	FOSB::JUN	GATGACGTCAT	2500	40.10	2267	36.36	1.1	5.1	9.52e-6	-11.56	1.97e-2	-3.93	3.07e-5	-10.39
390	motif_db/EUKARYOTE/jolma2013.meme	ONECUT1_DBD		RAAAAATCRATAWH	2922	46.86	2684	43.05	1.09	0.2	9.91e-6	-11.52	2.05e-2	-3.89	3.19e-5	-10.35
391	motif_db/EUKARYOTE/jolma2013.meme	MYBL1_DBD_1		ACCGTTAAACBG	344	5.52	243	3.90	1.41	11	1.13e-5	-11.39	2.34e-2	-3.76	3.62e-5	-10.23
392	motif_db/MOUSE/uniprobe_mouse.meme	UP00059_2	Arid5a_secondary	NNYNMAATACGADWBVA	142	2.28	79	1.27	1.79	13	1.15e-5	-11.38	2.37e-2	-3.74	3.67e-5	-10.21
393	motif_db/EUKARYOTE/jolma2013.meme	POU3F3_DBD_1		WWTATGCWAATTW	365	5.85	261	4.19	1.4	12	1.15e-5	-11.37	2.39e-2	-3.73	3.68e-5	-10.21
394	motif_db/EUKARYOTE/jolma2013.meme	Meis2_DBD_2		TGACAGSTGTCA	722	11.58	577	9.25	1.25	9.8	1.19e-5	-11.33	2.47e-2	-3.70	3.80e-5	-10.18
395	motif_db/EUKARYOTE/jolma2013.meme	TCF4_DBD		HRCACCTGBN	3068	49.21	2832	45.42	1.08	7	1.25e-5	-11.29	2.58e-2	-3.66	3.95e-5	-10.14
396	motif_db/JASPAR/JASPAR2022_CORE_vertebrates_non-redundant_v2.meme	MA1113.2	PBX2	NHCATAAATCAHN	643	10.31	506	8.12	1.27	11	1.25e-5	-11.29	2.58e-2	-3.66	3.95e-5	-10.14
397	motif_db/EUKARYOTE/jolma2013.meme	RUNX3_DBD_3		HRACCGCARWAACCRCAR	1873	30.04	1661	26.64	1.13	4.4	1.37e-5	-11.20	2.84e-2	-3.56	4.33e-5	-10.05
398	motif_db/JASPAR/JASPAR2022_CORE_vertebrates_non-redundant_v2.meme	MA1103.2	FOXK2	DDGTAAACANN	3738	59.95	3506	56.23	1.07	5.9	1.38e-5	-11.19	2.85e-2	-3.56	4.34e-5	-10.05
399	motif_db/EUKARYOTE/jolma2013.meme	Sox17_DBD_1		AACAATWDCATTGTT	567	9.09	439	7.04	1.29	1.5	1.45e-5	-11.14	3.00e-2	-3.50	4.56e-5	-10.00
400	motif_db/EUKARYOTE/jolma2013.meme	POU3F1_DBD_2		WTGMATAAWTHA	4372	70.12	4154	66.62	1.05	4.1	1.46e-5	-11.13	3.02e-2	-3.50	4.58e-5	-9.99
401	motif_db/JASPAR/JASPAR2022_CORE_vertebrates_non-redundant_v2.meme	MA0056.2	MZF1	NNAATCCCCANNN	1898	30.44	1686	27.04	1.13	7.9	1.48e-5	-11.12	3.07e-2	-3.48	4.64e-5	-9.98
402	motif_db/JASPAR/JASPAR2022_CORE_vertebrates_non-redundant_v2.meme	MA1624.1	Stat5a	NTTCCAAGAANH	1015	16.28	848	13.60	1.2	9.4	1.51e-5	-11.10	3.12e-2	-3.47	4.70e-5	-9.96
403	motif_db/EUKARYOTE/jolma2013.meme	Foxg1_DBD_1		ATAAACAARTGTMAACA	154	2.47	89	1.43	1.72	2.8	1.53e-5	-11.09	3.17e-2	-3.45	4.76e-5	-9.95
404	motif_db/EUKARYOTE/jolma2013.meme	Foxc1_DBD_2		RTAAACA	4687	75.17	4482	71.88	1.05	4.7	1.72e-5	-10.97	3.57e-2	-3.33	5.35e-5	-9.84
405	motif_db/EUKARYOTE/jolma2013.meme	FOXC2_DBD_1		DGTMAATATTKACW	5040	80.83	4852	77.82	1.04	0.28	1.76e-5	-10.95	3.65e-2	-3.31	5.46e-5	-9.82
406	motif_db/MOUSE/uniprobe_mouse.meme	UP00052_1	Osr2_primary	NNVWACRGTAGCHHWR	1616	25.92	1417	22.73	1.14	6.2	1.78e-5	-10.93	3.69e-2	-3.30	5.51e-5	-9.81
407	motif_db/JASPAR/JASPAR2022_CORE_vertebrates_non-redundant_v2.meme	MA1100.2	ASCL1	VGCAGCTGCN	3056	49.01	2825	45.31	1.08	7.3	1.84e-5	-10.90	3.81e-2	-3.27	5.68e-5	-9.78
408	motif_db/MOUSE/uniprobe_mouse.meme	UP00085_1	Sfpi1_primary	NDAWGVGGAAGTDN	180	2.89	110	1.76	1.63	13	1.91e-5	-10.86	3.96e-2	-3.23	5.87e-5	-9.74
409	motif_db/MOUSE/uniprobe_mouse.meme	UP00041_2	Foxj1_secondary	WNVTCAYAACAABRM	335	5.37	238	3.82	1.41	12	1.94e-5	-10.85	4.01e-2	-3.22	5.94e-5	-9.73
410	motif_db/EUKARYOTE/jolma2013.meme	BARX1_DBD_1		CVATTAAAWANCVATTA	504	8.08	385	6.17	1.31	10	1.96e-5	-10.84	4.06e-2	-3.20	6.00e-5	-9.72
411	motif_db/JASPAR/JASPAR2022_CORE_vertebrates_non-redundant_v2.meme	MA0748.2	YY2	NVATGGCGGCS	1450	23.26	1260	20.21	1.15	8.3	2.02e-5	-10.81	4.18e-2	-3.17	6.16e-5	-9.70
412	motif_db/EUKARYOTE/jolma2013.meme	PHOX2B_full		TAATYYAATTA	4002	64.19	3779	60.61	1.06	1.4	2.02e-5	-10.81	4.19e-2	-3.17	6.16e-5	-9.70
413	motif_db/EUKARYOTE/jolma2013.meme	MAFF_DBD		WTGCTGASTCAGCAW	418	6.70	310	4.97	1.35	7.2	2.13e-5	-10.76	4.40e-2	-3.12	6.45e-5	-9.65
414	motif_db/EUKARYOTE/jolma2013.meme	YY2_full_1		NCCGCCATNTY	258	4.14	174	2.79	1.48	12	2.29e-5	-10.68	4.75e-2	-3.05	6.94e-5	-9.58
415	motif_db/EUKARYOTE/jolma2013.meme	EN1_full_2		TAATTRSNYAATTA	1106	17.74	937	15.03	1.18	9.3	2.39e-5	-10.64	4.94e-2	-3.01	7.21e-5	-9.54
416	motif_db/EUKARYOTE/jolma2013.meme	ZNF784_full		GTACCTACCT	2520	40.42	2299	36.87	1.1	2.9	2.60e-5	-10.56	5.38e-2	-2.92	7.84e-5	-9.45
417	motif_db/JASPAR/JASPAR2022_CORE_vertebrates_non-redundant_v2.meme	MA0713.1	PHOX2A	TAATYYAATTA	4828	77.43	4634	74.32	1.04	0.15	2.66e-5	-10.53	5.51e-2	-2.90	8.01e-5	-9.43
418	motif_db/EUKARYOTE/jolma2013.meme	Msx3_DBD_1		SCAATTAAAWWSCAATTA	734	11.77	594	9.53	1.24	7.4	2.69e-5	-10.52	5.57e-2	-2.89	8.07e-5	-9.42
419	motif_db/JASPAR/JASPAR2022_CORE_vertebrates_non-redundant_v2.meme	MA1554.1	RFX7	CGTTGCYAY	5249	84.19	5078	81.44	1.03	4.4	2.71e-5	-10.52	5.60e-2	-2.88	8.10e-5	-9.42
420	motif_db/JASPAR/JASPAR2022_CORE_vertebrates_non-redundant_v2.meme	MA0480.2	Foxo1	NDGTAAACANN	4448	71.34	4240	68.00	1.05	5.3	2.75e-5	-10.50	5.69e-2	-2.87	8.21e-5	-9.41
421	motif_db/MOUSE/uniprobe_mouse.meme	UP00020_1	Atf1_primary	DYKRTGACGTCAYMRN	4193	67.25	3978	63.80	1.05	0.33	2.76e-5	-10.50	5.71e-2	-2.86	8.21e-5	-9.41
422	motif_db/MOUSE/uniprobe_mouse.meme	UP00172_1	Prop1_3949.1	VGVRTTAATTAAKWNNC	314	5.04	222	3.56	1.41	11	2.83e-5	-10.47	5.86e-2	-2.84	8.40e-5	-9.38
423	motif_db/EUKARYOTE/jolma2013.meme	RARA_DBD_2		GAGGTCAAAAGGTCAAKB	63	1.01	25	0.40	2.46	7.1	2.96e-5	-10.43	6.12e-2	-2.79	8.77e-5	-9.34
424	motif_db/JASPAR/JASPAR2022_CORE_vertebrates_non-redundant_v2.meme	MA1964.1	SMAD2	NBCCAGACDN	3750	60.14	3528	56.58	1.06	5.6	2.97e-5	-10.42	6.15e-2	-2.79	8.78e-5	-9.34
425	motif_db/JASPAR/JASPAR2022_CORE_vertebrates_non-redundant_v2.meme	MA0506.2	Nrf1	SNCTGCGCMTGCGCV	75	1.20	33	0.53	2.24	17	3.05e-5	-10.40	6.31e-2	-2.76	8.99e-5	-9.32
426	motif_db/JASPAR/JASPAR2022_CORE_vertebrates_non-redundant_v2.meme	MA0474.3	Erg	NNACAGGAAGTGVN	2679	42.97	2458	39.42	1.09	7.4	3.12e-5	-10.37	6.47e-2	-2.74	9.20e-5	-9.29
427	motif_db/EUKARYOTE/jolma2013.meme	ESR1_DBD		ARGGTCACSRTGACCTK	628	10.07	499	8.00	1.26	1.2	3.15e-5	-10.37	6.52e-2	-2.73	9.24e-5	-9.29
428	motif_db/EUKARYOTE/jolma2013.meme	Irx3_DBD		YWACATGAMAAA	773	12.40	631	10.12	1.22	9.7	3.20e-5	-10.35	6.63e-2	-2.71	9.38e-5	-9.27
429	motif_db/JASPAR/JASPAR2022_CORE_vertebrates_non-redundant_v2.meme	MA0848.1	FOXO4	GTAAACA	4793	76.87	4600	73.78	1.04	4.2	3.32e-5	-10.31	6.87e-2	-2.68	9.69e-5	-9.24
430	motif_db/MOUSE/uniprobe_mouse.meme	UP00266_1	Prrx1_3442.1	NKAACTAATTARYTRVT	3398	54.50	3175	50.92	1.07	0.5	3.41e-5	-10.29	7.06e-2	-2.65	9.95e-5	-9.22
431	motif_db/MOUSE/uniprobe_mouse.meme	UP00072_1	IRC900814_primary	WNYTACGACAAAWNNY	1200	19.25	1029	16.50	1.17	7.1	3.52e-5	-10.25	7.29e-2	-2.62	1.02e-4	-9.19
432	motif_db/MOUSE/uniprobe_mouse.meme	UP00161_1	Hmbox1_2674.1	NHRAWCTAGTTAAYDWS	1910	30.63	1708	27.39	1.12	6.6	3.64e-5	-10.22	7.54e-2	-2.59	1.06e-4	-9.16
433	motif_db/JASPAR/JASPAR2022_CORE_vertebrates_non-redundant_v2.meme	MA0494.1	Nr1h3::Rxra	TGACCTNNAGTRACCYYDN	953	15.28	799	12.81	1.19	9	3.99e-5	-10.13	8.27e-2	-2.49	1.16e-4	-9.07
434	motif_db/JASPAR/JASPAR2022_CORE_vertebrates_non-redundant_v2.meme	MA0468.1	DUX4	TAAYYYAATCA	1445	23.18	1263	20.26	1.14	2.7	4.21e-5	-10.08	8.71e-2	-2.44	1.22e-4	-9.02
435	motif_db/JASPAR/JASPAR2022_CORE_vertebrates_non-redundant_v2.meme	MA0130.1	ZNF354C	MTCCAC	1010	16.20	853	13.68	1.18	10	4.42e-5	-10.03	9.14e-2	-2.39	1.27e-4	-8.97
436	motif_db/EUKARYOTE/jolma2013.meme	ESRRA_DBD_4		BTCAAGGTCAH	175	2.81	109	1.75	1.6	13	4.47e-5	-10.02	9.26e-2	-2.38	1.29e-4	-8.96
437	motif_db/JASPAR/JASPAR2022_CORE_vertebrates_non-redundant_v2.meme	MA1139.1	FOSL2::JUNB	DATGACGTCATH	4567	73.25	4369	70.07	1.05	0.13	4.51e-5	-10.01	9.34e-2	-2.37	1.29e-4	-8.95
438	motif_db/EUKARYOTE/jolma2013.meme	BATF3_DBD		TGATGACGTCATCA	303	4.86	215	3.45	1.41	1.7	4.56e-5	-10.00	9.44e-2	-2.36	1.31e-4	-8.94
439	motif_db/MOUSE/uniprobe_mouse.meme	UP00069_2	Sox1_secondary	NYRTAATTGTTAKYV	126	2.02	71	1.14	1.76	13	4.79e-5	-9.95	9.91e-2	-2.31	1.37e-4	-8.90
440	motif_db/EUKARYOTE/jolma2013.meme	XBP1_DBD_1		GATGACGTCATC	940	15.08	789	12.65	1.19	5.6	5.04e-5	-9.90	1.04e-1	-2.26	1.43e-4	-8.85
441	motif_db/JASPAR/JASPAR2022_CORE_vertebrates_non-redundant_v2.meme	MA0600.2	RFX2	SGTTGCCATGGYAACS	379	6.08	281	4.51	1.35	3.2	5.10e-5	-9.88	1.05e-1	-2.25	1.45e-4	-8.84
442	motif_db/MOUSE/uniprobe_mouse.meme	UP00164_1	Hoxa7_2668.2	SGMNTTAATTAATDNNC	962	15.43	810	12.99	1.19	9.3	5.34e-5	-9.84	1.10e-1	-2.20	1.51e-4	-8.80
443	motif_db/EUKARYOTE/jolma2013.meme	ESRRA_DBD_5		AAGGTCABYCAAGGTCA	330	5.29	239	3.83	1.38	7.5	5.46e-5	-9.82	1.13e-1	-2.18	1.54e-4	-8.78
444	motif_db/JASPAR/JASPAR2022_CORE_vertebrates_non-redundant_v2.meme	MA1707.1	DMRTA1	AWTTGWTACAWT	2323	37.26	2116	33.94	1.1	7	5.83e-5	-9.75	1.21e-1	-2.11	1.65e-4	-8.71
445	motif_db/EUKARYOTE/jolma2013.meme	Esrra_DBD_2		TTCAAGGTCAT	151	2.42	91	1.46	1.65	11	5.96e-5	-9.73	1.23e-1	-2.09	1.68e-4	-8.69
446	motif_db/JASPAR/JASPAR2022_CORE_vertebrates_non-redundant_v2.meme	MA0157.3	Foxo3	NDGTAAACARNN	5158	82.73	4990	80.03	1.03	3.6	6.08e-5	-9.71	1.26e-1	-2.07	1.71e-4	-8.67
447	motif_db/EUKARYOTE/jolma2013.meme	ARX_DBD		NTAATYDAATTAR	4896	78.52	4715	75.62	1.04	0.26	6.27e-5	-9.68	1.30e-1	-2.04	1.76e-4	-8.65
448	motif_db/EUKARYOTE/jolma2013.meme	SPIC_full		HAAAAGVGGAAGTA	4500	72.17	4304	69.03	1.05	3.6	6.31e-5	-9.67	1.31e-1	-2.03	1.77e-4	-8.64
449	motif_db/JASPAR/JASPAR2022_CORE_vertebrates_non-redundant_v2.meme	MA0703.2	LMX1B	AWTTTAATTAA	182	2.92	116	1.86	1.56	14	6.53e-5	-9.64	1.35e-1	-2.00	1.82e-4	-8.61
450	motif_db/EUKARYOTE/jolma2013.meme	UNCX_DBD_1		NTAATYBAATTAN	4302	69.00	4101	65.77	1.05	4.5	6.65e-5	-9.62	1.38e-1	-1.98	1.85e-4	-8.59
451	motif_db/EUKARYOTE/jolma2013.meme	HOXD11_DBD_2		RRYMATAAAA	3089	49.54	2876	46.13	1.07	7.3	7.21e-5	-9.54	1.49e-1	-1.90	2.00e-4	-8.51
452	motif_db/EUKARYOTE/jolma2013.meme	CART1_DBD		NTAATYYAATTAN	4649	74.56	4460	71.53	1.04	2.6	7.38e-5	-9.51	1.53e-1	-1.88	2.05e-4	-8.49
453	motif_db/EUKARYOTE/jolma2013.meme	ONECUT3_DBD		AAAAAATCRATAAH	2891	46.37	2680	42.98	1.08	0.44	7.75e-5	-9.47	1.60e-1	-1.83	2.14e-4	-8.45
454	motif_db/MOUSE/uniprobe_mouse.meme	UP00121_1	Hoxd10_2368.2	VRKNYAATAAAATDDWN	225	3.61	152	2.44	1.48	13	7.97e-5	-9.44	1.65e-1	-1.80	2.20e-4	-8.42
455	motif_db/EUKARYOTE/jolma2013.meme	Hoxd13_DBD_2		NCTCRTAAAAH	4091	65.61	3888	62.36	1.05	3.8	8.21e-5	-9.41	1.70e-1	-1.77	2.26e-4	-8.39
456	motif_db/JASPAR/JASPAR2022_CORE_vertebrates_non-redundant_v2.meme	MA0741.1	KLF16	GMCACGCCCCC	393	6.30	296	4.75	1.33	12	8.22e-5	-9.41	1.70e-1	-1.77	2.26e-4	-8.39
457	motif_db/JASPAR/JASPAR2022_CORE_vertebrates_non-redundant_v2.meme	MA0081.2	SPIB	TYTCACTTCCTCTTTY	2795	44.83	2586	41.48	1.08	6.2	8.46e-5	-9.38	1.75e-1	-1.74	2.32e-4	-8.37
458	motif_db/JASPAR/JASPAR2022_CORE_vertebrates_non-redundant_v2.meme	MA0593.1	FOXP2	RWGTAAACAVR	2558	41.03	2352	37.72	1.09	0.31	8.57e-5	-9.36	1.77e-1	-1.73	2.35e-4	-8.36
459	motif_db/EUKARYOTE/jolma2013.meme	NFATC1_full_3		TTTTCCATGGAAAA	510	8.18	400	6.42	1.27	4.4	8.61e-5	-9.36	1.78e-1	-1.72	2.35e-4	-8.36
460	motif_db/EUKARYOTE/jolma2013.meme	SPDEF_full_3		GCAGDAAGAMGTAAMM	1400	22.45	1228	19.70	1.14	3.9	8.64e-5	-9.36	1.79e-1	-1.72	2.36e-4	-8.35
461	motif_db/EUKARYOTE/jolma2013.meme	HEY1_DBD		GRCACGTGCC	5063	81.20	4894	78.49	1.03	0.0019	8.79e-5	-9.34	1.82e-1	-1.70	2.39e-4	-8.34
462	motif_db/EUKARYOTE/jolma2013.meme	FOXI1_full_2		RTGTTTACGGTAAACAA	265	4.25	186	2.98	1.42	3.8	8.86e-5	-9.33	1.83e-1	-1.70	2.40e-4	-8.33
463	motif_db/EUKARYOTE/jolma2013.meme	FOXO1_DBD_2		GTAAACATGTTTAC	368	5.90	275	4.41	1.34	3.8	9.53e-5	-9.26	1.97e-1	-1.62	2.58e-4	-8.26
464	motif_db/EUKARYOTE/jolma2013.meme	RARG_full_1		GAGGTCAAAAGGTCAC	361	5.79	269	4.31	1.34	0.96	9.71e-5	-9.24	2.01e-1	-1.60	2.62e-4	-8.25
465	motif_db/EUKARYOTE/jolma2013.meme	HES7_DBD		YGGCACGTGCCR	1068	17.13	915	14.68	1.17	1.1	9.82e-5	-9.23	2.03e-1	-1.59	2.65e-4	-8.24
466	motif_db/EUKARYOTE/jolma2013.meme	KLF16_DBD		GMCACGCCCCC	106	1.70	58	0.93	1.81	14	1.00e-4	-9.21	2.08e-1	-1.57	2.70e-4	-8.22
467	motif_db/JASPAR/JASPAR2022_CORE_vertebrates_non-redundant_v2.meme	MA0030.1	FOXF2	BNAASGTAAACAAD	3350	53.73	3142	50.39	1.07	0.22	1.03e-4	-9.18	2.14e-1	-1.54	2.77e-4	-8.19
468	motif_db/EUKARYOTE/jolma2013.meme	ZNF238_DBD		MWTCCAGATGTKB	685	10.99	560	8.98	1.22	8	1.05e-4	-9.16	2.17e-1	-1.53	2.81e-4	-8.18
469	motif_db/MOUSE/uniprobe_mouse.meme	UP00145_1	Barhl2_3868.1	AAMAACCAATTAABHH	1658	26.59	1478	23.70	1.12	5.7	1.10e-4	-9.12	2.27e-1	-1.48	2.94e-4	-8.13
470	motif_db/EUKARYOTE/jolma2013.meme	FOXB1_full		TGTAAAYAW	3134	50.26	2927	46.94	1.07	6.1	1.12e-4	-9.10	2.31e-1	-1.47	2.98e-4	-8.12
471	motif_db/EUKARYOTE/jolma2013.meme	CTCF_full		WGCGCCMYCTAGYGGYV	88	1.41	45	0.72	1.93	11	1.12e-4	-9.10	2.32e-1	-1.46	2.98e-4	-8.12
472	motif_db/JASPAR/JASPAR2022_CORE_vertebrates_non-redundant_v2.meme	MA0844.1	XBP1	WDKGMCACGTCATC	3173	50.89	2966	47.57	1.07	0.85	1.12e-4	-9.10	2.32e-1	-1.46	2.98e-4	-8.12
473	motif_db/EUKARYOTE/jolma2013.meme	Sox1_DBD_2		MTGAATAMCATTCAT	973	15.61	828	13.28	1.17	0.47	1.21e-4	-9.02	2.51e-1	-1.38	3.22e-4	-8.04
474	motif_db/JASPAR/JASPAR2022_CORE_vertebrates_non-redundant_v2.meme	MA1512.1	KLF11	SCCACGCCCMC	1124	18.03	970	15.56	1.16	9.5	1.23e-4	-9.00	2.54e-1	-1.37	3.25e-4	-8.03
475	motif_db/EUKARYOTE/jolma2013.meme	PRRX1_full_2		TAATYTAATTA	4435	71.13	4247	68.12	1.04	2.7	1.35e-4	-8.91	2.80e-1	-1.27	3.57e-4	-7.94
476	motif_db/JASPAR/JASPAR2022_CORE_vertebrates_non-redundant_v2.meme	MA0161.2	NFIC	NNCTTGGCANN	1908	30.60	1723	27.63	1.11	8.3	1.43e-4	-8.85	2.96e-1	-1.22	3.77e-4	-7.88
477	motif_db/EUKARYOTE/jolma2013.meme	NRF1_full		YGCGCATGCGCA	67	1.07	31	0.50	2.13	14	1.68e-4	-8.69	3.48e-1	-1.06	4.42e-4	-7.72
478	motif_db/EUKARYOTE/jolma2013.meme	Foxk1_DBD_2		RTAAACA	4469	71.68	4285	68.72	1.04	6.3	1.70e-4	-8.68	3.51e-1	-1.05	4.45e-4	-7.72
479	motif_db/JASPAR/JASPAR2022_CORE_vertebrates_non-redundant_v2.meme	MA0029.1	Mecom	AAGAYAAGATAANA	2387	38.28	2195	35.20	1.09	0.042	1.94e-4	-8.55	4.02e-1	-0.91	5.08e-4	-7.59
480	motif_db/JASPAR/JASPAR2022_CORE_vertebrates_non-redundant_v2.meme	MA1116.1	RBPJ	BVTGGGAANN	39	0.63	13	0.21	2.86	13	1.99e-4	-8.52	4.13e-1	-0.89	5.21e-4	-7.56
481	motif_db/JASPAR/JASPAR2022_CORE_vertebrates_non-redundant_v2.meme	MA0151.1	Arid3a	ATYAAA	4003	64.20	3811	61.12	1.05	2.1	2.03e-4	-8.50	4.20e-1	-0.87	5.29e-4	-7.55
482	motif_db/JASPAR/JASPAR2022_CORE_vertebrates_non-redundant_v2.meme	MA1131.1	FOSL2::JUN	GRTGACGTMAT	2048	32.85	1864	29.90	1.1	5.4	2.06e-4	-8.49	4.26e-1	-0.85	5.36e-4	-7.53
483	motif_db/JASPAR/JASPAR2022_CORE_vertebrates_non-redundant_v2.meme	MA1508.1	IKZF1	VVAACAGGAARN	745	11.95	621	9.96	1.2	10	2.09e-4	-8.47	4.32e-1	-0.84	5.42e-4	-7.52
484	motif_db/JASPAR/JASPAR2022_CORE_vertebrates_non-redundant_v2.meme	MA0507.2	POU2F2	AWTATGCAAATKAG	698	11.19	578	9.27	1.21	4.5	2.17e-4	-8.43	4.50e-1	-0.80	5.63e-4	-7.48
485	motif_db/JASPAR/JASPAR2022_CORE_vertebrates_non-redundant_v2.meme	MA1627.1	Wt1	YBCCTCCCCCACVB	604	9.69	492	7.89	1.23	11	2.21e-4	-8.42	4.58e-1	-0.78	5.72e-4	-7.47
486	motif_db/JASPAR/JASPAR2022_CORE_vertebrates_non-redundant_v2.meme	MA1559.1	SNAI3	RRCAGGTGYA	4184	67.11	3997	64.11	1.05	3.2	2.27e-4	-8.39	4.69e-1	-0.76	5.85e-4	-7.44
487	motif_db/JASPAR/JASPAR2022_CORE_vertebrates_non-redundant_v2.meme	MA1107.2	KLF9	MNGCCACACCCACHYV	230	3.69	161	2.58	1.43	13	2.31e-4	-8.37	4.78e-1	-0.74	5.94e-4	-7.43
488	motif_db/EUKARYOTE/jolma2013.meme	MLX_full		RTCACGTGAT	2424	38.88	2234	35.83	1.09	2.6	2.33e-4	-8.36	4.83e-1	-0.73	6.00e-4	-7.42
489	motif_db/EUKARYOTE/jolma2013.meme	Sox17_DBD_2		ATGAATWNCATTCAT	1025	16.44	884	14.18	1.16	0.34	2.48e-4	-8.30	5.13e-1	-0.67	6.36e-4	-7.36
490	motif_db/MOUSE/uniprobe_mouse.meme	UP00242_1	Hoxc8_3429.2	NWDDRGTAATTAHYKT	1388	22.26	1229	19.71	1.13	8	2.55e-4	-8.27	5.28e-1	-0.64	6.53e-4	-7.33
491	motif_db/MOUSE/uniprobe_mouse.meme	UP00097_1	Mtf1_primary	DBRYCGTGTGCAAMNN	202	3.24	138	2.21	1.46	12	2.57e-4	-8.27	5.32e-1	-0.63	6.57e-4	-7.33
492	motif_db/JASPAR/JASPAR2022_CORE_vertebrates_non-redundant_v2.meme	MA0732.1	EGR3	HHMCGCCCACGCAHH	670	10.75	554	8.89	1.21	6.5	2.67e-4	-8.23	5.52e-1	-0.59	6.80e-4	-7.29
493	motif_db/MOUSE/uniprobe_mouse.meme	UP00151_1	Barx2_3447.2	TAABTAATTAVTKDTR	4485	71.93	4308	69.09	1.04	0.91	2.73e-4	-8.21	5.66e-1	-0.57	6.95e-4	-7.27
494	motif_db/JASPAR/JASPAR2022_CORE_vertebrates_non-redundant_v2.meme	MA1115.1	POU5F1	WHATGCAAATN	284	4.55	208	3.34	1.36	13	2.74e-4	-8.20	5.68e-1	-0.57	6.96e-4	-7.27
495	motif_db/EUKARYOTE/jolma2013.meme	MESP1_DBD		HRCACCTGBN	3825	61.35	3635	58.30	1.05	7.1	2.78e-4	-8.19	5.75e-1	-0.55	7.03e-4	-7.26
496	motif_db/JASPAR/JASPAR2022_CORE_vertebrates_non-redundant_v2.meme	MA0825.1	MNT	RVCACGTGMH	456	7.31	360	5.77	1.27	11	2.87e-4	-8.16	5.94e-1	-0.52	7.24e-4	-7.23
497	motif_db/EUKARYOTE/jolma2013.meme	MNT_DBD		RVCACGTGMH	456	7.31	360	5.77	1.27	11	2.87e-4	-8.16	5.94e-1	-0.52	7.24e-4	-7.23
498	motif_db/JASPAR/JASPAR2022_CORE_vertebrates_non-redundant_v2.meme	MA0663.1	MLX	RTCACGTGAT	2346	37.63	2161	34.66	1.09	1.9	3.02e-4	-8.11	6.24e-1	-0.47	7.59e-4	-7.18
499	motif_db/JASPAR/JASPAR2022_CORE_vertebrates_non-redundant_v2.meme	MA1522.1	MAZ	BBCCCCTCCCY	75	1.20	38	0.61	1.95	14	3.03e-4	-8.10	6.27e-1	-0.47	7.61e-4	-7.18
500	motif_db/MOUSE/uniprobe_mouse.meme	UP00149_1	Phox2b_3948.1	VVNAATTAATTAABDNG	3573	57.31	3382	54.24	1.06	0.52	3.06e-4	-8.09	6.34e-1	-0.46	7.68e-4	-7.17
501	motif_db/JASPAR/JASPAR2022_CORE_vertebrates_non-redundant_v2.meme	MA0823.1	HEY1	GRCACGTGCC	378	6.06	291	4.67	1.3	12	3.11e-4	-8.08	6.43e-1	-0.44	7.78e-4	-7.16
502	motif_db/EUKARYOTE/jolma2013.meme	SOX21_DBD_4		TGAATGKYATTCA	557	8.93	452	7.25	1.23	4.5	3.16e-4	-8.06	6.54e-1	-0.43	7.89e-4	-7.15
503	motif_db/JASPAR/JASPAR2022_CORE_vertebrates_non-redundant_v2.meme	MA0698.1	ZBTB18	NATCCAGATGTKB	708	11.36	591	9.48	1.2	8.7	3.34e-4	-8.00	6.91e-1	-0.37	8.33e-4	-7.09
504	motif_db/JASPAR/JASPAR2022_CORE_vertebrates_non-redundant_v2.meme	MA1485.1	FERD3L	GCRMCAGCTGTYAC	1931	30.97	1757	28.18	1.1	1.2	3.43e-4	-7.98	7.10e-1	-0.34	8.53e-4	-7.07
505	motif_db/JASPAR/JASPAR2022_CORE_vertebrates_non-redundant_v2.meme	MA0058.3	MAX	AVCACGTGNY	411	6.59	321	5.15	1.28	12	3.44e-4	-7.97	7.12e-1	-0.34	8.53e-4	-7.07
506	motif_db/EUKARYOTE/jolma2013.meme	MAX_DBD_2		AVCACGTGNY	411	6.59	321	5.15	1.28	11	3.44e-4	-7.97	7.12e-1	-0.34	8.53e-4	-7.07
507	motif_db/EUKARYOTE/jolma2013.meme	Klf12_DBD		GRCCACGCCCWHHWH	123	1.97	75	1.20	1.63	12	3.61e-4	-7.93	7.46e-1	-0.29	8.92e-4	-7.02
508	motif_db/JASPAR/JASPAR2022_CORE_vertebrates_non-redundant_v2.meme	MA0656.1	JDP2	GATGACGTCAYC	53	0.85	23	0.37	2.25	11	3.69e-4	-7.91	7.63e-1	-0.27	9.10e-4	-7.00
509	motif_db/EUKARYOTE/jolma2013.meme	ALX4_DBD		HTAATYNAATTAN	400	6.42	312	5.00	1.28	12	3.88e-4	-7.85	8.03e-1	-0.22	9.55e-4	-6.95
510	motif_db/JASPAR/JASPAR2022_CORE_vertebrates_non-redundant_v2.meme	MA1541.1	NR6A1	NYCAAGKTCAAGKTCAN	1439	23.08	1283	20.58	1.12	6.7	3.89e-4	-7.85	8.04e-1	-0.22	9.55e-4	-6.95
511	motif_db/MOUSE/uniprobe_mouse.meme	UP00125_1	Pitx2_2274.3	NDDRRGGATTAATHDDY	1080	17.32	941	15.09	1.15	8.2	3.98e-4	-7.83	8.23e-1	-0.19	9.76e-4	-6.93
512	motif_db/MOUSE/uniprobe_mouse.meme	UP00108_1	Alx3_3418.2	WNWAYTAATTARYTVWN	2863	45.92	2676	42.92	1.07	1.6	4.00e-4	-7.82	8.29e-1	-0.19	9.81e-4	-6.93
513	motif_db/JASPAR/JASPAR2022_CORE_vertebrates_non-redundant_v2.meme	MA0131.2	HINFP	CARCGTCCGCKN	2389	38.32	2208	35.41	1.08	5.3	4.17e-4	-7.78	8.63e-1	-0.15	1.02e-3	-6.89
514	motif_db/EUKARYOTE/jolma2013.meme	POU2F1_DBD_1		AWTATGCWAATK	473	7.59	378	6.06	1.25	12	4.17e-4	-7.78	8.64e-1	-0.15	1.02e-3	-6.89
515	motif_db/EUKARYOTE/jolma2013.meme	SOX2_DBD_2		ATGAATGKTATTCAK	538	8.63	437	7.01	1.23	2.8	4.22e-4	-7.77	8.73e-1	-0.14	1.03e-3	-6.88
516	motif_db/JASPAR/JASPAR2022_CORE_vertebrates_non-redundant_v2.meme	MA1479.1	DMRTC2	AATTGMTACATT	1967	31.55	1795	28.79	1.1	7.1	4.24e-4	-7.77	8.78e-1	-0.13	1.03e-3	-6.88
517	motif_db/MOUSE/uniprobe_mouse.meme	UP00146_1	Pou6f1_1731.2	VHNSWTAATGAGSTKDN	2565	41.14	2382	38.20	1.08	3.5	4.32e-4	-7.75	8.93e-1	-0.11	1.05e-3	-6.86
518	motif_db/EUKARYOTE/jolma2013.meme	Vdr_DBD		GRGTTCAYHGGGTTCA	1795	28.79	1628	26.11	1.1	0.046	4.32e-4	-7.75	8.94e-1	-0.11	1.05e-3	-6.86
519	motif_db/JASPAR/JASPAR2022_CORE_vertebrates_non-redundant_v2.meme	MA0758.1	E2F7	TTTTCCCGCCAAAA	25	0.40	6	0.10	3.71	9.5	4.33e-4	-7.75	8.96e-1	-0.11	1.05e-3	-6.86
520	motif_db/EUKARYOTE/jolma2013.meme	CEBPB_full		ATTRCGCAAY	2118	33.97	1943	31.16	1.09	4.9	4.42e-4	-7.73	9.14e-1	-0.09	1.06e-3	-6.85
521	motif_db/JASPAR/JASPAR2022_CORE_vertebrates_non-redundant_v2.meme	MA0466.3	CEBPB	KATTGCGCAATM	113	1.81	68	1.09	1.65	8	4.68e-4	-7.67	9.68e-1	-0.03	1.13e-3	-6.79
522	motif_db/EUKARYOTE/jolma2013.meme	DLX5_FL		NYAATTAN	4472	71.72	4303	69.01	1.04	5.3	4.92e-4	-7.62	1.02e0	0.02	1.18e-3	-6.74
523	motif_db/JASPAR/JASPAR2022_CORE_vertebrates_non-redundant_v2.meme	MA0852.2	FOXK1	NRDGTAAACAAGNN	4031	64.65	3853	61.80	1.05	4.8	5.06e-4	-7.59	1.05e0	0.05	1.21e-3	-6.72
524	motif_db/JASPAR/JASPAR2022_CORE_vertebrates_non-redundant_v2.meme	MA0725.1	VSX1	YTAATTAN	1672	26.82	1511	24.23	1.11	8.5	5.07e-4	-7.59	1.05e0	0.05	1.21e-3	-6.71
525	motif_db/EUKARYOTE/jolma2013.meme	EGR3_DBD		HHMCGCCCACGCAHH	708	11.36	595	9.54	1.19	6.9	5.18e-4	-7.57	1.07e0	0.07	1.24e-3	-6.69
526	motif_db/JASPAR/JASPAR2022_CORE_vertebrates_non-redundant_v2.meme	MA1514.1	KLF17	MMCCACGCACCCMTY	737	11.82	622	9.98	1.18	9.2	5.23e-4	-7.56	1.08e0	0.08	1.25e-3	-6.69
527	motif_db/JASPAR/JASPAR2022_CORE_vertebrates_non-redundant_v2.meme	MA1620.1	Ptf1A	NVACACCTGTNN	204	3.27	143	2.29	1.42	13	5.30e-4	-7.54	1.10e0	0.09	1.26e-3	-6.68
528	motif_db/EUKARYOTE/jolma2013.meme	NFIX_full_3		NDTGCCAAN	365	5.85	283	4.54	1.29	10	5.35e-4	-7.53	1.11e0	0.10	1.27e-3	-6.67
529	motif_db/MOUSE/uniprobe_mouse.meme	UP00046_1	Tcfe2a_primary	NKCHVCAGGTGCRNDNW	4347	69.72	4177	66.99	1.04	4.3	5.68e-4	-7.47	1.18e0	0.16	1.35e-3	-6.61
530	motif_db/EUKARYOTE/jolma2013.meme	RFX5_DBD_2		SGTTRCCATRGCAACS	270	4.33	200	3.21	1.35	6.6	5.78e-4	-7.46	1.20e0	0.18	1.36e-3	-6.60
531	motif_db/EUKARYOTE/jolma2013.meme	RFX5_DBD_3		SGTTRCCATRGCAACS	270	4.33	200	3.21	1.35	6.6	5.78e-4	-7.46	1.20e0	0.18	1.36e-3	-6.60
532	motif_db/MOUSE/uniprobe_mouse.meme	UP00018_1	Irf4_primary	MRWAYCGAAACYRNA	1530	24.54	1376	22.07	1.11	6.8	5.95e-4	-7.43	1.23e0	0.21	1.40e-3	-6.57
533	motif_db/MOUSE/uniprobe_mouse.meme	UP00229_1	Otx1_2325.1	DGWRGGGATTAATWNNN	1342	21.52	1196	19.18	1.12	7.1	6.28e-4	-7.37	1.30e0	0.26	1.48e-3	-6.52
534	motif_db/MOUSE/uniprobe_mouse.meme	UP00009_2	Nr2f2_secondary	CKMKCSGGGTCAVBNH	3137	50.31	2956	47.41	1.06	5.1	6.30e-4	-7.37	1.30e0	0.27	1.48e-3	-6.52
535	motif_db/EUKARYOTE/jolma2013.meme	EGR2_full		NHMCGCCCACGCAHH	626	10.04	521	8.36	1.2	9.1	6.31e-4	-7.37	1.31e0	0.27	1.48e-3	-6.52
536	motif_db/EUKARYOTE/jolma2013.meme	ZBTB49_DBD		TTTCGCYTGGCMSGTCA	123	1.97	77	1.23	1.59	8.6	6.41e-4	-7.35	1.33e0	0.28	1.50e-3	-6.50
537	motif_db/JASPAR/JASPAR2022_CORE_vertebrates_non-redundant_v2.meme	MA1653.1	ZNF148	YBCCCCTCCCCC	204	3.27	144	2.31	1.41	14	6.53e-4	-7.33	1.35e0	0.30	1.52e-3	-6.49
538	motif_db/MOUSE/uniprobe_mouse.meme	UP00026_2	Zscan4_secondary	HVHRGCACACAANHHN	417	6.69	331	5.31	1.26	12	6.67e-4	-7.31	1.38e0	0.32	1.55e-3	-6.47
539	motif_db/JASPAR/JASPAR2022_CORE_vertebrates_non-redundant_v2.meme	MA1708.1	ETV7	DGSCGGAAGTR	3113	49.93	2933	47.04	1.06	6.8	6.69e-4	-7.31	1.39e0	0.33	1.56e-3	-6.47
540	motif_db/EUKARYOTE/jolma2013.meme	JDP2_full_2		GATGACGTCAYC	503	8.07	409	6.56	1.23	4.4	6.85e-4	-7.29	1.42e0	0.35	1.59e-3	-6.44
541	motif_db/JASPAR/JASPAR2022_CORE_vertebrates_non-redundant_v2.meme	MA0014.3	PAX5	RRGCGTGACCNN	2270	36.41	2099	33.66	1.08	7.3	7.08e-4	-7.25	1.47e0	0.38	1.64e-3	-6.41
542	motif_db/EUKARYOTE/jolma2013.meme	GSC_full		VYTAATCCSH	1729	27.73	1571	25.20	1.1	8.4	7.18e-4	-7.24	1.49e0	0.40	1.66e-3	-6.40
543	motif_db/JASPAR/JASPAR2022_CORE_vertebrates_non-redundant_v2.meme	MA0139.1	CTCF	YGRCCASYAGRKGGCRSYR	194	3.11	136	2.18	1.42	12	7.18e-4	-7.24	1.49e0	0.40	1.66e-3	-6.40
544	motif_db/JASPAR/JASPAR2022_CORE_vertebrates_non-redundant_v2.meme	MA0672.1	NKX2-3	VCCACTTRAV	2003	32.13	1838	29.48	1.09	8.5	7.33e-4	-7.22	1.52e0	0.42	1.69e-3	-6.38
545	motif_db/JASPAR/JASPAR2022_CORE_vertebrates_non-redundant_v2.meme	MA1537.1	NR2F1	RRGGTCAAAGGTCAN	76	1.22	41	0.66	1.83	12	7.40e-4	-7.21	1.53e0	0.43	1.70e-3	-6.38
546	motif_db/EUKARYOTE/jolma2013.meme	ATF7_DBD		NDATGACGTCATMV	573	9.19	474	7.60	1.21	3.3	7.72e-4	-7.17	1.60e0	0.47	1.77e-3	-6.34
547	motif_db/MOUSE/uniprobe_mouse.meme	UP00251_1	Esx1_3124.2	NWNNRYTAATTARTDSW	2964	47.54	2787	44.70	1.06	2	7.84e-4	-7.15	1.62e0	0.48	1.80e-3	-6.32
548	motif_db/EUKARYOTE/jolma2013.meme	HOXA13_full_1		CYAATAAAAM	915	14.68	793	12.72	1.15	10	8.09e-4	-7.12	1.67e0	0.52	1.85e-3	-6.29
549	motif_db/EUKARYOTE/jolma2013.meme	PHOX2B_DBD		TAATYYAATTA	5121	82.13	4982	79.90	1.03	0.068	8.11e-4	-7.12	1.68e0	0.52	1.85e-3	-6.29
550	motif_db/JASPAR/JASPAR2022_CORE_vertebrates_non-redundant_v2.meme	MA0496.3	MAFK	NGMTGACTCAGCMNH	1569	25.16	1418	22.74	1.11	7.9	8.23e-4	-7.10	1.70e0	0.53	1.88e-3	-6.28
551	motif_db/MOUSE/uniprobe_mouse.meme	UP00200_2	Nkx6-1_2825.2	VVTWATTAATTABBYC	4046	64.89	3876	62.17	1.04	0.78	8.32e-4	-7.09	1.72e0	0.54	1.89e-3	-6.27
552	motif_db/JASPAR/JASPAR2022_CORE_vertebrates_non-redundant_v2.meme	MA0785.1	POU2F1	AWTATGCWAATK	461	7.39	373	5.98	1.24	12	9.01e-4	-7.01	1.87e0	0.62	2.05e-3	-6.19
553	motif_db/EUKARYOTE/jolma2013.meme	RUNX2_DBD_2		WRACCGCADWAACCGCAD	1011	16.21	885	14.19	1.14	6.2	9.09e-4	-7.00	1.88e0	0.63	2.06e-3	-6.18
554	motif_db/JASPAR/JASPAR2022_CORE_vertebrates_non-redundant_v2.meme	MA0834.1	ATF7	NDATGACGTCATMV	649	10.41	546	8.76	1.19	1.6	9.53e-4	-6.96	1.97e0	0.68	2.16e-3	-6.14
555	motif_db/JASPAR/JASPAR2022_CORE_vertebrates_non-redundant_v2.meme	MA1638.1	HAND2	NVCAGATGNN	1839	29.49	1682	26.98	1.09	9.2	9.55e-4	-6.95	1.98e0	0.68	2.16e-3	-6.14
556	motif_db/EUKARYOTE/jolma2013.meme	ONECUT1_full		VAAAAATCRATAHY	2412	38.68	2244	35.99	1.07	0.089	9.94e-4	-6.91	2.06e0	0.72	2.24e-3	-6.10
557	motif_db/EUKARYOTE/jolma2013.meme	NKX2-8_full		VCACTTSAV	1944	31.18	1785	28.63	1.09	8.9	9.98e-4	-6.91	2.07e0	0.73	2.25e-3	-6.10
558	motif_db/EUKARYOTE/jolma2013.meme	HES5_DBD_1		YGGCACGTGCCR	1421	22.79	1278	20.50	1.11	0.19	1.01e-3	-6.90	2.08e0	0.73	2.26e-3	-6.09
559	motif_db/JASPAR/JASPAR2022_CORE_vertebrates_non-redundant_v2.meme	MA0854.1	Alx1	CGMRYTAATTARTNMNY	2919	46.82	2747	44.06	1.06	1.5	1.05e-3	-6.86	2.17e0	0.78	2.36e-3	-6.05
560	motif_db/MOUSE/uniprobe_mouse.meme	UP00099_1	Ascl2_primary	NKYARCAGCTGCYVHHK	3441	55.19	3269	52.43	1.05	6.1	1.06e-3	-6.85	2.20e0	0.79	2.38e-3	-6.04
561	motif_db/EUKARYOTE/jolma2013.meme	CUX1_DBD_2		ATCGATHMNNTRATCRAT	2430	38.97	2263	36.30	1.07	0.49	1.08e-3	-6.84	2.23e0	0.80	2.40e-3	-6.03
562	motif_db/JASPAR/JASPAR2022_CORE_vertebrates_non-redundant_v2.meme	MA1976.1	ZNF320	DGKGGGRCCMRGGGGCCWGTGHVNNNN	2575	41.30	2407	38.60	1.07	4.2	1.13e-3	-6.78	2.34e0	0.85	2.52e-3	-5.98
563	motif_db/MOUSE/uniprobe_mouse.meme	UP00052_2	Osr2_secondary	ANHTGCTACYTRMWNV	4491	72.03	4335	69.53	1.04	5.7	1.14e-3	-6.78	2.35e0	0.85	2.53e-3	-5.98
564	motif_db/JASPAR/JASPAR2022_CORE_vertebrates_non-redundant_v2.meme	MA1969.1	THRA	NYTGTGTCCTCABRTGACCTYWBB	2499	40.08	2332	37.40	1.07	1.6	1.14e-3	-6.78	2.36e0	0.86	2.53e-3	-5.98
565	motif_db/EUKARYOTE/jolma2013.meme	Creb5_DBD		NATGACGTCAYH	1028	16.49	904	14.50	1.14	3.2	1.16e-3	-6.76	2.41e0	0.88	2.58e-3	-5.96
566	motif_db/EUKARYOTE/jolma2013.meme	GBX2_DBD_2		TAATTGRSCAATTA	304	4.88	234	3.75	1.3	11	1.16e-3	-6.76	2.41e0	0.88	2.58e-3	-5.96
567	motif_db/JASPAR/JASPAR2022_CORE_vertebrates_non-redundant_v2.meme	MA0071.1	RORA	AWMWAGGTCA	340	5.45	266	4.27	1.28	12	1.17e-3	-6.75	2.42e0	0.88	2.59e-3	-5.96
568	motif_db/JASPAR/JASPAR2022_CORE_vertebrates_non-redundant_v2.meme	MA1557.1	SMAD5	YGTCTAGACA	2343	37.58	2179	34.95	1.08	4.3	1.20e-3	-6.73	2.48e0	0.91	2.64e-3	-5.94
569	motif_db/EUKARYOTE/jolma2013.meme	SOX7_full_2		RAACAATKDYAKTGTTT	343	5.50	269	4.31	1.27	0.27	1.23e-3	-6.70	2.54e0	0.93	2.70e-3	-5.91
570	motif_db/MOUSE/uniprobe_mouse.meme	UP00209_2	Cart1_1275.1	BVMNTTAATTAAYYNNN	363	5.82	287	4.60	1.26	10	1.25e-3	-6.69	2.58e0	0.95	2.74e-3	-5.90
571	motif_db/MOUSE/uniprobe_mouse.meme	UP00054_1	Tcf7_primary	KHWASATCAAAGGAAHH	2150	34.48	1990	31.92	1.08	7.7	1.25e-3	-6.69	2.58e0	0.95	2.74e-3	-5.90
572	motif_db/EUKARYOTE/jolma2013.meme	NKX2-3_full		VCCACTTRAV	2018	32.37	1861	29.85	1.08	8.5	1.27e-3	-6.67	2.63e0	0.97	2.79e-3	-5.88
573	motif_db/MOUSE/uniprobe_mouse.meme	UP00025_2	Foxk1_secondary	MHAAYMAYAACAHHN	17	0.27	3	0.05	4.5	17	1.28e-3	-6.66	2.65e0	0.97	2.80e-3	-5.88
574	motif_db/MOUSE/uniprobe_mouse.meme	UP00181_1	Barx1_2877.1	MARSYAATTRSYNHAW	5358	85.93	5237	83.99	1.02	0.27	1.32e-3	-6.63	2.73e0	1.00	2.88e-3	-5.85
575	motif_db/EUKARYOTE/jolma2013.meme	NHLH1_full		CGCAGCTGCK	2127	34.11	1969	31.58	1.08	6.8	1.38e-3	-6.59	2.85e0	1.05	3.00e-3	-5.81
576	motif_db/JASPAR/JASPAR2022_CORE_vertebrates_non-redundant_v2.meme	MA0062.3	GABPA	NNCACTTCCTGTNN	3113	49.93	2945	47.23	1.06	6.9	1.38e-3	-6.58	2.87e0	1.05	3.01e-3	-5.80
577	motif_db/EUKARYOTE/jolma2013.meme	MAFG_full		WWWNTGCTGASTCAGCAHWWW	1755	28.15	1606	25.76	1.09	4.6	1.41e-3	-6.57	2.91e0	1.07	3.06e-3	-5.79
578	motif_db/EUKARYOTE/jolma2013.meme	IRX2_DBD		NWACAYGACAWG	2309	37.03	2149	34.47	1.07	7.7	1.48e-3	-6.51	3.07e0	1.12	3.22e-3	-5.74
579	motif_db/EUKARYOTE/jolma2013.meme	FOXG1_DBD_1		RTAAACAATDGTAAACA	198	3.18	143	2.29	1.38	0.12	1.49e-3	-6.51	3.08e0	1.12	3.22e-3	-5.74
580	motif_db/EUKARYOTE/jolma2013.meme	HEY2_DBD		GRCACGTGCC	5792	92.89	5702	91.45	1.02	0.098	1.49e-3	-6.51	3.09e0	1.13	3.23e-3	-5.74
581	motif_db/EUKARYOTE/jolma2013.meme	Alx1_DBD_2		HTAATYHAATTAN	312	5.00	243	3.90	1.28	11	1.56e-3	-6.46	3.23e0	1.17	3.36e-3	-5.70
582	motif_db/EUKARYOTE/jolma2013.meme	XBP1_DBD_2		WDKGMCACGTCATC	3528	56.58	3363	53.94	1.05	1.3	1.57e-3	-6.46	3.25e0	1.18	3.38e-3	-5.69
583	motif_db/MOUSE/uniprobe_mouse.meme	UP00045_1	Mafb_primary	WAAWKTGCTGACDWARN	1651	26.48	1507	24.17	1.1	6.9	1.61e-3	-6.43	3.34e0	1.21	3.47e-3	-5.66
584	motif_db/JASPAR/JASPAR2022_CORE_vertebrates_non-redundant_v2.meme	MA0771.1	HSF4	TTCTAGAABNTTC	469	7.52	385	6.17	1.22	10	1.62e-3	-6.43	3.35e0	1.21	3.47e-3	-5.66
585	motif_db/JASPAR/JASPAR2022_CORE_vertebrates_non-redundant_v2.meme	MA0597.2	THAP1	VSGCAGGGCASV	815	13.07	707	11.34	1.15	11	1.71e-3	-6.37	3.53e0	1.26	3.66e-3	-5.61
586	motif_db/EUKARYOTE/jolma2013.meme	ZNF238_full		NATCCAGATGTKB	735	11.79	632	10.14	1.16	8.8	1.72e-3	-6.36	3.57e0	1.27	3.69e-3	-5.60
587	motif_db/JASPAR/JASPAR2022_CORE_vertebrates_non-redundant_v2.meme	MA1979.1	ZNF416	TATCTGGGCAH	4459	71.52	4309	69.11	1.03	4.2	1.75e-3	-6.35	3.61e0	1.28	3.72e-3	-5.59
588	motif_db/JASPAR/JASPAR2022_CORE_vertebrates_non-redundant_v2.meme	MA0726.1	VSX2	CTAATTAN	1496	23.99	1358	21.78	1.1	8.6	1.75e-3	-6.35	3.61e0	1.28	3.72e-3	-5.59
589	motif_db/MOUSE/uniprobe_mouse.meme	UP00261_1	Lhx4_1719.2	DAWVCTAATTAGBTWTG	1813	29.08	1666	26.72	1.09	6.2	1.78e-3	-6.33	3.68e0	1.30	3.78e-3	-5.58
590	motif_db/MOUSE/uniprobe_mouse.meme	UP00075_2	Sox15_secondary	BTNAATGWMATTYVA	1599	25.65	1458	23.38	1.1	8.5	1.78e-3	-6.33	3.68e0	1.30	3.78e-3	-5.58
591	motif_db/MOUSE/uniprobe_mouse.meme	UP00056_2	Rfx4_secondary	WNBCHTRGWTACVNN	4858	77.91	4720	75.70	1.03	2.8	1.82e-3	-6.31	3.77e0	1.33	3.87e-3	-5.56
592	motif_db/JASPAR/JASPAR2022_CORE_vertebrates_non-redundant_v2.meme	MA0761.2	ETV1	NNACAGGAAGTGNN	2808	45.04	2646	42.44	1.06	7.2	1.83e-3	-6.31	3.78e0	1.33	3.87e-3	-5.56
593	motif_db/MOUSE/uniprobe_mouse.meme	UP00026_1	Zscan4_primary	DHNATGTGCACAYAHWN	92	1.48	56	0.90	1.63	14	1.83e-3	-6.30	3.79e0	1.33	3.87e-3	-5.56
594	motif_db/EUKARYOTE/jolma2013.meme	PRDM1_full		DRAAAGTGAAAGTKN	3940	63.19	3782	60.66	1.04	0.35	1.89e-3	-6.27	3.92e0	1.37	3.99e-3	-5.52
595	motif_db/EUKARYOTE/jolma2013.meme	TCF3_DBD		HRCACCTGBN	3425	54.93	3263	52.33	1.05	6.2	1.92e-3	-6.26	3.97e0	1.38	4.04e-3	-5.51
596	motif_db/EUKARYOTE/jolma2013.meme	POU1F1_DBD_1		NTYATGMATAWTTAATK	408	6.54	331	5.31	1.23	12	1.96e-3	-6.23	4.06e0	1.40	4.12e-3	-5.49
597	motif_db/MOUSE/uniprobe_mouse.meme	UP00170_1	Isl2_3430.1	MHMAAYYMATTAAKWY	4849	77.77	4712	75.57	1.03	2.1	1.99e-3	-6.22	4.11e0	1.41	4.17e-3	-5.48
598	motif_db/EUKARYOTE/jolma2013.meme	Sox1_DBD_1		AACAATANCATTGTT	1220	19.57	1094	17.55	1.12	0.69	1.99e-3	-6.22	4.12e0	1.42	4.17e-3	-5.48
599	motif_db/EUKARYOTE/jolma2013.meme	IRF3_full		NSRRAAMGGAAACCGAAACYR	828	13.28	721	11.56	1.15	1.8	2.00e-3	-6.22	4.13e0	1.42	4.17e-3	-5.48
600	motif_db/MOUSE/uniprobe_mouse.meme	UP00146_2	Pou6f1_3733.1	VHHVATAATGAGSTKKM	1657	26.58	1516	24.31	1.09	5	2.00e-3	-6.22	4.13e0	1.42	4.17e-3	-5.48
601	motif_db/JASPAR/JASPAR2022_CORE_vertebrates_non-redundant_v2.meme	MA1571.1	TGIF2LX	TGACAGCTGTCA	1065	17.08	946	15.17	1.13	7.4	2.03e-3	-6.20	4.20e0	1.43	4.23e-3	-5.47
602	motif_db/JASPAR/JASPAR2022_CORE_vertebrates_non-redundant_v2.meme	MA0787.1	POU3F2	WTATGCWAATKA	556	8.92	467	7.49	1.19	11	2.03e-3	-6.20	4.21e0	1.44	4.23e-3	-5.46
603	motif_db/JASPAR/JASPAR2022_CORE_vertebrates_non-redundant_v2.meme	MA0605.2	ATF3	RRTGACGTCAYY	63	1.01	34	0.55	1.83	9	2.04e-3	-6.19	4.22e0	1.44	4.24e-3	-5.46
604	motif_db/JASPAR/JASPAR2022_CORE_vertebrates_non-redundant_v2.meme	MA0648.1	GSC	VYTAATCCSY	1743	27.96	1600	25.66	1.09	8.3	2.05e-3	-6.19	4.23e0	1.44	4.25e-3	-5.46
605	motif_db/JASPAR/JASPAR2022_CORE_vertebrates_non-redundant_v2.meme	MA1651.1	ZFP42	NNNHCAARATGGCTGCCNBNN	612	9.82	519	8.32	1.18	8.7	2.05e-3	-6.19	4.25e0	1.45	4.25e-3	-5.46
606	motif_db/EUKARYOTE/jolma2013.meme	POU3F2_DBD_2		WTATGCWAATKA	559	8.97	470	7.54	1.19	11	2.08e-3	-6.17	4.31e0	1.46	4.31e-3	-5.45
607	motif_db/JASPAR/JASPAR2022_CORE_vertebrates_non-redundant_v2.meme	MA0147.3	MYC	NNCCACGTGCNB	235	3.77	177	2.84	1.33	12	2.12e-3	-6.16	4.39e0	1.48	4.38e-3	-5.43
608	motif_db/EUKARYOTE/jolma2013.meme	ATF4_DBD		GKATGAYGCAATM	2102	33.71	1952	31.31	1.08	3.6	2.19e-3	-6.12	4.54e0	1.51	4.53e-3	-5.40
609	motif_db/EUKARYOTE/jolma2013.meme	ZBTB7C_full		RCGACCACCGAN	637	10.22	543	8.71	1.17	11	2.21e-3	-6.11	4.58e0	1.52	4.55e-3	-5.39
610	motif_db/JASPAR/JASPAR2022_CORE_vertebrates_non-redundant_v2.meme	MA0031.1	FOXD1	GTAAACAW	4580	73.46	4437	71.16	1.03	2.6	2.24e-3	-6.10	4.64e0	1.53	4.61e-3	-5.38
611	motif_db/EUKARYOTE/jolma2013.meme	TFAP2C_DBD_2		HGCCTSAGGCD	4529	72.64	4385	70.33	1.03	3.6	2.28e-3	-6.08	4.72e0	1.55	4.68e-3	-5.36
612	motif_db/JASPAR/JASPAR2022_CORE_vertebrates_non-redundant_v2.meme	MA0798.3	RFX3	CGTTRCCATGGCAACS	186	2.98	135	2.17	1.38	1.1	2.31e-3	-6.07	4.78e0	1.57	4.73e-3	-5.35
613	motif_db/JASPAR/JASPAR2022_CORE_vertebrates_non-redundant_v2.meme	MA0784.2	POU1F1	ANCTMATTWGCATAWT	329	5.28	261	4.19	1.26	6.9	2.34e-3	-6.06	4.84e0	1.58	4.78e-3	-5.34
614	motif_db/JASPAR/JASPAR2022_CORE_vertebrates_non-redundant_v2.meme	MA1650.1	ZBTB14	SSCCGCGCACVS	1607	25.77	1470	23.58	1.09	7.8	2.36e-3	-6.05	4.89e0	1.59	4.82e-3	-5.33
615	motif_db/JASPAR/JASPAR2022_CORE_vertebrates_non-redundant_v2.meme	MA0695.1	ZBTB7C	RCGACCACCGAN	633	10.15	540	8.66	1.17	11	2.38e-3	-6.04	4.92e0	1.59	4.84e-3	-5.33
616	motif_db/JASPAR/JASPAR2022_CORE_vertebrates_non-redundant_v2.meme	MA0624.2	Nfatc1	NVATGGAAAAWN	619	9.93	527	8.45	1.17	11	2.39e-3	-6.04	4.94e0	1.60	4.86e-3	-5.33
617	motif_db/JASPAR/JASPAR2022_CORE_vertebrates_non-redundant_v2.meme	MA0488.1	JUN	DDRATGATGTCAT	202	3.24	149	2.39	1.35	12	2.40e-3	-6.03	4.97e0	1.60	4.88e-3	-5.32
618	motif_db/JASPAR/JASPAR2022_CORE_vertebrates_non-redundant_v2.meme	MA0048.2	NHLH1	CGCAGCTGCK	2037	32.67	1890	30.31	1.08	6.9	2.44e-3	-6.02	5.05e0	1.62	4.95e-3	-5.31
619	motif_db/MOUSE/uniprobe_mouse.meme	UP00191_1	Pou2f2_3748.1	BHDTATGCAAATKARV	581	9.32	492	7.89	1.18	10	2.47e-3	-6.00	5.11e0	1.63	5.00e-3	-5.30
620	motif_db/JASPAR/JASPAR2022_CORE_vertebrates_non-redundant_v2.meme	MA1718.1	ZNF8	GTATGGATATACCACAKTTT	277	4.44	215	3.45	1.29	5.6	2.48e-3	-6.00	5.14e0	1.64	5.02e-3	-5.29
621	motif_db/EUKARYOTE/jolma2013.meme	POU2F2_DBD_1		DTATGCWAATK	420	6.74	344	5.52	1.22	12	2.54e-3	-5.98	5.25e0	1.66	5.12e-3	-5.27
622	motif_db/JASPAR/JASPAR2022_CORE_vertebrates_non-redundant_v2.meme	MA0483.1	Gfi1B	AAATCWCWGCH	248	3.98	190	3.05	1.3	13	2.75e-3	-5.90	5.70e0	1.74	5.55e-3	-5.19
623	motif_db/JASPAR/JASPAR2022_CORE_vertebrates_non-redundant_v2.meme	MA0019.1	Ddit3::Cebpa	VNRTGCAATMCC	5003	80.24	4877	78.22	1.03	3.2	2.89e-3	-5.85	5.99e0	1.79	5.82e-3	-5.15
624	motif_db/MOUSE/uniprobe_mouse.meme	UP00030_2	Sox11_secondary	ADAATTGTYWNRDD	4045	64.88	3896	62.49	1.04	5	2.93e-3	-5.83	6.06e0	1.80	5.88e-3	-5.14
625	motif_db/EUKARYOTE/jolma2013.meme	LHX9_DBD_2		TAATTGCYAATTA	101	1.62	65	1.04	1.55	13	3.04e-3	-5.80	6.29e0	1.84	6.10e-3	-5.10
626	motif_db/EUKARYOTE/jolma2013.meme	TFAP2B_DBD_2		HGCCTSAGGCD	3952	63.38	3803	60.99	1.04	3.6	3.14e-3	-5.77	6.49e0	1.87	6.28e-3	-5.07
627	motif_db/JASPAR/JASPAR2022_CORE_vertebrates_non-redundant_v2.meme	MA0042.2	FOXI1	GTAAACA	4034	64.70	3887	62.34	1.04	4	3.30e-3	-5.71	6.83e0	1.92	6.60e-3	-5.02
628	motif_db/MOUSE/uniprobe_mouse.meme	UP00040_1	Irf5_primary	NNDWAYCGAAACYRV	1274	20.43	1153	18.49	1.1	6.8	3.32e-3	-5.71	6.87e0	1.93	6.62e-3	-5.02
629	motif_db/JASPAR/JASPAR2022_CORE_vertebrates_non-redundant_v2.meme	MA1483.2	ELF2	AAMCCGGAAGTR	988	15.85	879	14.10	1.12	8.3	3.35e-3	-5.70	6.94e0	1.94	6.68e-3	-5.01
630	motif_db/JASPAR/JASPAR2022_CORE_vertebrates_non-redundant_v2.meme	MA1418.1	IRF3	NSRRAAMGGAAACCGAAACYR	724	11.61	629	10.09	1.15	1.3	3.39e-3	-5.69	7.02e0	1.95	6.75e-3	-5.00
631	motif_db/JASPAR/JASPAR2022_CORE_vertebrates_non-redundant_v2.meme	MA1618.1	Ptf1a	NNACAGATGTTNN	1187	19.04	1070	17.16	1.11	9.3	3.48e-3	-5.66	7.21e0	1.98	6.92e-3	-4.97
632	motif_db/JASPAR/JASPAR2022_CORE_vertebrates_non-redundant_v2.meme	MA1615.1	Plagl1	NNCTGGGGCCABN	1411	22.63	1286	20.63	1.1	9.1	3.49e-3	-5.66	7.23e0	1.98	6.93e-3	-4.97
633	motif_db/EUKARYOTE/jolma2013.meme	POU3F4_DBD_1		TATGCWAAT	382	6.13	312	5.00	1.22	12	3.50e-3	-5.66	7.24e0	1.98	6.93e-3	-4.97
634	motif_db/JASPAR/JASPAR2022_CORE_vertebrates_non-redundant_v2.meme	MA0747.1	SP8	RCCACGCCCMCY	3080	49.40	2929	46.98	1.05	6.7	3.59e-3	-5.63	7.43e0	2.01	7.10e-3	-4.95
635	motif_db/MOUSE/uniprobe_mouse.meme	UP00234_1	Msx1_3031.2	NRMHAYTAATTAATNH	4616	74.03	4482	71.88	1.03	0.0065	3.66e-3	-5.61	7.58e0	2.03	7.23e-3	-4.93
636	motif_db/MOUSE/uniprobe_mouse.meme	UP00032_1	Gata3_primary	BDWDDAKAGATAAGARWTDARD	2616	41.96	2468	39.58	1.06	4.3	3.69e-3	-5.60	7.64e0	2.03	7.28e-3	-4.92
637	motif_db/EUKARYOTE/jolma2013.meme	GCM2_DBD		BATGCGGGTR	5822	93.38	5744	92.13	1.01	2.4	3.90e-3	-5.55	8.08e0	2.09	7.68e-3	-4.87
638	motif_db/JASPAR/JASPAR2022_CORE_vertebrates_non-redundant_v2.meme	MA0812.1	TFAP2B	HGCCTSAGGCD	3794	60.85	3648	58.51	1.04	3.5	4.06e-3	-5.51	8.40e0	2.13	7.98e-3	-4.83
639	motif_db/JASPAR/JASPAR2022_CORE_vertebrates_non-redundant_v2.meme	MA0104.4	MYCN	VVCCACGTGGBB	385	6.17	316	5.07	1.22	11	4.08e-3	-5.50	8.45e0	2.13	8.01e-3	-4.83
640	motif_db/JASPAR/JASPAR2022_CORE_vertebrates_non-redundant_v2.meme	MA1550.1	PPARD	HRRGGTCAAAGGTCAN	86	1.38	54	0.87	1.58	11	4.10e-3	-5.50	8.48e0	2.14	8.02e-3	-4.83
641	motif_db/MOUSE/uniprobe_mouse.meme	UP00055_1	Hbp1_primary	HNNWTSAATGAATGDN	644	10.33	556	8.92	1.16	10	4.11e-3	-5.49	8.51e0	2.14	8.04e-3	-4.82
642	motif_db/MOUSE/uniprobe_mouse.meme	UP00038_2	Spdef_secondary	DWNNACATCCTAKWAR	1988	31.88	1851	29.69	1.07	8.1	4.16e-3	-5.48	8.62e0	2.15	8.13e-3	-4.81
643	motif_db/MOUSE/uniprobe_mouse.meme	UP00207_1	Hoxb9_3413.1	VRRGCMATAAAAHYMD	3385	54.29	3237	51.92	1.05	3.8	4.17e-3	-5.48	8.63e0	2.16	8.13e-3	-4.81
644	motif_db/JASPAR/JASPAR2022_CORE_vertebrates_non-redundant_v2.meme	MA1992.1	Ikzf3	NNRCAGGAAGTGGVN	2061	33.06	1923	30.84	1.07	8.1	4.25e-3	-5.46	8.80e0	2.18	8.28e-3	-4.79
645	motif_db/JASPAR/JASPAR2022_CORE_vertebrates_non-redundant_v2.meme	MA1640.1	MEIS2	NNATGATTTATGDNH	307	4.92	246	3.95	1.25	12	4.50e-3	-5.40	9.31e0	2.23	8.74e-3	-4.74
646	motif_db/EUKARYOTE/jolma2013.meme	RARA_full_2		ARRGGTCAHSYGAGGTCA	985	15.80	880	14.11	1.12	0.025	4.50e-3	-5.40	9.32e0	2.23	8.74e-3	-4.74
647	motif_db/MOUSE/uniprobe_mouse.meme	UP00247_1	Pax4_3989.2	WVRDYTAATTARYBSDN	2012	32.27	1876	30.09	1.07	4.3	4.53e-3	-5.40	9.37e0	2.24	8.77e-3	-4.74
648	motif_db/JASPAR/JASPAR2022_CORE_vertebrates_non-redundant_v2.meme	MA1536.1	NR2C2	RRGGTCAN	110	1.76	74	1.19	1.48	11	4.58e-3	-5.39	9.48e0	2.25	8.86e-3	-4.73
649	motif_db/JASPAR/JASPAR2022_CORE_vertebrates_non-redundant_v2.meme	MA0821.2	HES5	GRCACGTGYC	543	8.71	463	7.43	1.17	11	4.68e-3	-5.36	9.68e0	2.27	9.04e-3	-4.71
650	motif_db/EUKARYOTE/jolma2013.meme	Nr2e1_DBD_1		AAAAGTCAA	1498	24.03	1375	22.05	1.09	8.7	4.73e-3	-5.35	9.80e0	2.28	9.13e-3	-4.70
651	motif_db/JASPAR/JASPAR2022_CORE_vertebrates_non-redundant_v2.meme	MA1945.1	ETV5::FIGLA	RGCGGAARCAGGTGG	3781	60.64	3638	58.35	1.04	1.3	4.79e-3	-5.34	9.92e0	2.29	9.22e-3	-4.69
652	motif_db/EUKARYOTE/jolma2013.meme	PAX3_DBD		TAATYRATTA	2495	40.02	2353	37.74	1.06	0.33	4.79e-3	-5.34	9.92e0	2.29	9.22e-3	-4.69
# SEA (Simple Enrichment Analysis): Version 5.5.0 compiled on Oct 9 2022 at 13:49:21
# The format of this file is described at https://meme-suite.org/meme/doc/sea-output-format.html.
# sea --verbosity 1 --oc . --thresh 10.0 --align center --p NA_peaks_nurchr.broadPeak.fa --m motif_db/MOUSE/uniprobe_mouse.meme --m motif_db/JASPAR/JASPAR2022_CORE_vertebrates_non-redundant_v2.meme --m motif_db/EUKARYOTE/jolma2013.meme
