# Supplementary material for: R-loop landscape in mature human sperm: Regulatory and evolutionary implications
Source: Front Genet. 2023 Apr 17;14:1069871. doi: 10.3389/fgene.2023.1069871 (PMC10149866; doi:10.3389/fgene.2023.1069871)
Supplement: Supplementary file 2 [file Table3.XLSX]

## Sheet: DRIP_peaks_Hsa1
Table S6 DRIP peaks Hsa
chr	start	end
chr1	20840	21316
chr1	181118	181524
chr1	185365	187000
chr1	191355	191772
chr1	380650	381021
chr1	727784	728380
chr1	875335	875639
chr1	1073749	1074655
chr1	1079528	1080213
chr1	1081073	1082062
chr1	1115333	1116005
chr1	1122894	1123200
chr1	1212261	1212865
chr1	1245418	1246573
chr1	1256197	1256433
chr1	1287442	1288036
chr1	1303419	1303662
chr1	1354705	1354977
chr1	1382354	1382915
chr1	1427693	1428423
chr1	1432216	1432672
chr1	1467467	1468633
chr1	1480639	1480880
chr1	1485110	1487004
chr1	1508755	1509763
chr1	1523636	1524562
chr1	1554785	1555022
chr1	1574327	1574589
chr1	1597727	1598464
chr1	1730921	1731157
chr1	1920463	1922324
chr1	1925625	1925861
chr1	1928949	1929897
chr1	1943229	1943572
chr1	1982853	1983089
chr1	2071743	2072724
chr1	2073447	2074046
chr1	2095030	2095335
chr1	2224600	2224836
chr1	2271043	2271687
chr1	2272352	2273118
chr1	2284023	2284259
chr1	2324905	2325503
chr1	2461128	2461863
chr1	2494903	2495139
chr1	2514840	2515288
chr1	2547332	2547765
chr1	2557445	2558021
chr1	2642816	2643163
chr1	2656682	2657127
chr1	2657970	2658206
chr1	2658808	2659323
chr1	2665562	2665838
chr1	2666456	2666906
chr1	2671613	2672848
chr1	2674822	2675068
chr1	2680129	2681056
chr1	2681781	2682992
chr1	2684185	2684424
chr1	2757734	2758546
chr1	3015804	3016040
chr1	3095110	3095346
chr1	3247462	3248051
chr1	3351074	3352518
chr1	3353904	3354239
chr1	3381649	3382109
chr1	3477023	3477848
chr1	3510797	3511105
chr1	3521583	3522458
chr1	3563705	3564008
chr1	3577610	3578001
chr1	3582949	3583185
chr1	3588677	3589141
chr1	3615748	3616303
chr1	3672827	3673133
chr1	3692657	3693543
chr1	3727329	3728615
chr1	3865831	3866240
chr1	3900695	3901437
chr1	3904707	3904973
chr1	3930775	3931722
chr1	4624067	4624450
chr1	5352946	5353189
chr1	5645993	5646496
chr1	5977566	5978285
chr1	6108971	6109207
chr1	6367950	6368197
chr1	6446174	6447012
chr1	6448392	6449737
chr1	6507768	6508284
chr1	6587425	6587722
chr1	6963645	6963939
chr1	6988981	6989374
chr1	7007991	7008856
chr1	7025887	7026369
chr1	7386454	7386690
chr1	7405991	7406271
chr1	7505404	7506076
chr1	7507164	7507900
chr1	7519543	7520515
chr1	7612645	7613394
chr1	7614253	7614556
chr1	7649764	7650000
chr1	8442101	8442832
chr1	9160357	9160642
chr1	9210348	9210995
chr1	9281962	9282802
chr1	9467184	9467420
chr1	9468207	9468684
chr1	9515922	9516406
chr1	9600927	9601287
chr1	9752148	9752780
chr1	10050490	10051053
chr1	10717190	10717452
chr1	10820193	10820429
chr1	10897195	10897890
chr1	11042202	11042715
chr1	11059375	11060142
chr1	11182209	11182796
chr1	11286534	11287288
chr1	11647955	11648210
chr1	11805251	11805487
chr1	12166786	12167292
chr1	12585955	12586343
chr1	12621616	12621968
chr1	13076898	13077134
chr1	13152515	13152826
chr1	13396033	13396269
chr1	13416715	13416951
chr1	13430519	13431057
chr1	13504323	13505021
chr1	13774520	13774756
chr1	14172933	14173367
chr1	15099782	15100085
chr1	15322774	15323200
chr1	16021823	16022412
chr1	16028704	16029065
chr1	16049678	16049914
chr1	16057889	16058667
chr1	16119979	16120418
chr1	16133101	16133404
chr1	16176547	16176789
chr1	16483846	16484625
chr1	16534486	16535002
chr1	16554361	16554862
chr1	16613748	16614349
chr1	16631256	16631577
chr1	16698370	16700089
chr1	16701687	16702714
chr1	16703316	16703575
chr1	16764214	16764450
chr1	16852546	16853040
chr1	16986107	16986401
chr1	17348883	17349138
chr1	17667865	17668344
chr1	17689013	17689249
chr1	18050430	18050943
chr1	18168157	18168811
chr1	18219611	18219862
chr1	18363203	18363439
chr1	18737895	18738231
chr1	19093130	19093366
chr1	19265105	19265341
chr1	19339467	19339906
chr1	19768940	19769188
chr1	19799373	19800143
chr1	20166208	20166617
chr1	20178768	20179410
chr1	20181366	20181726
chr1	20430453	20431019
chr1	20685886	20686122
chr1	20722625	20723447
chr1	21325109	21325370
chr1	21386674	21386948
chr1	21782426	21783192
chr1	21885335	21886203
chr1	21887412	21888593
chr1	22231691	22231930
chr1	22250340	22250700
chr1	22546865	22547101
chr1	22719971	22720207
chr1	22731558	22732151
chr1	22805355	22805591
chr1	23243000	23243236
chr1	23624310	23624958
chr1	23994572	23995422
chr1	24211246	24211797
chr1	25083017	25083253
chr1	25783597	25784138
chr1	26161406	26162057
chr1	26345256	26346030
chr1	26411240	26411914
chr1	26449652	26449888
chr1	26471563	26473672
chr1	26696855	26697415
chr1	26742848	26744540
chr1	27010808	27011257
chr1	27035252	27036069
chr1	27148917	27149451
chr1	27234621	27234857
chr1	27519420	27519895
chr1	28194514	28195218
chr1	28564907	28565370
chr1	28737108	28737344
chr1	29558052	29558288
chr1	30040758	30040994
chr1	30197453	30197928
chr1	30379408	30380427
chr1	30609453	30610006
chr1	30691418	30691690
chr1	30791908	30792386
chr1	31431349	31431649
chr1	31432451	31433393
chr1	31807578	31808968
chr1	32366900	32367299
chr1	32753557	32753942
chr1	32895135	32895371
chr1	32992108	32992687
chr1	33274038	33274385
chr1	33306819	33307055
chr1	33323831	33324270
chr1	33726451	33726712
chr1	34126457	34127252
chr1	34151086	34152120
chr1	34321978	34322338
chr1	34476103	34476516
chr1	34976194	34977100
chr1	35025181	35025978
chr1	35253092	35253689
chr1	35342240	35342629
chr1	35707167	35707897
chr1	35883098	35883334
chr1	36114728	36115167
chr1	36125621	36126280
chr1	36150423	36150669
chr1	36237011	36237247
chr1	36374090	36374410
chr1	36450123	36450563
chr1	36518767	36519139
chr1	36711955	36712240
chr1	36956865	36957101
chr1	36961083	36961516
chr1	37336488	37336910
chr1	37725979	37726676
chr1	37807462	37807698
chr1	38238206	38238478
chr1	38989025	38989339
chr1	39106304	39106540
chr1	39564757	39565030
chr1	40314166	40315102
chr1	40783231	40783612
chr1	41381904	41382381
chr1	41386451	41386704
chr1	41484719	41485295
chr1	41525779	41526116
chr1	41530833	41531073
chr1	41792247	41792546
chr1	41907517	41907753
chr1	42153097	42153720
chr1	42173090	42173596
chr1	42756975	42757608
chr1	42929623	42930276
chr1	43256344	43256938
chr1	43271057	43271541
chr1	43282522	43283044
chr1	43621815	43622136
chr1	43920040	43921128
chr1	44656730	44656966
chr1	44786031	44786314
chr1	45785166	45785402
chr1	46240355	46241080
chr1	47908636	47908931
chr1	47954408	47954801
chr1	48089347	48089941
chr1	50423278	50423514
chr1	51059036	51059272
chr1	51060029	51060315
chr1	51344630	51345221
chr1	51518627	51518996
chr1	51949762	51949998
chr1	52642256	52642492
chr1	53094183	53095828
chr1	53103264	53103500
chr1	53323897	53324338
chr1	53520690	53521211
chr1	54268247	54269628
chr1	54397830	54398267
chr1	54480719	54480955
chr1	54714631	54714867
chr1	54736702	54736938
chr1	54988529	54989061
chr1	55403596	55403974
chr1	57665993	57666570
chr1	60198478	60198919
chr1	61474963	61475205
chr1	64470871	64471230
chr1	65066798	65067034
chr1	65958985	65959427
chr1	67723396	67724292
chr1	67830465	67831535
chr1	67832619	67833000
chr1	67834348	67834916
chr1	69510315	69510626
chr1	73344124	73344577
chr1	74956849	74957312
chr1	76149380	76149616
chr1	80632726	80632962
chr1	82359458	82359694
chr1	84143009	84143305
chr1	85201541	85201879
chr1	85228008	85228244
chr1	85580863	85581099
chr1	86941780	86942283
chr1	87294771	87295341
chr1	87505369	87505962
chr1	88124118	88124354
chr1	89516993	89517284
chr1	89524891	89525256
chr1	90355649	90356419
chr1	92194903	92195139
chr1	94545846	94546168
chr1	94708818	94709414
chr1	95436693	95437228
chr1	95669691	95670129
chr1	98542769	98543005
chr1	98650468	98650768
chr1	99645902	99646138
chr1	101485075	101485311
chr1	101675481	101675908
chr1	102742249	102742834
chr1	103644829	103645567
chr1	105097396	105097766
chr1	108272627	108273094
chr1	109337717	109337953
chr1	109543451	109543805
chr1	109768012	109768748
chr1	110121278	110121514
chr1	110130715	110131475
chr1	111449575	111449811
chr1	111881174	111881489
chr1	111887664	111888282
chr1	112782832	112783068
chr1	112820870	112821515
chr1	112850162	112850679
chr1	115183856	115184296
chr1	115976126	115976362
chr1	119616226	119616924
chr1	120007941	120008580
chr1	120307381	120307617
chr1	120312722	120312958
chr1	120941137	120941593
chr1	120956977	120957276
chr1	121734761	121735213
chr1	143336976	143337267
chr1	143422780	143423016
chr1	143498575	143499019
chr1	143792114	143792573
chr1	144101348	144102451
chr1	144103192	144105923
chr1	144132983	144133219
chr1	144183501	144183780
chr1	144823316	144823552
chr1	144858547	144859649
chr1	144881214	144881655
chr1	145168069	145169461
chr1	145715310	145716098
chr1	146228250	146228830
chr1	146844683	146845367
chr1	149142403	149142652
chr1	149272422	149272658
chr1	149579170	149579693
chr1	149855906	149856180
chr1	151079011	151079649
chr1	151097388	151097624
chr1	151133210	151133540
chr1	151328089	151328455
chr1	151519921	151520316
chr1	151782721	151783189
chr1	151993172	151993518
chr1	152778059	152778295
chr1	153548326	153549040
chr1	153615270	153615756
chr1	153678647	153679195
chr1	153680475	153681245
chr1	153818553	153818927
chr1	154418299	154418649
chr1	154430636	154430959
chr1	155112232	155112468
chr1	155192065	155194022
chr1	155644713	155645144
chr1	155869723	155869963
chr1	156115179	156115860
chr1	156137229	156139051
chr1	156293416	156293652
chr1	156656765	156657404
chr1	156676875	156677583
chr1	156910280	156910800
chr1	157119920	157120555
chr1	157122591	157122873
chr1	157501332	157501795
chr1	157515708	157515944
chr1	158282483	158282719
chr1	158601986	158602874
chr1	159373010	159373246
chr1	159807536	159808231
chr1	159985675	159985911
chr1	160102918	160103154
chr1	160103924	160104484
chr1	160262438	160262723
chr1	160407846	160408405
chr1	160807729	160807965
chr1	160849496	160849972
chr1	160944763	160945194
chr1	161029067	161029303
chr1	161441726	161442279
chr1	161445671	161447506
chr1	161450333	161451643
chr1	161454206	161455718
chr1	161458909	161459505
chr1	161470795	161472264
chr1	162034329	162034706
chr1	164184368	164184648
chr1	165187174	165187577
chr1	167054148	167054607
chr1	167220481	167220977
chr1	168136136	168136372
chr1	169661374	169661610
chr1	170163698	170163934
chr1	170249803	170250039
chr1	171218162	171218929
chr1	171221377	171221988
chr1	171818685	171818921
chr1	172457723	172458012
chr1	173868347	173868583
chr1	173979719	173979955
chr1	175711186	175711422
chr1	175866350	175867096
chr1	176475380	176475645
chr1	177288043	177288441
chr1	177932106	177932396
chr1	178019476	178019712
chr1	178036797	178037262
chr1	180229344	180229624
chr1	180632332	180633000
chr1	180872371	180872607
chr1	181104825	181105180
chr1	182426431	182426930
chr1	183292885	183293510
chr1	184268371	184268607
chr1	184754315	184754877
chr1	185456374	185456610
chr1	187850364	187850639
chr1	188450311	188450557
chr1	192046808	192047342
chr1	192398915	192399542
chr1	192742362	192742598
chr1	193650643	193650879
chr1	193651659	193651992
chr1	199619887	199620455
chr1	200099575	200100176
chr1	200873800	200874036
chr1	201907874	201908366
chr1	202692181	202692669
chr1	203045442	203045678
chr1	203082656	203082892
chr1	203736580	203736831
chr1	204081546	204082262
chr1	204103785	204104118
chr1	204357687	204357923
chr1	204649121	204649671
chr1	205274358	205275072
chr1	205343562	205344364
chr1	205763526	205764094
chr1	205914230	205914466
chr1	205915266	205915744
chr1	206011609	206012093
chr1	207024275	207024615
chr1	207327819	207328134
chr1	207519563	207520044
chr1	208181040	208181276
chr1	208247982	208248369
chr1	209626720	209627482
chr1	210251313	210251813
chr1	212285026	212286112
chr1	212321362	212321792
chr1	212382512	212383077
chr1	212485991	212486227
chr1	212629091	212629327
chr1	215238562	215238798
chr1	216673200	216673654
chr1	217089595	217089831
chr1	217140311	217140547
chr1	217965764	217966000
chr1	220140335	220140571
chr1	221135792	221136327
chr1	222518296	222518829
chr1	223022773	223023123
chr1	223082525	223083049
chr1	223129473	223130120
chr1	223478726	223479567
chr1	224100224	224100460
chr1	224205736	224205972
chr1	224503515	224504237
chr1	224615985	224616452
chr1	224754222	224754718
chr1	225155631	225156328
chr1	225392649	225392885
chr1	225461712	225462410
chr1	225652535	225652982
chr1	226304947	226305183
chr1	227094546	227094925
chr1	227540625	227541110
chr1	227601526	227601764
chr1	227692727	227692963
chr1	227883948	227884184
chr1	227972316	227972893
chr1	228058773	228059082
chr1	228146124	228146360
chr1	228164936	228165422
chr1	228168468	228168704
chr1	228209070	228209406
chr1	228398973	228401331
chr1	228439747	228440474
chr1	228608905	228609895
chr1	228611558	228612223
chr1	228616478	228616734
chr1	228622303	228623387
chr1	228626735	228627573
chr1	228642470	228643377
chr1	229558074	229558850
chr1	229659460	229660177
chr1	230197205	230197441
chr1	230393397	230393633
chr1	230880493	230880734
chr1	231476997	231477448
chr1	231797711	231800528
chr1	232725526	232725842
chr1	232982975	232983569
chr1	233599837	233600073
chr1	234396401	234397097
chr1	234961619	234962166
chr1	235628111	235628608
chr1	236001674	236002282
chr1	236096758	236097616
chr1	236142698	236143163
chr1	236164481	236164737
chr1	236713610	236713846
chr1	237004237	237004738
chr1	237042550	237043409
chr1	239412452	239412859
chr1	241438477	241439429
chr1	242409449	242409862
chr1	243055292	243055843
chr1	243097294	243097980
chr1	243526251	243526503
chr1	243906972	243907845
chr1	244573732	244574037
chr1	244723672	244724284
chr1	245008048	245008284
chr1	245033106	245033664
chr1	245687943	245688777
chr1	246325578	246326143
chr1	246605184	246605571
chr1	246817482	246817844
chr1	246820439	246821115
chr1	246988014	246988509
chr1	247090251	247090487
chr1	247113944	247114180
chr1	247119037	247120691
chr1	247130028	247130776
chr1	247362712	247363492
chr1	247911663	247911899
chr1	248163675	248164267
chr1	248847800	248848284
chr1	248943956	248944770
chr10	292959	293240
chr10	416757	416993
chr10	476956	477203
chr10	478520	479115
chr10	1073865	1074431
chr10	1235171	1235444
chr10	1806968	1807942
chr10	2372865	2373612
chr10	3107672	3107926
chr10	4984618	4985115
chr10	5317374	5317610
chr10	5410688	5410924
chr10	5888077	5888647
chr10	5948944	5949180
chr10	6048047	6048296
chr10	6309091	6309327
chr10	6402515	6402923
chr10	6777335	6777961
chr10	8055685	8056566
chr10	8679940	8680811
chr10	8732572	8732971
chr10	10724199	10724435
chr10	11447573	11448241
chr10	11762187	11762594
chr10	12438195	12438697
chr10	12484940	12485423
chr10	12553090	12553466
chr10	13473691	13473940
chr10	15142303	15142908
chr10	15167947	15168516
chr10	16177340	16177576
chr10	16193338	16194072
chr10	18144085	18144321
chr10	18325292	18325528
chr10	18551376	18551959
chr10	18552898	18553336
chr10	18553963	18555506
chr10	18556701	18557794
chr10	18559116	18559728
chr10	18571818	18574638
chr10	21588002	21588238
chr10	21642605	21642841
chr10	22436047	22437426
chr10	23011278	23011897
chr10	23203874	23204162
chr10	23544838	23545197
chr10	25175124	25175360
chr10	26488251	26488503
chr10	27241170	27241560
chr10	28586562	28586907
chr10	29736592	29737040
chr10	31526441	31526891
chr10	32554197	32554433
chr10	33402574	33402810
chr10	34086827	34087371
chr10	34791877	34792911
chr10	34815903	34816139
chr10	34824347	34825017
chr10	35550225	35550863
chr10	35837589	35837902
chr10	36481647	36482130
chr10	37638633	37639094
chr10	38491852	38492189
chr10	38497134	38498300
chr10	38511115	38511853
chr10	38514632	38515088
chr10	38577847	38578480
chr10	38846766	38847178
chr10	38942964	38943402
chr10	39036759	39037110
chr10	39187526	39188099
chr10	39278945	39279181
chr10	39282880	39283575
chr10	39405608	39405927
chr10	39406548	39406802
chr10	39528353	39528730
chr10	39567157	39568445
chr10	39577325	39578249
chr10	41265305	41265547
chr10	41498862	41499302
chr10	41502777	41503025
chr10	41503679	41503971
chr10	41504888	41505510
chr10	41509525	41510479
chr10	41516398	41516742
chr10	41517779	41518544
chr10	41522720	41523235
chr10	41524305	41525596
chr10	41526790	41527030
chr10	41529854	41532029
chr10	41533721	41534027
chr10	41537672	41537984
chr10	41541854	41542672
chr10	41707500	41710242
chr10	41779968	41781159
chr10	41897564	41898248
chr10	41905484	41906287
chr10	41907125	41908116
chr10	41909210	41909465
chr10	41910415	41912490
chr10	41913215	41913709
chr10	42296348	42296868
chr10	42312767	42313086
chr10	43077715	43077951
chr10	43119097	43119719
chr10	43234096	43234332
chr10	43249905	43251239
chr10	43396472	43397151
chr10	43407485	43408164
chr10	43601813	43602355
chr10	44233412	44234370
chr10	44363452	44364603
chr10	44469816	44470052
chr10	44935427	44936179
chr10	45816471	45816835
chr10	45898861	45899097
chr10	46148205	46148441
chr10	46535685	46536514
chr10	46550390	46551603
chr10	46583637	46584161
chr10	46640566	46641257
chr10	46876825	46877152
chr10	46911524	46912472
chr10	47236973	47237528
chr10	47323912	47324251
chr10	47583107	47583576
chr10	48450793	48451273
chr10	48453436	48454397
chr10	48603752	48604138
chr10	48608318	48608890
chr10	48655486	48655809
chr10	48932159	48933013
chr10	49163883	49164355
chr10	49323369	49323605
chr10	49678793	49679029
chr10	49710417	49710681
chr10	50440836	50441074
chr10	50980173	50980561
chr10	53661496	53661732
chr10	56508661	56509188
chr10	59646202	59646485
chr10	59906859	59907095
chr10	62584660	62585021
chr10	63225327	63225563
chr10	63465199	63465440
chr10	64865242	64865593
chr10	65293813	65294348
chr10	66090042	66090418
chr10	67884471	67884732
chr10	68042030	68042566
chr10	68721369	68721605
chr10	69241423	69242221
chr10	69453763	69454086
chr10	69630760	69630996
chr10	69634721	69634957
chr10	69866582	69867203
chr10	70238499	70238735
chr10	70540653	70541096
chr10	70575530	70575766
chr10	70688987	70689223
chr10	70861730	70861976
chr10	71291779	71292585
chr10	71419779	71420057
chr10	71550939	71551329
chr10	71609463	71609855
chr10	71789074	71789550
chr10	71790423	71790752
chr10	71969445	71970113
chr10	73003125	73003395
chr10	73610416	73610652
chr10	73646967	73647769
chr10	73792342	73792601
chr10	73814524	73815057
chr10	73997790	73998395
chr10	75099326	75100208
chr10	75402231	75402467
chr10	75592478	75592714
chr10	77637150	77637748
chr10	78075402	78075944
chr10	78190506	78191126
chr10	78211980	78212476
chr10	78895293	78895736
chr10	78914206	78915406
chr10	79060915	79061442
chr10	79069373	79069739
chr10	79071070	79071636
chr10	79262805	79263826
chr10	79291936	79292373
chr10	79311860	79312251
chr10	79314067	79314623
chr10	79348200	79348797
chr10	79523442	79523678
chr10	79685355	79686121
chr10	79704544	79704807
chr10	79706052	79706389
chr10	79707165	79707901
chr10	79710330	79710587
chr10	82083953	82084415
chr10	84298304	84298566
chr10	85853273	85853735
chr10	86250579	86250908
chr10	86666089	86666325
chr10	86684561	86685310
chr10	86692214	86692573
chr10	87228609	87229624
chr10	87358866	87359102
chr10	88583212	88583461
chr10	89863715	89864052
chr10	91908469	91908705
chr10	91909732	91910781
chr10	91949030	91949747
chr10	92011033	92012550
chr10	93291243	93291531
chr10	95605705	95606469
chr10	95923790	95924026
chr10	96087203	96087439
chr10	96749512	96749748
chr10	97685645	97685881
chr10	97755659	97755964
chr10	97766798	97767278
chr10	98028281	98028576
chr10	98606892	98607412
chr10	99236266	99236502
chr10	99403831	99404477
chr10	99621169	99621481
chr10	100247193	100247823
chr10	100709456	100709939
chr10	100895628	100895864
chr10	101091137	101091697
chr10	101093525	101094042
chr10	101285628	101285864
chr10	101844211	101844447
chr10	101871642	101872020
chr10	102152470	102152754
chr10	102581435	102581819
chr10	102612881	102613117
chr10	102617014	102617272
chr10	103034677	103034917
chr10	103367862	103368216
chr10	103555906	103556587
chr10	103727480	103727716
chr10	107928030	107928266
chr10	110210252	110210870
chr10	110366677	110367559
chr10	110376317	110377305
chr10	110497560	110498132
chr10	110730580	110731105
chr10	112494512	112494766
chr10	112705860	112706167
chr10	113044000	113044489
chr10	113648775	113649011
chr10	114173803	114174605
chr10	114253495	114254171
chr10	114295660	114295961
chr10	116324293	116324864
chr10	117256113	117256837
chr10	117402254	117402777
chr10	118423563	118423799
chr10	119029176	119030096
chr10	119279810	119280046
chr10	119287593	119287907
chr10	119425869	119426334
chr10	121465185	121465715
chr10	122577561	122577797
chr10	122584628	122584864
chr10	122603653	122604999
chr10	122862308	122863067
chr10	123965686	123965927
chr10	124225945	124226257
chr10	124296742	124297377
chr10	124379487	124379737
chr10	124506139	124506549
chr10	124565943	124566308
chr10	125002584	125003018
chr10	125602812	125603807
chr10	125896439	125896842
chr10	126386990	126387480
chr10	126948511	126948747
chr10	127260211	127261075
chr10	127296836	127297127
chr10	127455519	127455822
chr10	128216319	128216719
chr10	128712935	128713171
chr10	129021693	129022011
chr10	129518823	129519059
chr10	129519687	129520154
chr10	129655145	129655757
chr10	129969128	129969539
chr10	130080469	130080749
chr10	130711559	130712136
chr10	131041509	131041934
chr10	131043287	131043701
chr10	131177391	131177803
chr10	131622348	131622886
chr10	131697750	131698598
chr10	131785752	131786192
chr10	131815300	131815660
chr10	131885537	131885860
chr10	132139697	132140106
chr10	132152867	132153103
chr10	132173363	132174324
chr10	132283819	132284055
chr10	132364674	132364910
chr10	132420396	132420632
chr10	132467229	132467482
chr10	132571740	132572439
chr10	132629192	132630206
chr10	132669338	132669823
chr10	132774040	132774666
chr10	132775334	132775967
chr10	132779343	132779579
chr10	132790701	132790965
chr10	132820101	132820463
chr10	132865612	132866023
chr10	132914972	132915215
chr10	132929882	132930432
chr10	133008680	133009496
chr10	133057384	133057741
chr10	133062820	133063373
chr10	133064888	133065164
chr10	133085004	133085794
chr10	133087285	133087782
chr10	133140532	133140776
chr10	133201041	133202061
chr10	133225812	133226363
chr10	133269758	133270552
chr10	133281496	133281862
chr10	133336521	133336757
chr10	133379611	133379881
chr10	133425444	133425888
chr10	133481173	133481673
chr10	133667243	133667502
chr10	133682016	133682963
chr10	133683676	133683978
chr10	133751192	133751428
chr10	133752130	133752654
chr10	133785901	133786926
chr11	375354	375752
chr11	395633	395880
chr11	400420	400656
chr11	407777	408013
chr11	412889	413125
chr11	502472	502827
chr11	530018	530271
chr11	705645	707220
chr11	708224	708704
chr11	724343	724579
chr11	869664	870050
chr11	993770	996134
chr11	1082014	1082382
chr11	1186684	1186920
chr11	1188618	1189069
chr11	1189900	1190368
chr11	1230908	1231144
chr11	1260413	1260823
chr11	1368985	1369497
chr11	1401300	1401692
chr11	1433226	1433761
chr11	1555142	1555949
chr11	1556593	1556837
chr11	1557612	1558181
chr11	1732183	1732814
chr11	1774850	1775171
chr11	1776481	1776879
chr11	1927808	1928483
chr11	1993588	1993901
chr11	2041484	2041720
chr11	2171737	2171973
chr11	2181190	2181426
chr11	2290445	2290693
chr11	2715282	2715986
chr11	2736015	2736523
chr11	2738873	2739913
chr11	3096464	3096849
chr11	3122549	3123039
chr11	3135985	3136524
chr11	3205269	3205647
chr11	3652477	3652850
chr11	3797912	3798381
chr11	4685748	4685988
chr11	5210155	5210510
chr11	5587204	5587521
chr11	6261872	6262155
chr11	6458324	6458560
chr11	6788622	6788987
chr11	7342879	7343115
chr11	7681434	7681670
chr11	8036139	8036869
chr11	8350348	8350868
chr11	8701649	8702457
chr11	8794922	8795244
chr11	9759863	9760099
chr11	10494560	10495276
chr11	11247697	11248107
chr11	12403080	12403492
chr11	12581843	12582253
chr11	12640435	12640731
chr11	12673869	12674502
chr11	12872600	12873142
chr11	12938439	12939272
chr11	13370510	13370746
chr11	13970726	13971360
chr11	14358206	14358495
chr11	15239415	15239651
chr11	15905438	15905763
chr11	15906492	15906750
chr11	16775854	16776090
chr11	16925528	16925764
chr11	18644769	18645431
chr11	19629472	19630028
chr11	22848170	22848423
chr11	28085593	28085911
chr11	31810627	31812027
chr11	31813839	31814075
chr11	32009546	32009864
chr11	33375554	33376244
chr11	33695272	33695508
chr11	34310959	34311801
chr11	34442551	34442787
chr11	35898261	35898498
chr11	36258985	36259221
chr11	36283764	36284047
chr11	37511588	37512054
chr11	37967747	37968536
chr11	38599229	38599465
chr11	41245365	41245643
chr11	41641867	41642231
chr11	44275392	44275674
chr11	44278751	44279436
chr11	44662225	44662804
chr11	45234024	45234728
chr11	45235461	45235697
chr11	46290919	46291829
chr11	46333230	46334982
chr11	47327631	47328059
chr11	47540431	47540667
chr11	47595461	47595697
chr11	48122386	48123003
chr11	48710468	48711118
chr11	48822751	48823346
chr11	48861201	48861585
chr11	48865937	48866434
chr11	48891551	48892109
chr11	50072843	50073271
chr11	50074800	50076023
chr11	50394370	50394765
chr11	50397772	50398169
chr11	50460548	50461302
chr11	50801652	50802490
chr11	50804180	50805187
chr11	52101816	52102052
chr11	52304204	52304598
chr11	53716479	53716715
chr11	55072364	55073226
chr11	55076670	55077073
chr11	55079348	55079810
chr11	55101533	55102619
chr11	55125118	55125646
chr11	55126806	55127042
chr11	55139217	55139745
chr11	55222661	55224072
chr11	55247821	55249367
chr11	57236031	57236571
chr11	57299582	57300147
chr11	57308813	57309503
chr11	57463185	57463752
chr11	57514299	57514908
chr11	60444498	60445289
chr11	60730360	60730596
chr11	60938046	60938737
chr11	61171897	61172670
chr11	61174234	61175097
chr11	61651011	61651407
chr11	61877480	61878225
chr11	62277112	62278411
chr11	62544982	62545415
chr11	62688217	62688530
chr11	62960606	62961454
chr11	63871848	63872229
chr11	63902473	63903736
chr11	64009723	64009969
chr11	64011140	64012383
chr11	64089903	64090815
chr11	64109229	64109865
chr11	64117572	64117978
chr11	64208423	64208734
chr11	64315888	64316560
chr11	64323117	64323494
chr11	64581274	64581510
chr11	64601784	64602419
chr11	64668348	64668584
chr11	64827049	64827495
chr11	64924563	64924799
chr11	65023789	65024044
chr11	65133930	65134550
chr11	65391015	65391697
chr11	65515982	65516816
chr11	65572460	65575623
chr11	65720502	65720740
chr11	65859594	65860341
chr11	65885554	65885790
chr11	65887699	65888103
chr11	66292022	66292470
chr11	66587442	66587743
chr11	66592683	66593022
chr11	66616888	66617301
chr11	66677949	66678549
chr11	66864572	66865732
chr11	66881455	66881962
chr11	66952504	66953016
chr11	67371483	67372762
chr11	67376434	67376963
chr11	67434719	67435300
chr11	67804612	67805172
chr11	68049372	68049608
chr11	68129384	68129847
chr11	68331256	68332052
chr11	68736591	68736886
chr11	68892744	68892989
chr11	68915699	68916693
chr11	69101409	69101645
chr11	69292479	69292715
chr11	69498984	69499220
chr11	69574884	69575183
chr11	69865045	69865511
chr11	69918863	69919099
chr11	70122443	70122967
chr11	70270212	70271532
chr11	70422980	70423216
chr11	70424202	70424788
chr11	70685456	70685717
chr11	70901608	70902161
chr11	71148966	71149604
chr11	71361475	71361711
chr11	71578309	71578627
chr11	71608395	71608745
chr11	71843918	71844196
chr11	72520861	72521227
chr11	72600567	72600905
chr11	73205065	73205301
chr11	73229630	73230234
chr11	73344484	73344789
chr11	73388828	73389562
chr11	73646915	73647645
chr11	73695648	73695884
chr11	73956974	73958006
chr11	74749109	74749576
chr11	75192819	75193133
chr11	75371952	75372188
chr11	76292784	76293548
chr11	76515909	76516253
chr11	76659913	76660269
chr11	77086538	77086967
chr11	77332478	77332896
chr11	77589418	77589654
chr11	78065542	78065778
chr11	78645215	78645647
chr11	78812267	78812790
chr11	79953725	79954454
chr11	81952450	81952877
chr11	83071839	83072075
chr11	89865503	89865739
chr11	91674447	91675015
chr11	92969651	92970435
chr11	93820384	93820730
chr11	95732702	95733505
chr11	97537766	97538002
chr11	97611394	97611744
chr11	98041607	98041843
chr11	98702966	98703202
chr11	99819608	99819844
chr11	101128387	101128623
chr11	102615799	102616035
chr11	102791259	102791709
chr11	103779789	103780311
chr11	104458046	104458282
chr11	106046108	106046581
chr11	107725748	107725984
chr11	107860444	107860828
chr11	108236211	108236447
chr11	108667584	108667820
chr11	108769719	108769955
chr11	111354275	111354556
chr11	111879358	111879594
chr11	112024939	112025500
chr11	112032675	112033072
chr11	112315579	112316924
chr11	112538507	112538776
chr11	112539456	112540109
chr11	112555578	112556151
chr11	114603426	114603917
chr11	114604911	114606298
chr11	114617027	114618431
chr11	115309368	115310085
chr11	115548538	115548774
chr11	116846294	116846754
chr11	116938731	116939262
chr11	117257964	117258540
chr11	117459887	117460123
chr11	117631675	117632092
chr11	117640209	117640445
chr11	117818041	117818420
chr11	117819692	117820176
chr11	117925688	117925969
chr11	118057454	118058043
chr11	118436427	118436663
chr11	118610459	118611007
chr11	118634933	118635292
chr11	118920501	118920991
chr11	118958018	118958372
chr11	119385472	119385742
chr11	119508683	119509468
chr11	119584366	119584602
chr11	119648695	119648991
chr11	119740997	119741591
chr11	119791524	119791797
chr11	120121162	120121493
chr11	120138664	120138971
chr11	120564137	120564439
chr11	120902760	120902996
chr11	121184327	121184806
chr11	121336741	121337415
chr11	123576246	123576940
chr11	125079289	125079759
chr11	125164943	125165344
chr11	126158263	126158787
chr11	126276460	126277184
chr11	126311365	126312172
chr11	126466231	126466783
chr11	127884713	127885528
chr11	127981897	127982759
chr11	128068038	128068547
chr11	128931108	128931508
chr11	129837076	129837312
chr11	130091298	130091534
chr11	130315123	130315567
chr11	130486095	130486475
chr11	131633071	131633348
chr11	131866205	131866441
chr11	132780210	132780727
chr11	133708906	133709194
chr11	134405634	134405978
chr11	134837772	134838388
chr11_KI270902v1_alt	92302	92563
chr11_KI270902v1_alt	98279	98515
chr11_KI270903v1_alt	128602	129280
chr11_KI270927v1_alt	59068	60050
chr11_KI270927v1_alt	151736	152276
chr12	162795	163757
chr12	546501	547239
chr12	617235	618089
chr12	643195	643431
chr12	1662861	1663230
chr12	2230391	2230627
chr12	2298302	2298945
chr12	2538818	2539369
chr12	3309063	3309602
chr12	3365847	3366304
chr12	3515302	3515594
chr12	3750707	3751785
chr12	3752463	3753015
chr12	4137532	4137768
chr12	4552342	4552578
chr12	5043772	5044388
chr12	5290778	5291014
chr12	5783744	5784094
chr12	5931295	5931725
chr12	6390093	6390813
chr12	6837707	6837948
chr12	7068159	7068512
chr12	7155847	7156321
chr12	8376943	8377321
chr12	8389945	8390857
chr12	9064766	9065002
chr12	9404389	9405949
chr12	9421641	9422401
chr12	11388839	11389075
chr12	13693005	13693241
chr12	14276521	14276757
chr12	15862252	15862598
chr12	21357787	21358023
chr12	27014236	27014476
chr12	27952226	27952462
chr12	30926419	30926874
chr12	31089604	31090172
chr12	31525016	31525252
chr12	32099897	32100133
chr12	34373246	34373813
chr12	34374534	34375137
chr12	34400481	34400717
chr12	34563857	34564093
chr12	34635700	34635936
chr12	34794165	34794795
chr12	34811213	34811973
chr12	34814524	34815055
chr12	34832509	34832745
chr12	34897695	34898476
chr12	34899546	34900175
chr12	34916123	34916378
chr12	34933039	34933293
chr12	34953872	34954119
chr12	34991807	34993376
chr12	35013520	35013756
chr12	35058647	35059244
chr12	35113369	35113624
chr12	35199562	35200512
chr12	35211631	35211966
chr12	35261937	35262184
chr12	35265082	35265532
chr12	35302532	35303227
chr12	35308033	35308286
chr12	35325632	35325878
chr12	35345747	35346066
chr12	35429293	35429636
chr12	35469397	35469649
chr12	35498983	35499254
chr12	35525550	35525829
chr12	35619898	35620139
chr12	35708973	35709209
chr12	35759249	35759517
chr12	35780027	35780607
chr12	35964326	35964677
chr12	35966222	35966583
chr12	35967525	35967882
chr12	35985529	35986653
chr12	35988086	35988543
chr12	36080972	36081252
chr12	36141994	36142672
chr12	36151306	36152085
chr12	36225744	36225982
chr12	36241246	36241509
chr12	36327572	36327866
chr12	36396486	36396831
chr12	36419216	36419575
chr12	36513595	36513851
chr12	36545833	36546130
chr12	36700976	36701214
chr12	36733607	36733956
chr12	36781391	36781794
chr12	36796529	36797046
chr12	36806609	36806882
chr12	36844164	36844459
chr12	36894017	36894336
chr12	36940990	36941449
chr12	37251350	37252065
chr12	37253256	37254134
chr12	37257378	37259781
chr12	37815048	37815365
chr12	38153241	38153819
chr12	40592626	40593364
chr12	47681560	47682349
chr12	47807557	47807983
chr12	48980578	48981047
chr12	48981849	48982426
chr12	49050969	49052026
chr12	49188601	49189509
chr12	49264598	49265126
chr12	49859698	49860166
chr12	50041466	50042007
chr12	50063882	50064780
chr12	50075787	50076094
chr12	50550606	50551116
chr12	50593990	50594613
chr12	50791099	50791335
chr12	51369170	51369406
chr12	51863432	51864621
chr12	52007491	52007727
chr12	52107471	52107910
chr12	52229032	52229268
chr12	52407710	52408803
chr12	52989987	52990587
chr12	53033947	53034183
chr12	53292886	53293122
chr12	53384360	53385238
chr12	53451931	53452611
chr12	53504492	53505242
chr12	53969561	53970061
chr12	53997239	53997555
chr12	54038475	54039048
chr12	54412864	54413321
chr12	55242456	55242889
chr12	55414971	55415232
chr12	55931358	55931594
chr12	56037247	56037968
chr12	56099536	56099890
chr12	56239799	56240257
chr12	56719044	56719543
chr12	56953396	56954063
chr12	57168564	57168800
chr12	57371756	57372108
chr12	57710757	57710993
chr12	60872280	60872599
chr12	61188939	61189175
chr12	61265436	61265672
chr12	62677569	62677805
chr12	63046349	63046585
chr12	63832369	63832822
chr12	64121261	64121497
chr12	66176100	66176557
chr12	66495218	66495917
chr12	66554045	66554281
chr12	67648843	67649399
chr12	70408238	70408690
chr12	73000950	73001372
chr12	74385304	74385540
chr12	74874861	74875098
chr12	79476842	79477608
chr12	79479049	79479289
chr12	82139948	82140184
chr12	91271107	91272289
chr12	92595136	92595372
chr12	93451556	93452046
chr12	94594563	94594930
chr12	95908235	95909069
chr12	96468661	96468969
chr12	97411196	97411432
chr12	98261390	98262163
chr12	98974129	98974847
chr12	102251104	102251448
chr12	103034565	103035126
chr12	103139910	103140146
chr12	104123206	104124397
chr12	104146803	104147309
chr12	106176117	106176928
chr12	106541004	106541240
chr12	107653060	107653296
chr12	108226945	108227391
chr12	108885071	108885307
chr12	109783276	109783601
chr12	109888015	109888251
chr12	109907516	109907844
chr12	109921792	109922036
chr12	110196814	110197050
chr12	110370719	110371004
chr12	110766189	110767036
chr12	111256568	111257095
chr12	111363841	111364599
chr12	112107160	112107966
chr12	113051921	113052297
chr12	113129314	113129888
chr12	113727615	113727878
chr12	113825760	113827080
chr12	113907974	113908346
chr12	114493881	114494306
chr12	114604672	114604908
chr12	115452476	115452826
chr12	116447105	116447410
chr12	116728667	116728990
chr12	116737146	116738006
chr12	117093323	117094097
chr12	117396512	117396748
chr12	118624675	118624911
chr12	119918877	119920285
chr12	119936830	119937371
chr12	120101457	120102730
chr12	120212115	120212668
chr12	120534415	120535139
chr12	121535783	121536403
chr12	121748838	121749087
chr12	121771046	121771600
chr12	121810111	121810395
chr12	121830324	121830864
chr12	121979803	121980039
chr12	122162303	122162626
chr12	122663643	122663963
chr12	122963944	122964180
chr12	123081122	123081796
chr12	123389613	123390173
chr12	123509726	123509964
chr12	124304343	124305073
chr12	124314116	124314532
chr12	124327942	124328633
chr12	124502327	124504238
chr12	125159937	125160593
chr12	125194997	125195233
chr12	125492846	125493758
chr12	125902963	125903199
chr12	126830903	126831951
chr12	126832704	126832940
chr12	127569234	127569756
chr12	127573763	127573999
chr12	128043139	128043375
chr12	128286506	128286742
chr12	128593381	128593617
chr12	129746078	129746314
chr12	129828883	129829137
chr12	130103661	130104050
chr12	130162823	130163245
chr12	130309871	130310116
chr12	130391058	130391294
chr12	130646613	130647317
chr12	131030367	131030661
chr12	131071683	131072017
chr12	131258525	131259149
chr12	131346100	131347693
chr12	131579049	131579747
chr12	131589100	131589610
chr12	131638807	131639649
chr12	131663511	131664527
chr12	131673058	131673485
chr12	131683465	131684061
chr12	131701984	131702535
chr12	131828698	131829022
chr12	131834876	131835517
chr12	131893301	131893639
chr12	131902080	131902590
chr12	131908812	131909048
chr12	132094307	132095050
chr12	132154554	132155487
chr12	132162751	132162987
chr12	132222151	132222797
chr12	132227283	132228432
chr12	132243576	132244116
chr12	132244902	132245138
chr12	132297895	132298299
chr12	132324568	132325312
chr12	132380813	132381195
chr12	132382655	132384259
chr12	132456557	132457210
chr12	132475552	132475877
chr12	132541555	132541995
chr12	132792460	132792696
chr12	132818562	132818996
chr12	132847634	132847870
chr12	133094847	133095083
chr12_KI270836v1_alt	54597	54833
chr13	18234826	18235241
chr13	18993458	18994563
chr13	19075089	19075820
chr13	19116552	19116913
chr13	19158848	19159084
chr13	19479507	19479743
chr13	19958259	19958646
chr13	20152571	20152897
chr13	21458793	21459162
chr13	21669635	21670281
chr13	23295923	23296162
chr13	23301453	23301707
chr13	23666452	23666837
chr13	23683602	23683991
chr13	24160876	24161815
chr13	24339990	24340925
chr13	24389782	24390165
chr13	24506955	24507374
chr13	24933814	24934053
chr13	25204394	25204630
chr13	25647709	25648347
chr13	25926775	25927011
chr13	25928086	25928375
chr13	27621029	27621537
chr13	27953674	27954689
chr13	27992170	27992483
chr13	28407134	28407629
chr13	28574967	28575627
chr13	29059608	29060034
chr13	29555889	29557532
chr13	29831133	29831369
chr13	29850107	29850367
chr13	30811804	30812040
chr13	30832466	30833132
chr13	31199759	31200701
chr13	31272221	31272457
chr13	32426390	32427078
chr13	36879388	36879624
chr13	40481480	40481716
chr13	40483975	40484892
chr13	40900083	40900319
chr13	42826066	42826302
chr13	43940213	43941207
chr13	44443468	44444040
chr13	45485758	45485994
chr13	45900799	45901109
chr13	46361175	46361411
chr13	46796459	46796882
chr13	49593007	49593305
chr13	50656528	50657046
chr13	51451968	51452822
chr13	54787409	54788102
chr13	56563720	56563958
chr13	57104866	57105306
chr13	57153005	57153670
chr13	57162389	57162993
chr13	57168777	57169411
chr13	57170458	57170943
chr13	58202694	58203096
chr13	59171786	59172022
chr13	62613801	62614056
chr13	65985184	65985731
chr13	70107438	70108156
chr13	72221137	72221373
chr13	72567590	72567956
chr13	72851360	72851624
chr13	73868063	73868757
chr13	74048618	74049022
chr13	74132750	74133051
chr13	80262432	80262966
chr13	80419253	80419489
chr13	83452210	83452593
chr13	83611563	83612054
chr13	84606087	84606706
chr13	85638349	85638585
chr13	86360139	86360740
chr13	88291825	88292257
chr13	90002653	90003436
chr13	91968385	91968621
chr13	92751689	92751925
chr13	94953784	94954471
chr13	95252668	95254058
chr13	95641471	95642168
chr13	95868214	95868502
chr13	98094733	98095004
chr13	99415762	99416557
chr13	99426090	99426725
chr13	99860387	99860623
chr13	100058736	100059457
chr13	100451400	100451636
chr13	100547020	100547256
chr13	100588650	100588886
chr13	102799456	102799692
chr13	104636386	104636622
chr13	106772509	106773355
chr13	108782473	108783030
chr13	109156752	109158136
chr13	109370560	109371018
chr13	109781827	109782507
chr13	110255101	110255429
chr13	110626697	110626958
chr13	110825668	110825904
chr13	111489464	111489700
chr13	111516987	111517723
chr13	111518393	111518644
chr13	112169223	112169459
chr13	112170996	112172053
chr13	112748853	112749392
chr13	112802638	112803576
chr13	113013362	113014248
chr13	113037378	113037614
chr13	113064341	113065339
chr13	113076590	113077296
chr13	113090796	113091529
chr13	113161140	113161697
chr13	113163526	113164168
chr13	113349984	113350531
chr13	113370989	113371225
chr13	113437396	113437632
chr13	113442045	113442281
chr13	113584301	113585363
chr13	113787526	113787762
chr13	113788623	113788859
chr13	113804245	113804481
chr13	113816852	113817974
chr13	113826107	113826343
chr13	113840067	113840303
chr13	114004892	114005614
chr13	114055530	114055892
chr13	114071185	114071421
chr13	114098353	114098995
chr13	114113086	114114028
chr13	114142692	114143264
chr13	114181109	114181641
chr13	114352244	114352939
chr13	114353542	114353890
chr14	16097896	16098134
chr14	16100151	16101382
chr14	16138962	16139351
chr14	16165346	16166338
chr14	16166992	16167347
chr14	16236562	16237622
chr14	16240090	16240358
chr14	16242520	16242756
chr14	16244133	16244473
chr14	16245228	16246782
chr14	16252083	16253281
chr14	16254980	16255377
chr14	16256224	16256698
chr14	16259529	16259765
chr14	16261093	16261734
chr14	16263166	16263948
chr14	16266736	16267046
chr14	16267678	16267942
chr14	16277592	16278862
chr14	16279490	16279726
chr14	16281431	16281690
chr14	16282502	16282766
chr14	16348332	16350687
chr14	16355253	16356536
chr14	16363719	16364642
chr14	16367619	16369539
chr14	16370153	16370936
chr14	16372632	16373745
chr14	16381593	16382270
chr14	16395308	16395544
chr14	17539637	17539899
chr14	18234564	18234992
chr14	18235882	18236118
chr14	18261522	18263550
chr14	18444076	18444808
chr14	18470764	18471383
chr14	18473444	18474014
chr14	18498344	18498580
chr14	18528786	18529462
chr14	18531705	18532127
chr14	18535959	18536421
chr14	18918346	18919221
chr14	18920047	18920480
chr14	18998886	18999122
chr14	19008170	19009173
chr14	19011295	19012259
chr14	19014452	19015270
chr14	19048857	19050085
chr14	19054949	19055506
chr14	19058108	19058841
chr14	19068748	19069141
chr14	19077845	19078105
chr14	19159743	19161715
chr14	19242378	19242779
chr14	19348588	19348996
chr14	19387396	19390525
chr14	19392411	19393382
chr14	19481897	19482342
chr14	19485519	19485961
chr14	19612060	19613275
chr14	19661719	19662216
chr14	19834394	19835016
chr14	20110313	20110549
chr14	21331298	21331534
chr14	21424542	21424778
chr14	22798488	22798724
chr14	22980937	22981249
chr14	23057097	23057743
chr14	23579932	23580741
chr14	23607846	23608279
chr14	23632368	23632669
chr14	24051700	24051967
chr14	24145332	24145664
chr14	24366858	24367470
chr14	24428098	24428392
chr14	24429860	24430278
chr14	24566561	24566797
chr14	25414198	25414434
chr14	26751707	26751943
chr14	27845306	27845582
chr14	31419922	31420169
chr14	33357524	33357805
chr14	33959206	33959702
chr14	35740456	35740692
chr14	35950363	35950870
chr14	36084745	36085137
chr14	36942289	36943252
chr14	37614451	37615234
chr14	38527250	38527568
chr14	38982279	38982515
chr14	40202555	40202817
chr14	41130392	41131065
chr14	42378621	42379345
chr14	43924581	43924919
chr14	46048554	46048921
chr14	47674762	47675092
chr14	47717376	47717675
chr14	49890971	49891250
chr14	50607745	50608315
chr14	50871915	50872163
chr14	52068272	52068975
chr14	52950572	52950838
chr14	54457026	54457262
chr14	55345253	55345814
chr14	55937176	55937628
chr14	58298093	58298777
chr14	60198347	60198583
chr14	63394940	63395279
chr14	63901586	63902033
chr14	63979582	63979818
chr14	64742446	64742890
chr14	65812729	65813070
chr14	66590995	66591290
chr14	67427340	67427576
chr14	69499774	69500192
chr14	69540105	69540497
chr14	69879526	69879853
chr14	71031580	71031845
chr14	71267239	71267595
chr14	71411774	71412010
chr14	71542025	71542261
chr14	71721369	71722022
chr14	72237588	72238056
chr14	72613552	72614159
chr14	72617417	72617867
chr14	72679330	72679684
chr14	72741819	72742652
chr14	72857485	72857721
chr14	73227994	73228341
chr14	73237267	73237589
chr14	73565984	73566400
chr14	74260676	74260941
chr14	74261566	74261802
chr14	74945578	74947185
chr14	76902299	76902716
chr14	77037031	77038194
chr14	77182870	77183383
chr14	77215776	77216177
chr14	77342962	77343493
chr14	79359633	79359869
chr14	81391812	81392222
chr14	81623862	81624186
chr14	82692769	82693005
chr14	85179701	85180037
chr14	87093962	87094235
chr14	89201428	89201686
chr14	89589910	89590643
chr14	90234985	90235319
chr14	90279927	90280442
chr14	90822771	90823153
chr14	91947419	91947706
chr14	92365989	92366225
chr14	92449449	92450106
chr14	92911012	92911261
chr14	93018692	93018928
chr14	93091584	93092167
chr14	93788420	93788936
chr14	93827192	93827428
chr14	93987429	93987763
chr14	94633098	94633334
chr14	94779368	94779794
chr14	94891897	94892133
chr14	95424616	95424852
chr14	95888938	95889174
chr14	95921421	95921657
chr14	96226332	96226568
chr14	96523647	96524369
chr14	97740875	97741261
chr14	98274977	98275253
chr14	98380855	98381091
chr14	99138105	99138690
chr14	99190048	99190284
chr14	99247077	99247476
chr14	99272662	99273251
chr14	99333487	99334406
chr14	99368395	99369036
chr14	99525762	99526193
chr14	99586885	99587471
chr14	99735021	99735257
chr14	100123911	100124147
chr14	100169029	100169265
chr14	100422130	100422765
chr14	100591762	100591998
chr14	100657832	100658165
chr14	100827403	100827639
chr14	101153105	101153554
chr14	101411754	101411990
chr14	101525330	101525566
chr14	101548929	101549165
chr14	101938481	101938912
chr14	102226587	102227079
chr14	102341326	102341884
chr14	102523767	102524436
chr14	102776304	102776772
chr14	103100448	103100684
chr14	103512786	103513540
chr14	103726267	103727141
chr14	104086272	104087228
chr14	104114011	104115022
chr14	104175310	104176044
chr14	104207401	104207959
chr14	104214266	104214828
chr14	104316532	104316768
chr14	104353485	104353821
chr14	104355811	104356145
chr14	104424607	104424876
chr14	104441686	104442336
chr14	104461866	104462147
chr14	104480011	104480343
chr14	104516245	104516481
chr14	104583143	104584224
chr14	104600855	104601262
chr14	104602118	104602775
chr14	104728128	104729015
chr14	104796875	104797322
chr14	104815849	104816166
chr14	104942828	104943755
chr14	104948204	104948946
chr14	104952027	104952263
chr14	104952936	104953681
chr14	105074218	105074854
chr14	105150615	105151759
chr14	105335659	105336112
chr14	105540898	105541576
chr14	105564592	105564888
chr14	105565632	105565868
chr14	105566606	105567246
chr14	105568386	105569470
chr14	105571119	105572414
chr14	105624615	105625080
chr14	105645763	105646047
chr14	105668040	105668913
chr14	105686056	105686909
chr14	105687986	105688945
chr14	105734153	105734598
chr14	105746577	105747306
chr14	105835307	105835543
chr14	105928734	105929216
chr14	106130134	106130623
chr14	106355802	106356539
chr14_GL000009v2_random	74225	74827
chr14_GL000194v1_random	22520	23334
chr14_GL000194v1_random	56995	57473
chr14_GL000194v1_random	75504	76283
chr14_KI270725v1_random	32184	32420
chr14_KI270725v1_random	33032	33279
chr14_KI270846v1_alt	166988	167224
chr14_KI270846v1_alt	1108520	1108756
chr15	19564057	19564327
chr15	19815512	19815781
chr15	19834229	19834997
chr15	20100633	20104009
chr15	20104728	20105801
chr15	20144673	20144909
chr15	20248250	20248529
chr15	20271711	20272899
chr15	20307366	20308536
chr15	20339989	20340626
chr15	20341384	20342702
chr15	20343869	20344105
chr15	20358371	20359124
chr15	20534160	20534396
chr15	20583207	20583655
chr15	21107541	21108776
chr15	21109515	21111859
chr15	21112654	21112943
chr15	21113691	21114021
chr15	21148152	21148461
chr15	21149481	21149971
chr15	21151423	21151932
chr15	21154886	21155173
chr15	21401674	21401911
chr15	22429470	22430301
chr15	22465111	22465385
chr15	22472422	22473419
chr15	23148712	23149013
chr15	23191196	23191432
chr15	23319868	23320520
chr15	23321153	23321509
chr15	23326836	23327072
chr15	24627470	24628054
chr15	25659693	25660262
chr15	25673807	25674337
chr15	26168866	26169102
chr15	26319372	26319731
chr15	27588847	27589520
chr15	27805093	27805405
chr15	28147897	28148332
chr15	28697917	28698224
chr15	31214291	31214902
chr15	32393020	32393687
chr15	32440844	32441143
chr15	32603068	32603323
chr15	33080837	33081073
chr15	33748237	33748655
chr15	36066977	36067213
chr15	39592976	39593212
chr15	40240552	40241385
chr15	40279910	40280231
chr15	40352277	40353353
chr15	40437760	40437996
chr15	40594640	40595264
chr15	40677424	40677933
chr15	40907700	40908003
chr15	41608932	41609168
chr15	41873109	41873345
chr15	41874183	41875053
chr15	42455588	42455824
chr15	43648357	43649112
chr15	43664403	43664691
chr15	44329015	44329251
chr15	45048277	45048513
chr15	45223411	45223660
chr15	45635489	45635745
chr15	45965501	45965737
chr15	46468621	46469178
chr15	50367949	50368314
chr15	52293694	52293947
chr15	52427805	52428330
chr15	52795649	52795885
chr15	53302628	53303102
chr15	53671477	53671713
chr15	58922095	58922331
chr15	59480345	59481026
chr15	59609828	59610064
chr15	60038269	60038505
chr15	62224059	62224373
chr15	63562115	63562351
chr15	63596403	63597070
chr15	64049779	64050015
chr15	64851674	64852193
chr15	64870643	64870879
chr15	66617312	66617970
chr15	66773814	66774584
chr15	66943781	66944026
chr15	67896282	67896518
chr15	68312888	68313578
chr15	69073897	69074309
chr15	69392375	69392696
chr15	69747237	69747706
chr15	69813493	69814111
chr15	70266340	70266906
chr15	70276432	70276959
chr15	70378499	70379160
chr15	71174294	71174530
chr15	71798546	71798899
chr15	72638013	72638249
chr15	72662390	72662758
chr15	72936354	72936590
chr15	73007186	73007843
chr15	73041717	73042070
chr15	73487682	73487918
chr15	73703721	73704201
chr15	73705100	73705336
chr15	73922560	73923033
chr15	74071858	74072426
chr15	74073633	74074839
chr15	74242147	74243322
chr15	74317542	74317778
chr15	74559033	74559562
chr15	74615837	74616363
[truncated: 4,919 more rows]

## Sheet: DRIP_peaks_Hsa2
Table S7 DRIP peaks Hsa
chr	start	end
chr1	102630580	102630868
chr1	10280611	10280886
chr1	1073610	1075652
chr1	1079527	1081793
chr1	108202072	108202347
chr1	108488771	108489046
chr1	1085252	1085527
chr1	108596965	108597438
chr1	108640192	108641149
chr1	108667450	108668470
chr1	1087005	1087917
chr1	109066378	109066653
chr1	11016995	11017270
chr1	11041780	11042072
chr1	111229474	111229749
chr1	111622222	111622497
chr1	112421899	112422174
chr1	11413509	11414376
chr1	115308016	115308291
chr1	116152876	116153494
chr1	118290067	118290342
chr1	120263018	120263293
chr1	120503209	120503484
chr1	120625553	120625828
chr1	1211470	1211832
chr1	12323152	12323427
chr1	1244268	1244543
chr1	1245368	1246573
chr1	125085187	125085462
chr1	125178839	125180887
chr1	125182230	125182580
chr1	125183639	125183949
chr1	12532989	12533264
chr1	12585377	12586349
chr1	12645374	12645649
chr1	12861700	12861975
chr1	1287061	1287984
chr1	1347413	1348346
chr1	1354561	1354862
chr1	1426585	1426860
chr1	1427651	1428456
chr1	143187204	143187533
chr1	143215638	143215913
chr1	143232949	143233272
chr1	143255480	143255803
chr1	143285435	143285710
chr1	143402649	143402964
chr1	143499248	143499739
chr1	143596115	143596390
chr1	143637149	143637655
chr1	144101636	144102168
chr1	144641448	144642499
chr1	144823454	144824337
chr1	144858605	144859616
chr1	144866264	144866539
chr1	145041971	145042246
chr1	147844329	147844604
chr1	148031614	148031889
chr1	148097301	148097576
chr1	148265668	148266036
chr1	149636110	149636498
chr1	149837899	149838440
chr1	149983092	149983367
chr1	150153424	150153699
chr1	150583608	150584201
chr1	150679609	150679884
chr1	151262017	151262292
chr1	151336458	151336733
chr1	151707123	151707536
chr1	151709062	151709482
chr1	153713077	153713352
chr1	154207129	154207404
chr1	154486597	154486872
chr1	154849359	154849869
chr1	155001185	155001490
chr1	155003967	155005007
chr1	155188203	155188484
chr1	155191986	155193840
chr1	156015174	156015449
chr1	156070119	156070394
chr1	15608416	15608691
chr1	156745483	156745758
chr1	157160406	157160681
chr1	157277258	157278060
chr1	158071926	158072224
chr1	1597746	1598464
chr1	160396205	160396480
chr1	160851179	160851454
chr1	160936212	160936487
chr1	161049199	161049815
chr1	161442441	161442716
chr1	161443320	161443712
chr1	161445805	161448357
chr1	161450273	161452123
chr1	161454248	161455761
chr1	161458824	161459505
chr1	161470795	161472306
chr1	161491132	161491407
chr1	1627187	1627462
chr1	16362969	16363244
chr1	165023465	165023740
chr1	165186835	165187110
chr1	165972761	165973036
chr1	166949631	166949906
chr1	16701342	16702387
chr1	167220425	167221174
chr1	172095838	172096113
chr1	172449793	172450068
chr1	172456379	172456654
chr1	172852410	172852685
chr1	173613034	173613889
chr1	175781148	175781423
chr1	176397010	176397285
chr1	17688990	17689480
chr1	177007172	177007526
chr1	17858917	17859334
chr1	1787708	1787983
chr1	178812995	178813270
chr1	178937184	178937459
chr1	179345391	179345666
chr1	179478875	179479426
chr1	180082477	180082752
chr1	180197254	180197529
chr1	18048976	18049572
chr1	180872380	180872655
chr1	180928	181259
chr1	18128372	18129217
chr1	181426185	181426477
chr1	181500575	181500850
chr1	182915772	182916047
chr1	184212713	184213052
chr1	184630221	184630496
chr1	18464777	18465052
chr1	185658553	185658828
chr1	185952256	185952531
chr1	186288967	186289242
chr1	18788723	18788998
chr1	189882382	189882657
chr1	1928560	1929931
chr1	195270960	195271235
chr1	196184118	196184393
chr1	196517924	196518199
chr1	197914656	197914931
chr1	197958213	197958488
chr1	19796637	19796912
chr1	198039571	198039846
chr1	199587531	199587806
chr1	199972428	199972703
chr1	200193420	200193695
chr1	201209958	201210582
chr1	201258693	201259331
chr1	201530759	201531034
chr1	202186982	202187257
chr1	202204186	202204461
chr1	202205484	202205799
chr1	202572548	202572823
chr1	202840305	202840580
chr1	203938050	203938332
chr1	205031626	205031901
chr1	205202529	205202804
chr1	205972085	205976489
chr1	207053096	207054143
chr1	208707405	208707680
chr1	209291661	209291936
chr1	209380506	209380781
chr1	210121928	210122203
chr1	211249884	211250159
chr1	211362455	211362730
chr1	211798633	211798908
chr1	212252056	212252331
chr1	212283987	212284262
chr1	213050895	213051170
chr1	21502304	21502579
chr1	21648912	21649187
chr1	216832623	216832898
chr1	218617206	218617481
chr1	22040941	22041216
chr1	221076079	221076354
chr1	221966925	221967686
chr1	22254487	22255276
chr1	222881262	222881537
chr1	223081890	223082899
chr1	223477976	223479672
chr1	223776612	223776887
chr1	223981117	223981418
chr1	22548358	22548646
chr1	22579308	22579583
chr1	225898756	225899296
chr1	226031376	226031651
chr1	226139954	226140229
chr1	226580224	226580695
chr1	22663448	22663723
chr1	226954959	226955240
chr1	227907027	227907302
chr1	227917172	227918371
chr1	228072144	228073000
chr1	228464125	228464400
chr1	228556107	228556531
chr1	228557297	228558300
chr1	228608653	228609839
chr1	228611538	228612121
chr1	228616459	228616749
chr1	228622303	228623505
chr1	228626662	228627602
chr1	228633215	228633513
chr1	228638805	228639080
chr1	228642421	228643552
chr1	228797799	228798074
chr1	229193802	229194077
chr1	229391842	229392747
chr1	229512370	229512645
chr1	229581068	229581343
chr1	23007415	23007690
chr1	230393613	230394430
chr1	230880386	230880661
chr1	231733292	231733718
chr1	231797616	231800528
chr1	232468868	232469143
chr1	2324796	2325695
chr1	232645918	232646193
chr1	232725567	232725842
chr1	232754387	232755235
chr1	232756244	232757095
chr1	232758067	232758996
chr1	234395174	234397226
chr1	235148564	235148839
chr1	236069597	236069872
chr1	236160336	236160611
chr1	236384627	236384902
chr1	2365659	2365934
chr1	237669339	237669993
chr1	237742506	237742781
chr1	238192488	238192763
chr1	238355269	238355544
chr1	238529703	238529978
chr1	239412337	239413032
chr1	23989453	23989728
chr1	2399644	2401243
chr1	240184753	240185798
chr1	2404344	2404619
chr1	24211219	24211494
chr1	242742090	242742365
chr1	243131102	243131377
chr1	2435671	2435946
chr1	2436776	2437051
chr1	244999610	244999885
chr1	2461045	2461589
chr1	246362695	246362970
chr1	246692218	246692585
chr1	246817406	246817757
chr1	246819425	246821115
chr1	247115634	247115909
chr1	247119064	247120713
chr1	24727882	24728157
chr1	24730436	24730989
chr1	247359012	247359287
chr1	247362636	247363561
chr1	247469522	247469797
chr1	247710584	247710859
chr1	248751030	248751724
chr1	248753599	248754428
chr1	248943848	248945507
chr1	2564915	2565190
chr1	25766885	25767160
chr1	25769021	25770247
chr1	25895072	25895347
chr1	26128084	26128359
chr1	26385265	26385540
chr1	2657931	2658206
chr1	26650716	26650991
chr1	2678571	2679294
chr1	27027993	27028268
chr1	27085713	27086312
chr1	27087073	27087348
chr1	27106635	27106910
chr1	27590200	27590475
chr1	27591943	27592264
chr1	28393666	28393941
chr1	28555916	28556191
chr1	2859103	2860759
chr1	2874666	2874941
chr1	28931395	28931670
chr1	29245709	29245984
chr1	29557414	29557689
chr1	29711205	29711496
chr1	29927079	29927354
chr1	30090807	30091082
chr1	30732609	30732917
chr1	30792161	30792436
chr1	30893750	30894025
chr1	30956632	30956907
chr1	31121196	31121471
chr1	31431227	31431599
chr1	31432425	31433555
chr1	31669206	31669481
chr1	31808693	31809046
chr1	32244181	32244456
chr1	32273417	32273742
chr1	3271044	3271625
chr1	3351226	3354239
chr1	34539040	34539315
chr1	3476938	3477848
chr1	34773295	34773570
chr1	3501700	3501975
chr1	35261292	35261567
chr1	35473164	35473439
chr1	3588859	3589134
chr1	36689611	36690061
chr1	3673798	3674236
chr1	3676725	3677000
chr1	3693226	3693518
chr1	3728066	3728754
chr1	37337077	37337614
chr1	39033564	39033839
chr1	39256245	39256520
chr1	3930423	3930894
chr1	39930223	39930498
chr1	40544300	40544575
chr1	4067698	4067973
chr1	41381923	41382593
chr1	41426347	41426933
chr1	41512685	41512960
chr1	41525779	41526436
chr1	41527128	41527993
chr1	41529168	41530225
chr1	41545699	41546184
chr1	42226390	42226665
chr1	42355291	42355566
chr1	42683214	42683489
chr1	4309873	4310432
chr1	43107701	43108509
chr1	43609746	43610021
chr1	43871093	43871430
chr1	43872330	43872851
chr1	43903462	43904720
chr1	44349998	44350273
chr1	4729119	4729394
chr1	48192157	48192513
chr1	48206974	48207249
chr1	50424700	50424975
chr1	51136638	51136913
chr1	51518758	51519033
chr1	51906899	51907206
chr1	5245630	5245905
chr1	53094054	53098940
chr1	53099561	53103062
chr1	53500709	53501549
chr1	54459192	54459815
chr1	5523688	5524137
chr1	55385925	55386373
chr1	55575028	55575303
chr1	5605535	5605810
chr1	57282972	57283247
chr1	57417905	57418180
chr1	57922169	57922444
chr1	57943855	57944130
chr1	5976979	5978326
chr1	605382	605657
chr1	6106062	6106673
chr1	6108552	6109173
chr1	61736075	61736350
chr1	6174800	6175564
chr1	61917709	61917984
chr1	6253665	6253940
chr1	629659	629948
chr1	63654157	63654432
chr1	64347444	64347719
chr1	6446036	6446311
chr1	6447468	6447776
chr1	64732745	64733020
chr1	66908225	66908564
chr1	70166430	70166705
chr1	7026169	7026444
chr1	71239382	71239657
chr1	72281298	72281573
chr1	72988196	72988471
chr1	7519383	7520578
chr1	7617181	7617598
chr1	77189892	77190167
chr1	77650992	77651267
chr1	77768641	77768916
chr1	78009794	78010069
chr1	7904083	7904358
chr1	790540	791442
chr1	8236999	8237318
chr1	8239996	8240271
chr1	8275991	8276778
chr1	84054941	84055216
chr1	8433601	8433882
chr1	8512084	8512372
chr1	85897047	85897322
chr1	86664353	86664628
chr1	873489	876986
chr1	87414906	87415181
chr1	89650757	89651032
chr1	93797128	93797403
chr1	94878010	94878293
chr1	94911359	94911634
chr1	96203748	96204023
chr1	978333	978825
chr1	98205329	98205604
chr1	9906864	9907139
chr1	99511796	99512071
chr10	100263354	100263629
chr10	100412697	100413168
chr10	100564031	100564306
chr10	100652134	100654123
chr10	100825739	100826014
chr10	102528171	102528446
chr10	102889127	102889985
chr10	102941665	102941940
chr10	103034637	103034912
chr10	103572874	103573149
chr10	103718382	103718657
chr10	104767238	104767513
chr10	106181226	106181501
chr10	106704625	106704900
chr10	108728965	108729545
chr10	108730453	108730804
chr10	110330073	110330348
chr10	110381796	110382071
chr10	110542199	110542474
chr10	11108134	11108409
chr10	111108438	111108713
chr10	11230241	11230516
chr10	11252626	11252901
chr10	11274519	11274794
chr10	112831928	112832203
chr10	113224001	113224276
chr10	113670341	113670616
chr10	114253424	114254289
chr10	11446410	11446685
chr10	114702589	114702864
chr10	11624288	11624563
chr10	116782959	116783234
chr10	117189949	117190224
chr10	117779309	117779584
chr10	118494551	118494826
chr10	118690018	118690300
chr10	119294350	119294625
chr10	120052464	120052739
chr10	12046979	12047254
chr10	120832925	120833200
chr10	12108937	12109212
chr10	122210257	122210532
chr10	12324162	12324437
chr10	123254268	123254543
chr10	123255796	123256071
chr10	123665368	123665851
chr10	124121796	124122071
chr10	12413325	12413600
chr10	124506021	124506475
chr10	124800411	124800686
chr10	126014022	126014297
chr10	126947902	126948747
chr10	126953492	126953767
chr10	127797023	127799061
chr10	128462505	128465120
chr10	128466910	128467185
chr10	128468037	128468829
chr10	129518762	129520178
chr10	129778565	129779812
chr10	130132429	130132704
chr10	13032932	13033207
chr10	130789213	130791332
chr10	130792847	130793352
chr10	131347413	131348138
chr10	131387051	131387326
chr10	131619289	131619599
chr10	131622293	131622909
chr10	131850222	131850857
chr10	131883580	131883855
chr10	131885277	131886068
chr10	132172399	132174414
chr10	132363794	132364111
chr10	132392663	132393143
chr10	132445868	132446696
chr10	132447959	132448234
chr10	132452293	132452568
chr10	132552598	132552873
chr10	132571236	132571741
chr10	132773999	132776085
chr10	132822267	132822542
chr10	132825118	132825393
chr10	132929650	132930576
chr10	132981158	132981985
chr10	133009055	133010721
chr10	133011560	133012062
chr10	133112001	133112276
chr10	133134487	133134762
chr10	133139779	133141160
chr10	133336695	133338680
chr10	133667156	133667562
chr10	133668865	133669165
chr10	133675332	133675720
chr10	133681976	133684025
chr10	133750294	133751428
chr10	133752128	133752715
chr10	133785693	133787074
chr10	13900818	13901093
chr10	1444494	1445301
chr10	14592927	14593202
chr10	14718090	14718365
chr10	14933475	14934089
chr10	15127008	15127283
chr10	15287647	15287922
chr10	16282036	16282311
chr10	17558519	17558794
chr10	17613169	17613444
chr10	18551376	18554790
chr10	18555413	18555850
chr10	18556651	18558319
chr10	18559579	18559970
chr10	18562237	18562654
chr10	18563452	18564810
chr10	18565542	18565945
chr10	18566605	18567621
chr10	18569049	18569437
chr10	18571485	18572338
chr10	18573020	18574824
chr10	18891937	18892212
chr10	19706755	19707312
chr10	20193076	20193351
chr10	20261359	20261634
chr10	2102809	2103084
chr10	21091849	21092124
chr10	21562043	21562572
chr10	21563233	21563508
chr10	23181347	23181622
chr10	25773035	25773768
chr10	26972740	26973015
chr10	28877347	28877622
chr10	29691448	29691723
chr10	29827449	29827724
chr10	2986372	2986647
chr10	30366357	30367021
chr10	3107625	3107900
chr10	31615304	31615579
chr10	31957836	31958111
chr10	31969120	31969688
chr10	31972310	31972647
chr10	32354190	32354465
chr10	33021569	33021844
chr10	33558749	33559024
chr10	33726504	33726779
chr10	35666581	35666977
chr10	36732955	36733230
chr10	37102535	37102810
chr10	3756528	3756803
chr10	38177587	38177862
chr10	38450741	38451707
chr10	38452338	38452613
chr10	38492432	38492770
chr10	38493894	38494819
chr10	38496165	38498872
chr10	38499658	38500241
chr10	38506069	38506344
chr10	38507514	38508034
chr10	38509578	38510340
chr10	38517615	38518228
chr10	38522706	38522981
chr10	38527179	38527454
chr10	38528445	38528720
chr10	38573832	38574107
chr10	38576471	38578194
chr10	38578883	38579158
chr10	38580533	38580942
chr10	38803037	38803312
chr10	38898273	38898548
chr10	4013510	4014013
chr10	41856990	41857760
chr10	41862652	41868124
chr10	41870960	41872531
chr10	41875089	41876316
chr10	41876936	41878884
chr10	41879801	41880076
chr10	41881918	41882905
chr10	41886006	41886741
chr10	41887776	41888690
chr10	41889783	41890348
chr10	41892420	41893471
chr10	41894216	41896181
chr10	41900201	41902683
chr10	41905392	41916198
chr10	42067332	42067643
chr10	42070572	42071240
chr10	42072669	42074171
chr10	42075219	42076063
chr10	42076909	42077608
chr10	42078587	42082694
chr10	42086314	42086685
chr10	42112922	42113458
chr10	42229782	42230057
chr10	42295697	42296802
chr10	42297448	42298250
chr10	42299126	42300024
chr10	42301527	42302213
chr10	42303230	42306483
chr10	42309091	42310116
chr10	42311665	42314416
chr10	42316511	42317112
chr10	42318127	42318412
chr10	43445748	43446876
chr10	43645987	43646262
chr10	43710467	43710742
chr10	44000910	44001185
chr10	46007605	46007880
chr10	46267050	46267328
chr10	46293897	46294448
chr10	46911538	46911947
chr10	47255116	47255391
chr10	47418108	47418563
chr10	476824	477294
chr10	47712814	47713089
chr10	478377	479629
chr10	48450295	48450838
chr10	48453274	48453549
chr10	49405073	49405348
chr10	49574084	49574359
chr10	50528403	50528678
chr10	50562494	50562769
chr10	516882	517897
chr10	51718847	51719122
chr10	58482133	58482408
chr10	58894617	58894892
chr10	59651930	59652205
chr10	60510310	60510585
chr10	6189873	6190148
chr10	64457747	64458022
chr10	68686889	68687164
chr10	68874253	68874528
chr10	6936106	6936381
chr10	69993642	69993917
chr10	71032544	71032819
chr10	71912069	71912344
chr10	72622160	72622435
chr10	72909223	72909498
chr10	74355968	74356243
chr10	74629092	74629367
chr10	74757926	74758201
chr10	74790186	74790461
chr10	76613108	76613383
chr10	78189927	78190202
chr10	78312337	78312929
chr10	79070971	79071246
chr10	79988453	79988728
chr10	8024838	8025113
chr10	80551080	80551360
chr10	81772833	81773229
chr10	81950287	81950562
chr10	8296226	8296501
chr10	85097019	85097318
chr10	8544093	8544368
chr10	86454507	86454782
chr10	8680804	8681079
chr10	91223317	91223592
chr10	93416092	93416367
chr10	9516022	9516297
chr10	958095	959299
chr10	9595997	9596286
chr10	96733782	96734057
chr10	97251982	97252295
chr10	99620932	99621207
chr11	100139730	100140005
chr11	1016912	1017915
chr11	104451613	104451888
chr11	105554003	105554278
chr11	1077298	1077573
chr11	109182848	109183123
chr11	1099927	1101039
chr11	110511940	110512215
chr11	1123583	1124285
chr11	11247552	11248107
chr11	1125925	1126210
chr11	115040661	115040936
chr11	115547426	115547701
chr11	1168662	1169704
chr11	118028113	118028388
chr11	118177929	118178554
chr11	118384125	118384754
chr11	1187816	1188091
chr11	118877766	118878041
chr11	119292386	119292661
chr11	119350148	119350423
chr11	121035971	121036246
chr11	123446783	123447058
chr11	123583570	123583845
chr11	123585313	123585588
chr11	123667899	123668174
chr11	124669805	124670080
chr11	124755820	124756095
chr11	125679366	125679641
chr11	126225759	126226034
chr11	126335875	126336150
chr11	12640425	12640758
chr11	126529027	126529302
chr11	127508733	127509008
chr11	12828845	12829120
chr11	129181023	129181298
chr11	129484280	129484555
chr11	130648588	130648863
chr11	131444526	131444801
chr11	131819262	131819537
chr11	131982358	131982633
chr11	132125260	132125599
chr11	132890536	132890811
chr11	133081637	133083779
chr11	133749263	133749538
chr11	133833353	133833628
chr11	134164378	134165352
chr11	134419970	134420245
chr11	134738958	134739287
chr11	134740651	134741286
chr11	134837424	134837959
chr11	14276653	14277020
chr11	14416798	14417073
chr11	1447309	1448568
chr11	1450664	1450962
chr11	1549294	1550300
chr11	15551212	15551487
chr11	15906311	15906586
chr11	1652895	1653170
chr11	1661541	1662087
chr11	1663252	1664417
chr11	1683437	1683712
chr11	1685456	1687530
chr11	1689843	1690214
chr11	1755375	1755650
chr11	17615693	17615968
chr11	17698140	17698415
chr11	17712199	17712474
chr11	17744864	17745139
chr11	1774712	1775119
chr11	1776345	1776879
chr11	18246751	18247683
chr11	18248575	18248953
chr11	1844051	1844326
chr11	1894189	1894464
chr11	1915997	1916412
chr11	19205535	19205810
chr11	1922441	1922870
chr11	1930281	1930556
chr11	19537461	19537736
chr11	19752092	19752367
chr11	19859287	19859562
chr11	19908379	19908654
chr11	1992665	1992940
chr11	20179394	20179669
chr11	2050149	2050638
chr11	2054184	2054459
chr11	2103843	2104118
chr11	2107229	2107504
chr11	21229688	21230383
chr11	2124404	2124961
chr11	2126678	2128456
chr11	2133152	2133564
chr11	2136710	2137678
chr11	21864504	21864779
chr11	2196707	2197436
chr11	22263991	22264266
chr11	24085034	24085309
chr11	2469626	2469901
chr11	24825977	24826252
chr11	250654	250929
chr11	27320546	27320821
chr11	2826441	2827106
chr11	29420604	29420879
chr11	30710165	30710440
chr11	30772328	30772603
chr11	3206535	3207381
chr11	32463307	32463582
chr11	3354655	3354930
chr11	3356030	3356305
chr11	35012862	35013137
chr11	3651997	3652350
chr11	3654626	3655057
chr11	371461	371894
chr11	37176456	37176731
chr11	373808	375752
chr11	37492914	37493189
chr11	38099044	38099319
chr11	38409157	38409432
chr11	38867728	38868003
chr11	38927821	38928096
chr11	399734	400589
chr11	40097757	40098032
chr11	41005672	41005947
chr11	41218737	41219012
chr11	412850	413489
chr11	414571	414939
chr11	4154836	4155111
chr11	416176	416976
chr11	4225185	4225460
chr11	4250449	4250912
chr11	4287428	4287719
chr11	43153688	43153963
chr11	43217333	43217608
chr11	4329816	4330546
chr11	43703257	43703532
chr11	44285840	44286115
chr11	44477119	44477729
chr11	45271702	45271977
chr11	45337916	45338191
chr11	45737582	45737879
chr11	45787935	45788210
chr11	46018026	46018301
chr11	46833443	46833718
chr11	472349	472624
chr11	47367329	47367604
chr11	47380082	47380357
chr11	47680431	47680706
chr11	47738135	47738410
chr11	48886974	48887961
chr11	50012283	50012558
chr11	50072731	50073975
chr11	50075664	50076213
chr11	530018	530293
chr11	54787164	54787439
chr11	5524702	5524977
chr11	55337950	55338225
chr11	55899904	55900179
chr11	56674914	56675189
chr11	57375483	57375810
chr11	57612713	57612988
chr11	59076294	59076569
chr11	59512688	59512963
chr11	60440611	60440886
chr11	61496561	61496836
chr11	61538029	61538304
chr11	61545642	61545954
chr11	61610529	61610804
chr11	61763338	61763613
chr11	62027582	62027857
chr11	62278160	62278436
chr11	62948901	62949176
chr11	6361935	6362210
chr11	64009198	64009568
chr11	64010672	64011360
chr11	64036436	64036764
chr11	64115502	64115930
chr11	64388873	64389148
chr11	64596227	64596502
chr11	64640189	64641120
chr11	64711760	64713101
chr11	64721638	64722120
chr11	64817104	64817379
chr11	64985197	64985473
chr11	65239891	65240166
chr11	65515132	65516820
chr11	6562637	6562912
chr11	65888085	65888360
chr11	65970457	65970759
chr11	66865869	66866144
chr11	67371874	67372451
chr11	67376367	67378377
chr11	68099597	68099872
chr11	68240435	68240710
chr11	69324098	69324882
chr11	69498945	69500594
chr11	69945953	69946228
chr11	70371000	70371350
chr11	70691378	70691653
chr11	707953	708228
chr11	70873499	70873774
chr11	71064284	71065813
chr11	71066816	71067169
chr11	71148964	71149685
chr11	72456972	72457247
chr11	72600295	72601042
chr11	73571214	73571721
chr11	73625701	73625976
chr11	73897589	73897864
chr11	74282921	74283196
chr11	74284688	74284963
chr11	74425072	74425347
chr11	74480287	74480562
chr11	75669759	75670034
chr11	75877185	75877460
chr11	77153016	77153291
chr11	77178477	77178752
chr11	83434839	83435114
chr11	83526686	83526961
chr11	83957314	83957589
chr11	84989247	84989522
chr11	85284265	85284540
chr11	87002181	87002456
chr11	87464476	87465101
chr11	88473870	88474145
chr11	88997100	88997375
chr11	89352839	89353114
chr11	91099851	91100126
chr11	92027314	92027589
chr11	92159432	92159707
chr11	92704161	92704682
chr11	9425829	9426104
chr11	94321353	94321628
chr11	94353805	94354080
chr11	97443491	97443766
chr11	98743985	98744260
chr11	99019616	99019891
chr11	993759	996255
chr11	9952950	9953225
chr11	9958379	9958654
chr11	99819546	99819909
chr12	100969946	100970960
chr12	101885011	101885402
chr12	102135120	102135395
chr12	102974003	102974384
chr12	103136916	103137191
chr12	10361199	10361474
chr12	103756223	103756498
chr12	103904042	103905087
chr12	104617828	104618103
chr12	106025712	106025987
chr12	106375026	106375301
chr12	10640	11173
chr12	106727829	106728104
chr12	106898759	106899034
chr12	106943253	106943544
chr12	106960570	106960845
chr12	108576478	108576753
chr12	108577957	108578232
chr12	10929027	10929302
chr12	109635771	109636797
chr12	109853466	109853741
chr12	110264508	110264783
chr12	110812644	110812919
chr12	111034139	111034685
chr12	111256363	111257153
chr12	111258017	111258292
chr12	114012400	114012675
chr12	114218560	114218835
chr12	114539603	114539878
chr12	115244181	115244456
chr12	115698319	115698633
chr12	116340870	116341145
chr12	116747966	116748241
chr12	116789255	116789530
chr12	117322987	117323269
chr12	117606774	117607049
chr12	117794823	117795098
chr12	118056178	118056453
chr12	118145535	118145810
chr12	119613789	119614187
chr12	119919388	119919663
chr12	120500241	120500516
chr12	120777626	120777901
chr12	120830663	120830938
chr12	120994120	120995625
chr12	121748597	121749087
chr12	121851310	121851585
chr12	122092279	122093030
chr12	122093981	122095400
chr12	12211375	12211650
chr12	122162559	122162834
chr12	122301288	122301563
chr12	122807168	122807837
chr12	123425734	123426009
chr12	123510147	123510422
chr12	123653453	123653728
chr12	124009753	124010028
chr12	124052843	124053118
chr12	124279194	124279469
chr12	124320713	124320988
chr12	124503275	124504140
chr12	124539572	124539847
chr12	124866734	124867009
chr12	125409369	125409644
chr12	125411469	125411744
chr12	125492778	125493969
chr12	125511644	125511919
chr12	12566499	12566774
chr12	126523899	126524254
chr12	126830751	126832951
chr12	127125496	127125816
chr12	127131340	127131615
chr12	127429998	127430273
chr12	127567673	127568305
chr12	127569003	127569932
chr12	128193530	128193805
chr12	128968862	128969137
chr12	129027571	129027846
chr12	129628468	129628743
chr12	129828803	129830304
chr12	130055239	130055514
chr12	130646618	130647317
chr12	131431731	131432603
chr12	131688318	131689514
chr12	131890405	131890680
chr12	131909463	131909765
chr12	132094293	132095072
chr12	132154554	132155445
chr12	132156195	132156763
chr12	132161963	132162294
chr12	132222136	132222910
chr12	132227141	132227961
chr12	132243198	132244155
chr12	132244945	132245289
chr12	132289994	132290600
chr12	132299280	132300641
chr12	132306470	132306753
chr12	132458228	132458503
chr12	132517862	132518271
chr12	132518943	132519218
chr12	132598937	132599214
chr12	132818566	132818841
chr12	132944116	132944391
chr12	132953375	132955113
chr12	14946546	14946821
chr12	162697	163776
chr12	16618266	16618541
chr12	1661966	1663572
chr12	16771043	16771318
chr12	17374227	17374518
chr12	19553924	19554199
chr12	19933536	19933811
chr12	20764249	20764524
chr12	20820209	20820484
chr12	22069594	22069869
chr12	2319421	2319696
chr12	25158005	25158280
chr12	25165324	25165599
chr12	25249913	25250188
chr12	2749376	2749656
chr12	27530768	27531043
chr12	30704592	30704867
chr12	31380770	31381045
chr12	32406362	32406637
chr12	33249793	33250068
chr12	34196152	34196427
chr12	37444957	37445232
chr12	41573811	41574086
chr12	41994804	41995079
chr12	45002048	45002323
chr12	47714515	47714790
chr12	48512034	48512309
chr12	48916205	48916480
chr12	49877601	49877919
chr12	50021020	50021295
chr12	50122539	50122814
chr12	50372098	50372373
chr12	50599218	50599493
chr12	52288590	52290796
chr12	52318963	52319238
chr12	52407590	52408663
chr12	53457388	53457663
chr12	53976578	53976853
chr12	54008345	54008620
chr12	54323130	54324162
chr12	54556384	54556659
chr12	546292	547392
chr12	55935798	55936073
chr12	56446335	56446610
chr12	56625555	56625841
chr12	56933308	56933583
chr12	57074247	57074522
chr12	57126921	57127210
chr12	57220676	57220951
chr12	57320425	57320700
chr12	57382821	57383096
chr12	57473139	57473414
chr12	57612807	57613082
chr12	57752505	57752780
chr12	57860930	57861205
chr12	5930195	5930547
chr12	5931189	5931464
chr12	59326525	59326800
chr12	6131373	6131648
chr12	62457904	62458560
chr12	6304569	6304844
chr12	63073430	63073705
chr12	6325209	6325484
chr12	6579827	6580107
chr12	6614578	6614998
chr12	66495831	66496106
chr12	68847403	68847678
chr12	69229529	69229804
chr12	70531832	70532107
chr12	717322	717597
chr12	72712119	72712455
chr12	73288440	73288715
chr12	73706636	73706911
chr12	73850595	73850870
chr12	74778067	74778342
chr12	7757544	7757819
chr12	77725989	77726264
chr12	7898485	7898950
chr12	79437355	79437630
chr12	79474129	79474441
chr12	79482560	79483126
chr12	79511243	79511518
chr12	79541335	79541610
chr12	81181282	81181557
chr12	8343736	8344011
chr12	83675725	83676000
chr12	87535041	87535316
chr12	88975980	88976255
chr12	92423343	92423618
chr12	94676556	94676831
chr12	97801400	97801675
chr12	99000290	99000565
chr12	99138699	99138974
chr13	100058662	100059534
chr13	100342688	100342963
chr13	100451400	100452983
chr13	100624250	100624525
chr13	101509173	101509448
chr13	104319645	104319920
chr13	105763447	105763919
chr13	106373492	106373767
chr13	108593566	108593841
chr13	108922395	108922670
chr13	109683321	109683596
chr13	110169146	110169421
chr13	110254210	110255474
chr13	110256286	110256561
chr13	110907144	110907419
chr13	111517171	111519252
chr13	111621155	111621430
chr13	111663889	111664364
chr13	112341820	112342143
chr13	112722693	112722968
chr13	112803420	112803710
chr13	113062367	113064025
chr13	113065219	113066181
chr13	113093989	113094264
chr13	113109218	113110057
chr13	113160978	113161484
chr13	113370989	113371264
chr13	113371905	113372193
chr13	113559871	113560146
chr13	113788666	113789139
chr13	113797150	113798819
chr13	113835829	113836104
chr13	113840322	113841125
chr13	113946234	113946509
chr13	113982183	113982603
chr13	114004756	114005626
chr13	114009017	114010437
chr13	114012139	114012414
chr13	114043542	114043817
chr13	114044576	114044851
chr13	114067979	114068800
chr13	114098313	114101526
chr13	114102453	114103268
chr13	114105547	114106037
chr13	114147118	114147393
chr13	114154519	114154794
chr13	114352244	114353984
chr13	18247861	18248700
chr13	18796717	18796992
chr13	20391633	20392490
chr13	20393578	20394459
chr13	21106167	21106442
chr13	21625250	21625525
chr13	23324312	23324587
chr13	23686309	23686584
chr13	24918674	24918949
chr13	25535688	25535963
chr13	27063375	27063831
chr13	28824254	28824529
chr13	29555874	29557116
chr13	31199676	31199951
chr13	31242450	31242725
chr13	31269651	31269926
chr13	31759604	31759879
chr13	31795999	31796274
chr13	33188466	33188741
chr13	33987311	33987586
chr13	35760750	35761216
chr13	35763408	35763809
chr13	36902693	36902968
chr13	37969275	37969550
chr13	41431873	41432148
chr13	41442779	41443054
chr13	41522945	41523220
chr13	45485432	45485994
chr13	45671058	45671333
chr13	48116114	48116389
chr13	49343367	49343642
chr13	49518898	49519173
chr13	51045836	51046111
chr13	51170355	51170630
chr13	51641505	51641877
chr13	52551283	52551558
chr13	52788764	52789039
chr13	54179479	54179754
chr13	54729576	54729851
chr13	54940854	54941129
chr13	56116084	56116508
chr13	60207408	60207683
chr13	60670309	60670584
chr13	61519169	61519444
chr13	63880884	63881159
chr13	66319241	66319516
chr13	68656338	68656613
chr13	70762227	70762502
chr13	71764903	71765178
chr13	72011710	72011985
chr13	75481776	75482645
chr13	76650331	76650606
chr13	76828517	76829029
chr13	76853120	76853395
chr13	77286478	77287061
chr13	77933267	77933542
chr13	80419620	80419895
chr13	80871058	80871403
chr13	85650751	85651026
chr13	86456091	86456366
chr13	91896416	91896691
chr13	93118747	93119178
chr13	93491442	93491717
chr13	93726426	93726701
chr13	94304503	94304778
chr13	95537386	95537661
chr13	95690312	95690596
chr13	95731989	95732264
chr13	96184386	96184661
chr13	96607761	96608036
chr13	98524552	98524827
chr13	98806928	98807203
chr13	99411329	99411604
chr13	99426029	99426725
chr13	99982845	99983120
chr14	100233710	100233985
chr14	100679647	100679922
chr14	100680747	100683282
chr14	100683902	100685626
chr14	100686736	100689540
chr14	100692452	100692727
chr14	100827557	100828373
chr14	100872822	100873929
chr14	101230889	101231164
chr14	101429028	101429303
chr14	101781746	101782046
chr14	102919920	102920566
chr14	103065025	103065300
chr14	104215749	104216024
chr14	104297960	104298767
chr14	104723266	104723617
chr14	104806118	104806393
chr14	104855816	104856341
chr14	104859384	104860256
chr14	104860924	104862519
chr14	104882866	104883141
chr14	104896764	104897039
chr14	104932542	104933299
chr14	104967451	104967726
chr14	105150470	105150777
chr14	105151829	105153925
chr14	105158012	105158908
chr14	105194948	105195223
chr14	105201656	105202767
chr14	105478327	105478606
chr14	105562922	105563339
chr14	105564570	105567186
chr14	105568551	105572362
chr14	105575663	105576519
chr14	105579282	105579973
chr14	105623117	105626022
chr14	105626776	105627093
chr14	105645760	105646153
chr14	105648962	105649454
chr14	105666629	105666904
chr14	105668090	105668928
chr14	105683017	105683292
chr14	105685893	105689156
chr14	105689974	105691774
chr14	105699124	105699906
chr14	105741883	105742923
chr14	105743802	105744250
chr14	105771986	105772675
chr14	105776064	105776700
chr14	106359478	106359753
chr14	106883070	106883767
chr14	16096798	16102943
chr14	16104198	16105207
chr14	19157300	19157639
chr14	19159699	19160798
chr14	19238570	19240026
chr14	20381477	20381752
chr14	21442896	21443352
chr14	21515192	21515467
chr14	22626368	22626643
chr14	22707381	22707872
chr14	22883941	22884216
chr14	23057166	23058037
chr14	23328961	23329252
chr14	23349896	23350171
chr14	24695227	24695618
chr14	24697297	24697572
chr14	24782749	24783024
chr14	25424996	25425737
chr14	25784364	25784639
chr14	27313559	27313834
chr14	30019317	30019592
chr14	30406560	30406835
chr14	30991698	30991973
chr14	31313914	31314189
chr14	34027990	34028265
chr14	35024149	35024793
chr14	35290097	35290372
chr14	37555859	37556134
chr14	44706433	44706708
chr14	44827082	44827357
chr14	45814659	45814934
chr14	45830596	45831072
chr14	49748050	49748325
chr14	49838994	49839269
chr14	51742141	51742416
chr14	51746221	51746549
chr14	51770039	51770314
chr14	51771816	51772091
chr14	53676760	53677035
chr14	56781362	56781637
chr14	57529478	57529753
chr14	59111649	59111924
chr14	59688179	59688454
chr14	60753950	60754225
chr14	63196940	63197215
chr14	63394322	63395257
chr14	63396410	63396685
chr14	63939360	63939635
chr14	64802068	64802343
chr14	65633651	65634243
chr14	65661914	65662189
chr14	65817250	65817525
chr14	66045701	66045976
chr14	67959881	67960156
chr14	68213673	68213948
chr14	68414434	68414709
chr14	70709404	70709679
chr14	71213801	71214076
chr14	73307033	73307974
chr14	73429083	73429358
chr14	74351915	74352190
chr14	74428799	74429162
chr14	75206460	75206735
chr14	76026189	76026464
chr14	76565427	76566041
chr14	76566990	76567265
chr14	76734277	76734591
chr14	76920223	76921060
chr14	77036092	77036558
chr14	77220086	77220632
chr14	77236480	77237231
chr14	77264618	77264893
chr14	82814206	82814856
chr14	84399656	84399931
chr14	88604161	88604436
chr14	90495657	90496925
chr14	92403426	92403701
chr14	92910967	92911316
chr14	93077109	93077384
chr14	93219751	93220026
chr14	93459137	93459412
chr14	94651635	94651910
chr14	95010718	95010993
chr14	95146619	95146894
chr14	95374338	95374708
chr14	95446251	95446526
chr14	95601444	95601719
chr14	95738868	95739143
chr14	97409635	97409910
chr14	97644886	97645373
chr14	98701210	98701485
chr14	99626779	99627054
chr15	100254210	100254485
chr15	100558670	100559035
chr15	101980147	101980830
chr15	20100778	20101189
chr15	20138429	20139516
chr15	20248148	20248666
chr15	20311007	20311398
chr15	20340070	20340487
chr15	20341349	20341709
chr15	20534160	20534435
chr15	20538678	20538953
chr15	21107580	21108063
chr15	21109580	21110628
chr15	21319077	21319352
chr15	22464938	22465784
chr15	22534443	22534718
chr15	22768188	22769520
chr15	23039147	23040354
chr15	23042444	23046406
chr15	23047801	23048341
chr15	23049156	23050668
chr15	23129280	23130862
chr15	23195401	23196259
chr15	23326836	23327146
chr15	23830757	23831032
chr15	25016911	25017186
chr15	25956862	25957277
chr15	28106488	28107587
chr15	28351874	28352149
chr15	28430425	28430700
chr15	28486084	28486359
chr15	28541002	28541277
chr15	28559421	28560431
chr15	28561049	28561477
chr15	28867504	28867779
chr15	29318383	29318658
chr15	29558207	29558515
chr15	29948704	29948979
chr15	30173439	30173903
chr15	30397882	30398157
chr15	30931998	30932273
chr15	31214361	31214636
chr15	32363879	32364702
chr15	32500590	32500865
chr15	33210817	33211092
chr15	34554285	34554560
chr15	38261531	38261806
chr15	40595866	40596141
chr15	41221203	41221478
chr15	41874248	41874648
chr15	44936442	44937313
chr15	44979470	44979745
chr15	45455196	45455471
chr15	45665882	45666157
chr15	47258343	47258618
chr15	50123552	50123827
chr15	50167601	50167876
chr15	50779456	50779731
chr15	52120256	52120739
chr15	53948358	53948633
chr15	53988060	53988335
chr15	55087588	55087863
chr15	55278195	55278470
chr15	59413151	59413426
chr15	59609815	59610090
chr15	61758892	61759167
chr15	62227251	62227526
chr15	62944541	62944816
chr15	64955003	64955335
chr15	65552243	65552518
chr15	66586615	66586890
chr15	67016998	67017273
chr15	67035831	67036106
chr15	67858788	67859063
chr15	67967693	67967968
chr15	68698133	68698408
chr15	68829650	68829925
chr15	69395356	69395631
chr15	69502252	69502846
chr15	69836562	69836927
chr15	70172082	70172357
chr15	70264544	70264863
chr15	70448330	70448956
chr15	70450346	70450621
chr15	70942555	70942830
chr15	71200116	71200391
chr15	71699248	71699550
chr15	72103653	72103928
chr15	72880162	72880437
chr15	73355903	73356178
chr15	73591172	73591447
chr15	73704037	73704379
chr15	74102376	74102651
chr15	74236039	74236314
chr15	75502970	75503245
chr15	75584834	75585109
chr15	75700506	75700798
chr15	76006429	76006704
chr15	76095020	76095295
chr15	76121431	76121706
chr15	76813875	76814150
chr15	76989377	76989652
chr15	77036548	77037639
chr15	77557592	77557867
chr15	77558558	77560014
chr15	77818257	77818535
chr15	79026757	79027032
chr15	80297892	80298167
chr15	81609127	81609402
chr15	81878372	81878647
chr15	82331370	82331645
chr15	82335985	82336693
chr15	82343025	82346796
chr15	82433217	82433492
chr15	82442007	82442678
chr15	82475341	82476079
chr15	82504360	82504635
chr15	82524761	82526015
chr15	82586520	82586795
chr15	83329040	83329315
chr15	83994881	83995156
chr15	84238213	84238950
chr15	84355229	84355513
chr15	84390520	84390795
chr15	84392457	84392897
chr15	84396530	84396805
chr15	84424253	84426139
chr15	84432842	84434132
chr15	84470434	84470711
chr15	84503734	84504241
chr15	85206809	85207084
chr15	85243284	85243844
chr15	85246334	85246609
chr15	85295449	85295724
chr15	85388799	85389074
chr15	86013570	86014016
chr15	88488728	88489003
chr15	88523965	88524593
chr15	88553904	88554527
chr15	88652770	88653080
chr15	88915035	88915310
chr15	89331521	89331796
chr15	89413436	89413894
chr15	89793205	89793480
chr15	89938763	89939038
chr15	90646193	90647086
chr15	90666597	90667408
chr15	90868202	90868477
chr15	91078224	91078499
chr15	91538970	91539245
chr15	92488726	92489001
chr15	93208915	93209190
chr15	96010516	96010791
chr15	97067876	97068151
chr15	98000745	98001285
chr15	99000017	99000441
chr16	10093	10501
chr16	1031522	1031797
chr16	1032462	1032832
chr16	1075435	1075710
chr16	1098032	1098307
chr16	1101585	1101876
chr16	1183908	1184683
chr16	11951819	11952169
chr16	11955864	11956139
chr16	1228594	1228869
chr16	1231566	1232126
chr16	12363096	12363371
chr16	1249237	1249512
chr16	1258211	1258529
chr16	12590563	12590838
chr16	13208654	13208929
chr16	13355849	13356627
chr16	14333748	14334023
chr16	14342466	14342818
chr16	14353038	14353564
chr16	14921079	14921648
chr16	14923076	14925711
chr16	14927231	14928544
chr16	15131525	15131800
chr16	15132471	15132796
chr16	16320474	16321090
chr16	16323263	16324288
chr16	16325982	16326874
chr16	16363372	16363724
chr16	16633879	16634197
chr16	16969344	16969619
chr16	17070680	17072661
chr16	18310495	18310770
chr16	18341467	18342054
chr16	18381515	18382181
chr16	18387466	18387982
chr16	18719083	18719358
chr16	18845231	18845506
chr16	19042570	19042845
chr16	19315947	19316222
chr16	19469753	19470082
chr16	19668465	19668740
chr16	20345102	20345377
chr16	20587151	20587426
chr16	20609962	20610237
chr16	2103713	2105391
chr16	21094641	21094916
chr16	2114589	2114864
chr16	2128461	2129085
chr16	21343336	21343611
chr16	2228441	2228849
chr16	23627279	23627554
chr16	24902739	24903014
chr16	25914305	25914807
chr16	26373741	26374016
chr16	26542276	26542551
chr16	26769858	26770181
chr16	26906988	26907263
chr16	2748074	2748349
chr16	2754355	2754630
chr16	2769453	2769872
chr16	27770842	27771117
chr16	28030553	28030828
chr16	28052557	28052832
chr16	28089786	28090061
chr16	28101252	28101527
chr16	28325513	28325788
chr16	28395725	28396448
chr16	28700144	28700419
chr16	28761383	28761658
chr16	29296828	29297103
chr16	29720734	29721009
chr16	29807694	29808084
chr16	2987561	2987942
chr16	3013094	3013724
chr16	30239172	30239447
chr16	31413670	31413945
chr16	31448936	31449283
chr16	3197056	3197388
chr16	3198107	3198767
chr16	3234637	3235137
chr16	32357450	32357725
chr16	3236027	3236302
chr16	32821058	32821333
chr16	33337091	33339706
chr16	33560966	33561241
chr16	3395006	3395281
chr16	34066819	34067610
chr16	34071058	34071333
chr16	34073245	34073902
chr16	34097488	34097814
chr16	34141585	34141860
chr16	34142491	34142766
chr16	34154125	34154400
chr16	34571525	34571915
chr16	34572551	34572976
chr16	34584706	34585010
chr16	34586760	34588309
chr16	34593108	34593631
chr16	34695603	34695878
chr16	3552084	3552359
chr16	35806461	35807244
chr16	35904895	35905451
chr16	35907193	35907753
chr16	3596404	3596679
chr16	396850	397311
chr16	4225087	4225362
chr16	4344787	4345108
chr16	4451852	4452127
chr16	46384346	46385123
chr16	46387821	46388096
chr16	46389124	46390542
chr16	46394486	46395506
chr16	46398613	46399688
chr16	46401223	46401636
chr16	466662	467299
chr16	47907131	47907493
chr16	4801995	4802270
chr16	4804522	4804797
chr16	48409881	48410156
chr16	48511422	48511697
chr16	49104264	49104539
chr16	49630108	49630567
chr16	5031166	5031441
chr16	503679	503979
chr16	50422991	50423266
chr16	50426358	50426633
chr16	504901	505189
chr16	50556297	50556572
chr16	50630537	50630812
chr16	51039779	51040265
chr16	52487048	52487323
chr16	52595409	52595684
chr16	52751444	52751719
chr16	54838551	54838826
chr16	54875555	54875830
chr16	55759787	55760119
chr16	55807796	55808071
chr16	56151759	56152034
chr16	56350295	56350570
chr16	56780865	56781140
chr16	57569552	57570378
chr16	57586547	57586822
chr16	58068320	58068633
chr16	582430	582785
chr16	58584569	58584844
chr16	58612514	58612789
chr16	586595	587184
chr16	60080956	60081231
chr16	60527146	60527421
chr16	6213702	6214220
chr16	6215012	6215614
chr16	62695807	62696082
chr16	631076	631351
chr16	63200449	63200724
chr16	6379845	6380120
chr16	65066949	65067224
chr16	65236036	65236311
chr16	66354202	66354477
chr16	66506727	66507002
chr16	6656206	6656481
chr16	6692793	6693409
chr16	67318337	67318612
chr16	67428860	67429135
chr16	67592802	67593077
chr16	68074077	68074352
chr16	68417975	68418250
chr16	68798589	68798864
chr16	69381870	69382145
chr16	7015327	7015602
chr16	70406360	70406635
chr16	70534494	70534769
chr16	71888047	71888322
chr16	72972606	72972881
chr16	72976951	72977226
chr16	73853962	73854237
chr16	74384431	74384706
chr16	75226763	75227038
chr16	766995	767304
chr16	768169	768471
chr16	773768	774076
chr16	78605442	78606069
chr16	79154850	79155125
chr16	79482577	79482852
chr16	81262561	81262836
chr16	8146032	8146307
chr16	81577554	81577998
chr16	81668319	81668656
chr16	81703626	81704151
chr16	81704918	81706700
chr16	83951036	83951652
chr16	83975269	83975544
chr16	84745440	84745715
chr16	84931079	84931354
chr16	84941078	84941353
chr16	84981520	84982111
chr16	85403836	85404198
chr16	85412630	85412965
chr16	85427119	85427394
chr16	8561003	8561540
chr16	85651741	85652016
chr16	85652917	85654146
chr16	856857	857440
chr16	85833457	85834059
chr16	85834784	85835206
chr16	8591291	8591632
chr16	86321886	86322161
chr16	86351779	86352095
chr16	86684702	86684977
chr16	86986968	86987596
chr16	87179543	87180046
chr16	87502705	87503150
chr16	88273213	88273636
chr16	88518109	88518675
chr16	88520288	88521327
chr16	88522710	88522985
chr16	88534384	88535011
chr16	88538817	88539092
chr16	88546104	88546747
chr16	88667730	88668749
chr16	88714928	88715203
chr16	88730622	88732968
chr16	88887865	88888140
chr16	88892632	88892907
chr16	89000107	89000583
chr16	89003316	89004332
chr16	89005269	89008109
chr16	89009388	89009766
chr16	89013212	89013487
chr16	89069872	89070147
chr16	89146803	89147078
chr16	89195542	89196830
chr16	89290577	89290852
chr16	89572109	89572384
chr16	89602289	89603305
chr16	89604558	89604884
chr16	89618487	89618762
chr16	89619900	89620175
chr16	89641799	89642074
chr16	89908796	89910159
chr16	9393666	9393941
chr16	9675416	9675691
chr17	1033276	1033806
chr17	1034537	1036865
chr17	10755402	10756966
chr17	10757759	10758034
chr17	10846670	10847356
chr17	1287715	1287990
chr17	12938797	12939072
chr17	13314443	13314718
chr17	1362620	1362895
chr17	14095692	14095967
chr17	14283621	14283896
chr17	14443854	14444734
chr17	15496761	15497036
chr17	1632810	1633085
chr17	16408398	16408861
chr17	16990088	16990363
chr17	17009740	17010015
chr17	1738651	1738954
chr17	19174179	19174500
chr17	19180327	19180602
chr17	19204634	19205106
chr17	19412595	19412870
chr17	194380	194926
chr17	19526892	19527167
chr17	19535443	19535718
chr17	19582228	19582503
chr17	2050158	2050433
chr17	20708774	20709049
chr17	21234860	21235135
chr17	21356611	21356886
chr17	21867868	21868143
chr17	21870041	21871165
chr17	21872223	21872498
chr17	21873452	21873936
chr17	21875128	21875403
chr17	21876017	21876700
chr17	21878268	21878557
chr17	21887443	21887718
chr17	21925333	21925608
chr17	21951820	21952098
chr17	21961440	21961787
chr17	21973697	21973972
chr17	21976889	21977824
chr17	21979203	21981107
chr17	21988751	21989051
chr17	21991645	21991920
chr17	22435476	22435751
chr17	22569354	22570128
chr17	22571812	22572087
chr17	2570653	2570928
chr17	2575238	2575513
chr17	26791627	26793364
chr17	26794175	26794881
chr17	26798196	26798484
chr17	26799292	26801058
chr17	26802410	26805759
chr17	26807334	26807609
chr17	26808212	26809612
chr17	26815316	26817167
chr17	26831221	26832890
chr17	26833647	26834672
chr17	26835359	26836159
chr17	26837766	26839480
chr17	26840162	26840437
chr17	26846774	26847898
chr17	26848745	26850134
chr17	26850998	26851273
chr17	26852875	26853411
chr17	26862160	26862682
chr17	26867504	26868452
chr17	26871270	26871599
chr17	26873029	26876338
chr17	26877034	26877437
chr17	26878151	26879681
chr17	26937319	26937594
chr17	27440029	27440304
chr17	27479520	27480033
chr17	2760335	2760610
chr17	27982851	27983126
chr17	28134351	28134626
chr17	2819477	2820117
chr17	28285007	28285282
chr17	28458888	28459441
chr17	29069526	29069801
chr17	29265268	29265543
chr17	29303241	29303516
chr17	29516885	29517160
chr17	296410	296811
chr17	30211027	30211686
chr17	303550	306243
chr17	30883146	30883421
chr17	314600	314875
chr17	316513	317304
chr17	3184348	3184623
chr17	31936370	31936645
chr17	320140	320415
chr17	3279640	3279915
chr17	33443653	33443928
chr17	341270	341545
chr17	3413495	3414312
chr17	34183702	34184537
chr17	3493810	3494085
chr17	35276217	35276492
chr17	353078	353353
chr17	3545323	3545598
chr17	35850292	35850769
chr17	36269679	36269954
chr17	36893396	36893721
chr17	37890477	37890752
chr17	3790973	3791589
chr17	380140	380415
chr17	38043693	38043968
chr17	381501	382237
chr17	38602157	38602737
chr17	38604960	38605639
chr17	38643560	38643835
chr17	3894595	3895407
chr17	39166469	39166744
chr17	39451820	39452095
chr17	39663021	39663296
chr17	39668500	39668775
chr17	39937115	39937390
chr17	40200279	40200554
chr17	40274611	40274886
chr17	41105367	41105968
chr17	41634124	41634646
chr17	41918697	41918972
chr17	42071067	42071342
chr17	42147913	42148188
chr17	4258030	4258305
chr17	42830016	42830291
chr17	42875053	42875328
chr17	43232059	43232334
chr17	43234111	43234633
chr17	43235244	43235734
chr17	43238734	43239255
chr17	43246204	43246899
chr17	43285334	43285671
chr17	43295310	43295801
chr17	43302627	43303122
chr17	4377064	4377339
chr17	44175619	44175894
chr17	4460663	4460938
chr17	4461582	4462017
chr17	44655728	44656274
chr17	44687111	44687386
chr17	447631	447963
chr17	45729749	45730024
chr17	45835955	45836788
chr17	47557919	47558194
chr17	47726155	47726430
chr17	47856206	47856481
chr17	48617920	48618195
chr17	48634047	48634322
chr17	50146657	50147268
chr17	50151997	50152272
chr17	50156393	50156668
chr17	51077439	51077714
chr17	51197231	51197506
chr17	51609602	51609877
chr17	51612753	51613306
chr17	519518	520068
chr17	53408392	53408667
chr17	55817491	55817766
chr17	56793192	56793951
chr17	5681709	5681984
chr17	57013490	57013765
chr17	57132746	57133095
chr17	5717956	5718231
chr17	5721674	5722265
chr17	59733580	59733855
chr17	59938773	59939048
chr17	60389317	60389592
chr17	61191749	61192024
chr17	61487577	61487852
chr17	6194388	6194663
chr17	62386758	62387033
chr17	62792312	62792587
chr17	62831121	62831396
chr17	63500694	63500969
chr17	63780072	63780347
chr17	63990258	63992423
chr17	63993785	63994282
chr17	64842132	64842407
chr17	65486807	65487603
chr17	6559289	6560693
chr17	66969117	66970050
chr17	67025984	67026767
chr17	67324366	67324657
chr17	67612090	67612365
chr17	68002890	68003165
chr17	68495270	68495602
chr17	70232021	70232296
chr17	70297780	70298055
chr17	70551576	70551851
chr17	71260551	71260826
chr17	7161660	7161935
chr17	72123836	72124111
chr17	729181	729456
chr17	72938709	72938984
chr17	73052667	73052942
chr17	73103980	73104255
chr17	73147372	73148806
chr17	733139	733414
chr17	73500619	73501482
chr17	73756434	73757288
chr17	73759315	73759884
chr17	74160570	74161040
chr17	74161762	74162255
chr17	74603504	74603779
chr17	74733453	74733728
chr17	75253618	75253904
chr17	7540658	7540933
chr17	7605144	7605419
chr17	76519459	76519806
chr17	76573837	76574914
chr17	76923889	76925070
chr17	77323686	77323961
chr17	77355932	77357643
chr17	77676633	77676908
chr17	77846053	77846766
chr17	78437631	78438839
chr17	7847003	7847278
chr17	78627424	78627699
chr17	79002774	79003917
chr17	79005282	79005609
chr17	79244135	79244410
chr17	79482384	79483423
chr17	79702359	79702634
chr17	79703366	79703641
chr17	79956725	79957000
chr17	80119538	80119813
chr17	80273870	80274145
[truncated: 3,371 more rows]

## Sheet: DRIP_peaks_Ppa
Table S8 DRIP peaks Ppa
chr	start	end
chr1	27700	27992
chr1	49067	49275
chr1	60586	62050
chr1	62849	63057
chr1	180485	180693
chr1	210536	210744
chr1	212096	212304
chr1	235951	236159
chr1	242476	242684
chr1	247790	247998
chr1	250879	251380
chr1	260666	261080
chr1	316565	316773
chr1	331207	331415
chr1	341030	341238
chr1	380881	381829
chr1	385887	386241
chr1	401175	401586
chr1	420521	420794
chr1	615289	615497
chr1	768530	768738
chr1	780127	780646
chr1	1005405	1005698
chr1	1036189	1036832
chr1	1049912	1050181
chr1	1167561	1167882
chr1	1170506	1171058
chr1	1172592	1172929
chr1	1183575	1183783
chr1	1223437	1223645
chr1	1281126	1281553
chr1	1319947	1320155
chr1	1384174	1385219
chr1	1433421	1433843
chr1	1461229	1461644
chr1	1466901	1467425
chr1	1477415	1477623
chr1	1584688	1585017
chr1	1832413	1832621
chr1	1885993	1886554
chr1	1890943	1891151
chr1	2015617	2015825
chr1	2093858	2094066
chr1	2231927	2232249
chr1	2253662	2253870
chr1	2279302	2279514
chr1	2301173	2301814
chr1	2322899	2323184
chr1	2407728	2407968
chr1	2441037	2441712
chr1	2446998	2447369
chr1	2469297	2469505
chr1	2484359	2484567
chr1	2558054	2558853
chr1	2561707	2561915
chr1	2681049	2681416
chr1	2688020	2688228
chr1	2760553	2761108
chr1	2840905	2841113
chr1	2843357	2843840
chr1	2967490	2967698
chr1	2995123	2995331
chr1	3146907	3147346
chr1	3175604	3175812
chr1	3328416	3328624
chr1	3385912	3386228
chr1	3468641	3468948
chr1	3487202	3487410
chr1	3556379	3556587
chr1	3665287	3665495
chr1	3700848	3701481
chr1	3924304	3924512
chr1	4020662	4021304
chr1	4055367	4055575
chr1	4119918	4120431
chr1	4130698	4131081
chr1	4371989	4372197
chr1	4423035	4423243
chr1	4440945	4441573
chr1	4467913	4468304
chr1	4553820	4554298
chr1	4593129	4593450
chr1	4781385	4781770
chr1	4840220	4840546
chr1	4904052	4904730
chr1	4927507	4927795
chr1	4954005	4954213
chr1	4967265	4967812
chr1	4988693	4988901
chr1	5003353	5004466
chr1	5073340	5073548
chr1	5077533	5077806
chr1	5099228	5099932
chr1	5124294	5124947
chr1	5129764	5129980
chr1	5140851	5141652
chr1	5161015	5161223
chr1	5222975	5223593
chr1	5232298	5232786
chr1	5250070	5250278
chr1	5264853	5265061
chr1	5300621	5300829
chr1	5363922	5364130
chr1	5411138	5411825
chr1	5413267	5413475
chr1	5440479	5440687
chr1	5442463	5443222
chr1	5479325	5480092
chr1	5496174	5496792
chr1	5628609	5628817
chr1	5998334	5998726
chr1	6118564	6119110
chr1	6183801	6184009
chr1	6193858	6194066
chr1	6232732	6233382
chr1	6300269	6300578
chr1	6349724	6350477
chr1	6392074	6392337
chr1	6465031	6465828
chr1	6548867	6549075
chr1	6737578	6737786
chr1	6813292	6813500
chr1	6917357	6917648
chr1	6929581	6929789
chr1	6941755	6941963
chr1	7006822	7007030
chr1	7482754	7482962
chr1	7553342	7553550
chr1	7587434	7588138
chr1	7649266	7649474
chr1	7677280	7677488
chr1	7773425	7773633
chr1	7823866	7824274
chr1	7874956	7875725
chr1	7886861	7887069
chr1	8026776	8026984
chr1	8030624	8030832
chr1	8035627	8035835
chr1	8059624	8059832
chr1	8202939	8203596
chr1	8329316	8329626
chr1	8346402	8346610
chr1	8382649	8382857
chr1	8389664	8390057
chr1	8419029	8419394
chr1	8456139	8456675
chr1	8511362	8511570
chr1	8531328	8531536
chr1	8542328	8542802
chr1	8553764	8553972
chr1	8562144	8562352
chr1	8563032	8563417
chr1	8636104	8636312
chr1	8639123	8640379
chr1	8664392	8664600
chr1	8685889	8686149
chr1	8778911	8779119
chr1	8932526	8932810
chr1	9221399	9221810
chr1	9370023	9370231
chr1	9413783	9413991
chr1	9505499	9506558
chr1	9519665	9520352
chr1	9583590	9583798
chr1	9587581	9588294
chr1	9600247	9601395
chr1	9711486	9711823
chr1	9739540	9740117
chr1	9755533	9755895
chr1	9766967	9767349
chr1	9816445	9817042
chr1	9901731	9901939
chr1	9925287	9925739
chr1	9957284	9957847
chr1	10002921	10003881
chr1	10058277	10058740
chr1	10096744	10096952
chr1	10211517	10211926
chr1	10222650	10223110
chr1	10277981	10278859
chr1	10348149	10348357
chr1	10418162	10418370
chr1	10445549	10445757
chr1	10602859	10603574
chr1	10611303	10611655
chr1	10685616	10686255
chr1	10731369	10731585
chr1	10735009	10735490
chr1	10823259	10823976
chr1	10827660	10828230
chr1	10880780	10881463
chr1	10973948	10974156
chr1	10987359	10987567
chr1	11015677	11015885
chr1	11037222	11037827
chr1	11262538	11262894
chr1	11310312	11310520
chr1	11340967	11341175
chr1	11343277	11343999
chr1	11385059	11385267
chr1	11534978	11535186
chr1	11569487	11569848
chr1	11644150	11644358
chr1	11666161	11666369
chr1	11689693	11690105
chr1	11966978	11967678
chr1	11968536	11968848
chr1	11982564	11982942
chr1	12360993	12361201
chr1	12642670	12642878
chr1	12837556	12837764
chr1	13029715	13029923
chr1	13368871	13369079
chr1	13460350	13460558
chr1	13677651	13677859
chr1	13810312	13810520
chr1	13916802	13917512
chr1	14126281	14126730
chr1	14246526	14246734
chr1	14320558	14320766
chr1	14564242	14565048
chr1	14611188	14611855
chr1	14674747	14675494
chr1	14701881	14702494
chr1	14724305	14725015
chr1	14793272	14793480
chr1	14796047	14796255
chr1	14896037	14896460
chr1	14939447	14939855
chr1	14940735	14940943
chr1	15107464	15107965
chr1	15124010	15124244
chr1	15182711	15182919
chr1	15186994	15187202
chr1	15218535	15218743
chr1	15250572	15250783
chr1	15363986	15364521
chr1	15476954	15477162
chr1	15498006	15498918
chr1	15598085	15598368
chr1	15599905	15600453
chr1	15601599	15602183
chr1	15614918	15615126
chr1	15659255	15659755
chr1	15745665	15746226
chr1	15773580	15774198
chr1	15822393	15822700
chr1	15866789	15867465
chr1	15892543	15892955
chr1	15905060	15906080
chr1	15932525	15932933
chr1	15954609	15955270
chr1	16000797	16001005
chr1	16024793	16025148
chr1	16050801	16051009
chr1	16219261	16219469
chr1	16244630	16244838
chr1	16308669	16309414
chr1	16352984	16353215
chr1	16380748	16381041
chr1	16401483	16402200
chr1	16462662	16462870
chr1	16498264	16498698
chr1	16509217	16509669
chr1	16568233	16568619
chr1	16570091	16570516
chr1	16660405	16660999
chr1	16663360	16663893
chr1	16898319	16898620
chr1	17063311	17064025
chr1	17228262	17228641
chr1	17327763	17328045
chr1	17410493	17410701
chr1	17495421	17495963
chr1	17522786	17523198
chr1	17600413	17601172
chr1	17605127	17605335
chr1	17633236	17634062
chr1	17671171	17671379
chr1	17806396	17806720
chr1	17825662	17826081
chr1	17869182	17870025
chr1	17899246	17900056
chr1	17910706	17910914
chr1	17942579	17942787
chr1	17973999	17974207
chr1	18128469	18128694
chr1	18302869	18303077
chr1	18362210	18362418
chr1	18366486	18366796
chr1	18423932	18424734
chr1	18429955	18430163
chr1	18542062	18542270
chr1	18604573	18604781
chr1	18667045	18667253
chr1	18858160	18858499
chr1	19068287	19068496
chr1	19313103	19313311
chr1	19367729	19368088
chr1	19374316	19374762
chr1	19383351	19383795
chr1	19530455	19530959
chr1	19542993	19543806
chr1	19586248	19586456
chr1	19617603	19617901
chr1	19621352	19621986
chr1	19645535	19645743
chr1	19646663	19647283
chr1	19671953	19672418
chr1	20006720	20007177
chr1	20286110	20286318
chr1	20301764	20301972
chr1	20473603	20474265
chr1	20544629	20544837
chr1	20713077	20713737
chr1	20715790	20716555
chr1	20771444	20772216
chr1	20820439	20820647
chr1	20984481	20984689
chr1	21013574	21014259
chr1	21127310	21127580
chr1	21151963	21152805
chr1	21226192	21226400
chr1	21395162	21395370
chr1	21514332	21515536
chr1	21527828	21528036
chr1	21854457	21854665
chr1	21856489	21856697
chr1	21861272	21861480
chr1	21952058	21952266
chr1	22137727	22137935
chr1	22148123	22148505
chr1	22320676	22320884
chr1	22335741	22335949
chr1	22368945	22369377
chr1	22417589	22417797
chr1	22432056	22432264
chr1	22462612	22462820
chr1	22634412	22635224
chr1	22671286	22671494
chr1	22672464	22672920
chr1	22718639	22718948
chr1	22757690	22758632
chr1	22914008	22914418
chr1	22922845	22923100
chr1	23107605	23107813
chr1	23131124	23131332
chr1	23240245	23240453
chr1	23344680	23345086
chr1	23352418	23352626
chr1	23390701	23390909
chr1	23431723	23431931
chr1	23460595	23461211
chr1	23835255	23836621
chr1	23838691	23838899
chr1	23892694	23892902
chr1	23913450	23913694
chr1	23926815	23927895
chr1	23953572	23953780
chr1	24038744	24039475
chr1	24193049	24193257
chr1	24230146	24230356
chr1	24297246	24297454
chr1	24407095	24407303
chr1	24468176	24468546
chr1	24607099	24607331
chr1	24663423	24663631
chr1	24813087	24813419
chr1	24976795	24977003
chr1	24993291	24993499
chr1	25054206	25054414
chr1	25055234	25055442
chr1	25115168	25115435
chr1	25123433	25124113
chr1	25131306	25131514
chr1	25163268	25163476
chr1	25233340	25233548
chr1	25249139	25249347
chr1	25287492	25287985
chr1	25390307	25390629
chr1	25430776	25431164
chr1	25482341	25482966
chr1	25542235	25542578
chr1	25603480	25604015
chr1	25617443	25617923
chr1	25623956	25624416
chr1	25629661	25630281
chr1	25644221	25644429
chr1	25768760	25768968
chr1	25795149	25795552
chr1	25808273	25808917
chr1	25812456	25814215
chr1	25902728	25903336
chr1	26011664	26012000
chr1	26086856	26087064
chr1	26128104	26128353
chr1	26129059	26129267
chr1	26134808	26135193
chr1	26139067	26139281
chr1	26222482	26222690
chr1	26227411	26227648
chr1	26301917	26302497
chr1	26323712	26324353
chr1	26367177	26367388
chr1	26404047	26404255
chr1	26563790	26564010
chr1	26603161	26603758
chr1	26623013	26623221
chr1	26642607	26642815
chr1	26648297	26648505
chr1	26653915	26654389
chr1	26685074	26685282
chr1	26713848	26714762
chr1	26779967	26780245
chr1	26824050	26824579
chr1	26861476	26861873
chr1	26940405	26940613
chr1	27011139	27011349
chr1	27027524	27027732
chr1	27129874	27130082
chr1	27134831	27135039
chr1	27160389	27160626
chr1	27347946	27348154
chr1	27407377	27407631
chr1	27443366	27443574
chr1	27535687	27535900
chr1	27698704	27699090
chr1	27720103	27720681
chr1	27738428	27739525
chr1	27807170	27807630
chr1	27877438	27877646
chr1	27897396	27897604
chr1	28004690	28004898
chr1	28110069	28111038
chr1	28122384	28122592
chr1	28195090	28195864
chr1	28326527	28326767
chr1	28350143	28350351
chr1	28456510	28456718
chr1	28558130	28558774
chr1	28582756	28582964
chr1	28749074	28749282
chr1	28869236	28869444
chr1	29198648	29198856
chr1	29202022	29202230
chr1	29206749	29207831
chr1	29258398	29259007
chr1	29370861	29371069
chr1	29615116	29615324
chr1	29665498	29665706
chr1	29693624	29693832
chr1	29762996	29763434
chr1	30020808	30021047
chr1	30058071	30058445
chr1	30060264	30060871
chr1	30111555	30111763
chr1	30177215	30178009
chr1	30324426	30324711
chr1	30412924	30413801
chr1	30465777	30465985
chr1	30499566	30500445
chr1	30821797	30822607
chr1	30866657	30866865
chr1	30892061	30892269
chr1	30933588	30933796
chr1	30936054	30936763
chr1	31093836	31094044
chr1	31097848	31098410
chr1	31169178	31169686
chr1	31238417	31239190
chr1	31352242	31352964
chr1	31385329	31385537
chr1	31420189	31420497
chr1	31500869	31501077
chr1	31576061	31576611
chr1	31587265	31587794
chr1	31743364	31743572
chr1	31825794	31826002
chr1	31912468	31912676
chr1	31984147	31984792
chr1	32019325	32019775
chr1	32092885	32093093
chr1	32175383	32175599
chr1	32209581	32210476
chr1	32591446	32591654
chr1	32647618	32647826
chr1	32823659	32824047
chr1	33122275	33122483
chr1	33169197	33169405
chr1	33217127	33217474
chr1	33269115	33269335
chr1	34257168	34257376
chr1	34417216	34417488
chr1	34468338	34468546
chr1	34520969	34521177
chr1	34536376	34537132
chr1	34600671	34600879
chr1	34752796	34753004
chr1	34835442	34835688
chr1	34988577	34989700
chr1	35098417	35098625
chr1	35155546	35156141
chr1	35170746	35170954
chr1	35177960	35178251
chr1	35252769	35252977
chr1	35263476	35263684
chr1	35360567	35361051
chr1	35397325	35397690
chr1	35556838	35557052
chr1	35564104	35564772
chr1	35710936	35711144
chr1	35840216	35840628
chr1	35905417	35905625
chr1	35996718	35996926
chr1	36035659	36036354
chr1	36294916	36295200
chr1	36525863	36526071
chr1	36541208	36541806
chr1	36555397	36555605
chr1	36571333	36571541
chr1	36585988	36586674
chr1	36591569	36591777
chr1	36710488	36710718
chr1	36903687	36904378
chr1	36938809	36939345
chr1	37024188	37024396
chr1	37026417	37026625
chr1	37071882	37072632
chr1	37210218	37210540
chr1	37215611	37215944
chr1	37216639	37216847
chr1	37253564	37253772
chr1	37267156	37267364
chr1	37354483	37355534
chr1	37521506	37522107
chr1	37644151	37644518
chr1	37863176	37863384
chr1	38073415	38073623
chr1	38114629	38114837
chr1	38117264	38117472
chr1	38180326	38180534
chr1	38256032	38256353
chr1	38257522	38257850
chr1	38356340	38356992
chr1	38419053	38419369
chr1	38490570	38491084
chr1	38519900	38520561
chr1	38616656	38616864
chr1	38780227	38780695
chr1	38812864	38813635
chr1	38923789	38923997
chr1	38961293	38961501
chr1	38969055	38969902
chr1	39050054	39050262
chr1	39060300	39061023
chr1	39101586	39101794
chr1	39214280	39214759
chr1	39238363	39238695
chr1	39405439	39405647
chr1	39436827	39437058
chr1	39447040	39447822
chr1	39632673	39632935
chr1	39763355	39763563
chr1	39802301	39802509
chr1	39822896	39823280
chr1	40007310	40007982
chr1	40016796	40017004
chr1	40068483	40069069
chr1	40100044	40100503
chr1	40118792	40119244
chr1	40119902	40120110
chr1	40231318	40231526
chr1	40580847	40581055
chr1	40745525	40745733
chr1	40786977	40787185
chr1	40801684	40801892
chr1	40981300	40981900
chr1	41027166	41027374
chr1	41049898	41050402
chr1	41145215	41145423
chr1	41467924	41468159
chr1	41592060	41592268
chr1	41685611	41686075
chr1	41694268	41694499
chr1	41716626	41717075
chr1	41722944	41723152
chr1	41800693	41800901
chr1	41915345	41915553
chr1	41958209	41958417
chr1	42003058	42003422
chr1	42034141	42034525
chr1	42037663	42038226
chr1	42099513	42099721
chr1	42421304	42421512
chr1	42635933	42636252
chr1	42642543	42642987
chr1	42670434	42670696
chr1	42758500	42758730
chr1	42882967	42883688
chr1	43103239	43103545
chr1	43143856	43144064
chr1	43161725	43161933
chr1	43287379	43287587
chr1	43309190	43309565
chr1	43418875	43419394
chr1	43438148	43438356
chr1	43577748	43578040
chr1	43612226	43612728
chr1	43826531	43826739
chr1	43851561	43851769
chr1	43855011	43855219
chr1	43880858	43881177
chr1	43884905	43885113
chr1	43898145	43898353
chr1	44014680	44014888
chr1	44051112	44051446
chr1	44063601	44064050
chr1	44074622	44074830
chr1	44130923	44131131
chr1	44163740	44164017
chr1	44253265	44253473
chr1	44313762	44314346
chr1	44631120	44631867
chr1	44671273	44671607
chr1	44678833	44679481
chr1	44792806	44793365
chr1	44857210	44857778
chr1	44883190	44883613
chr1	44893441	44893768
chr1	45019111	45019351
chr1	45126897	45127648
chr1	45343752	45343960
chr1	45355628	45356022
chr1	45453620	45453828
chr1	45535387	45535595
chr1	45609443	45609878
chr1	45697309	45698056
chr1	45700088	45700646
chr1	45705966	45706174
chr1	45757790	45757998
chr1	45973862	45974338
chr1	45993107	45993873
chr1	46637716	46637924
chr1	46644575	46644783
chr1	46707858	46708066
chr1	46846442	46846853
chr1	46914621	46914829
chr1	46959118	46959326
chr1	46989158	46989861
chr1	46992399	46992865
chr1	47012293	47012501
chr1	47096745	47097363
chr1	47126658	47127222
chr1	47160481	47161089
chr1	47224945	47226048
chr1	47288448	47289087
chr1	47313835	47314043
chr1	47399684	47399892
chr1	47515106	47515619
chr1	47774353	47775148
chr1	47787208	47787416
chr1	47930187	47930395
chr1	48085705	48085913
chr1	48160291	48160499
chr1	48270325	48270533
chr1	49288300	49288685
chr1	50314648	50314877
chr1	50413812	50414020
chr1	50498624	50498832
chr1	50523828	50524036
chr1	50567278	50567527
chr1	50705075	50705867
chr1	50838901	50839579
chr1	50855127	50855510
chr1	50933619	50934440
chr1	51097549	51097757
chr1	51143298	51143506
chr1	51185807	51186058
chr1	51227609	51227820
chr1	51264274	51264482
chr1	51291843	51292223
chr1	51377970	51378655
chr1	51425282	51425490
chr1	51485533	51485741
chr1	51604905	51605120
chr1	51608041	51608249
chr1	51669671	51669886
chr1	51878467	51878675
chr1	51919115	51919323
chr1	52123433	52123641
chr1	52151573	52152049
chr1	52210923	52211131
chr1	52644790	52645039
chr1	52710805	52711178
chr1	52752636	52752844
chr1	52760635	52761141
chr1	52889690	52889898
chr1	52893938	52894666
chr1	52912450	52912959
chr1	52973200	52973620
chr1	52980124	52980332
chr1	53014605	53015307
chr1	53459764	53460175
chr1	53545571	53546932
chr1	53577736	53577944
chr1	53582870	53583078
chr1	53704768	53705202
chr1	53710913	53711121
chr1	53959319	53960168
chr1	54017463	54017671
chr1	54061498	54062082
chr1	54120185	54120393
chr1	54135025	54135419
chr1	54238490	54238698
chr1	54247393	54247617
chr1	54988641	54988849
chr1	55280535	55280743
chr1	55351362	55351570
chr1	55375550	55375758
chr1	56379037	56379245
chr1	56991814	56992321
chr1	57275626	57275834
chr1	57342801	57343009
chr1	57861456	57861664
chr1	57959319	57959825
chr1	57973869	57974641
chr1	58341676	58341884
chr1	58411530	58411738
chr1	59480500	59480708
chr1	59665602	59665810
chr1	59891190	59891679
chr1	60837740	60837988
chr1	60965962	60966170
chr1	61002286	61002494
chr1	61371006	61371214
chr1	61397354	61397562
chr1	61416745	61417382
chr1	61420373	61420985
chr1	61444925	61445160
chr1	61445825	61446033
chr1	61504674	61504882
chr1	61613622	61614197
chr1	62059145	62059353
chr1	62232089	62232297
chr1	62907615	62908110
chr1	62941026	62941234
chr1	62952091	62952299
chr1	63010842	63011070
chr1	63067470	63067678
chr1	63330656	63330864
chr1	63358225	63358482
chr1	63470794	63471002
chr1	63510701	63510909
chr1	63929665	63930397
chr1	63931460	63931966
chr1	63940904	63941112
chr1	64284228	64284436
chr1	65328762	65328970
chr1	65458786	65459217
chr1	65475695	65475903
chr1	65644567	65644775
chr1	65676421	65676970
chr1	65696834	65697042
chr1	65719289	65720116
chr1	65752615	65752823
chr1	66033638	66033846
chr1	66400927	66401135
chr1	66720875	66721083
chr1	67158541	67158749
chr1	67634247	67634470
chr1	67687396	67688179
chr1	68644351	68644649
chr1	69308465	69308816
chr1	69824926	69825134
chr1	70069338	70069546
chr1	70565298	70565506
chr1	70730853	70731061
chr1	71046952	71047160
chr1	71345708	71345916
chr1	71663928	71664136
chr1	73961602	73962271
chr1	74216366	74217289
chr1	74618932	74619164
chr1	74969722	74970134
chr1	75484947	75485155
chr1	75625661	75626898
chr1	76132721	76132929
chr1	76569399	76569607
chr1	77886204	77886434
chr1	77916716	77916924
chr1	78146110	78146318
chr1	78355701	78355909
chr1	78430245	78430584
chr1	78478601	78478809
chr1	79017469	79017677
chr1	79615611	79615835
chr1	80002519	80002727
chr1	80087812	80088020
chr1	80790714	80790922
chr1	81070040	81070248
chr1	82923496	82924037
chr1	82925495	82925703
chr1	82945861	82946069
chr1	83673840	83674048
chr1	83942937	83943269
chr1	84067663	84067871
chr1	84552677	84553040
chr1	84909443	84909814
chr1	85042142	85042350
chr1	85294866	85295074
chr1	85770267	85770475
chr1	86137926	86138134
chr1	86363561	86364228
chr1	86859848	86860056
chr1	87085970	87086391
chr1	87188343	87188551
chr1	87242207	87242415
chr1	87428076	87428284
chr1	87541295	87541503
chr1	87827396	87828079
chr1	87860310	87861165
chr1	88024014	88024222
chr1	88056750	88057250
chr1	88179796	88180004
chr1	88381980	88382402
chr1	88402372	88402580
chr1	89326636	89326844
chr1	89383783	89383991
chr1	90893087	90893891
chr1	90992184	90992819
chr1	91426479	91426960
chr1	91457517	91457725
chr1	91642216	91642449
chr1	91760455	91761110
chr1	91777849	91778057
chr1	91815224	91815432
chr1	92508845	92509053
chr1	92716972	92717441
chr1	92893260	92893487
chr1	93033230	93033438
chr1	93069389	93069710
chr1	93366379	93366587
chr1	93380723	93380931
chr1	93478129	93478337
chr1	93771041	93771249
chr1	93801216	93801461
chr1	93823223	93823633
chr1	94241956	94242164
chr1	94459384	94459718
chr1	94515692	94516233
chr1	94858425	94858633
chr1	94979001	94979209
chr1	95421870	95422078
chr1	95517179	95517419
chr1	95556943	95557273
chr1	95668981	95669330
chr1	95673610	95674868
chr1	95849440	95849685
chr1	96320831	96321643
chr1	96441295	96441512
chr1	96486981	96487189
chr1	96769954	96770162
chr1	96899606	96900237
chr1	97115331	97116132
chr1	97194678	97195041
chr1	97340301	97340563
chr1	97520600	97521235
chr1	97601173	97601381
chr1	97658358	97658887
chr1	97680716	97681036
chr1	98747255	98747463
chr1	98874902	98875607
chr1	99261532	99261740
chr1	99494736	99495206
chr1	99587982	99588190
chr1	99641274	99641482
chr1	100242446	100242654
chr1	100884445	100884653
chr1	100989831	100990039
chr1	101491019	101491227
chr1	101528884	101529578
chr1	101538244	101538452
chr1	101842475	101842683
chr1	101876271	101876559
chr1	102359991	102360199
chr1	102612119	102612327
chr1	102954968	102955176
chr1	103101577	103101995
chr1	103478947	103479155
chr1	103568118	103568326
chr1	103577788	103577996
chr1	104378479	104378687
chr1	105363274	105363482
chr1	106218163	106218371
chr1	108944803	108945011
chr1	110101213	110101455
chr1	110390072	110390280
chr1	110974614	110975269
chr1	110980541	110980749
chr1	111077268	111077476
chr1	111382874	111383082
chr1	111445254	111445462
chr1	111449797	111450040
chr1	111579221	111579429
chr1	111606733	111607146
chr1	111706772	111706980
chr1	111752887	111753340
chr1	111776065	111776330
chr1	111796368	111796839
chr1	111813177	111813385
chr1	112034988	112035670
chr1	112083107	112083315
chr1	112094360	112095018
chr1	112097063	112097272
chr1	112157033	112157263
chr1	112304383	112304591
chr1	112336351	112336922
chr1	112549298	112549514
chr1	112693041	112693249
chr1	112828676	112829092
chr1	112890768	112890976
chr1	113047232	113048011
chr1	113118914	113120198
chr1	113134216	113134424
chr1	113184482	113185288
chr1	113532146	113532354
chr1	113644092	113644300
chr1	113717400	113717608
chr1	113722875	113723083
chr1	114253858	114254144
chr1	114497471	114497679
chr1	114655121	114655329
chr1	114811487	114811695
chr1	115359412	115359704
chr1	115365368	115365771
chr1	115403505	115403713
chr1	115458373	115458581
chr1	115642380	115643158
chr1	116049402	116049610
chr1	116326549	116326757
chr1	116744659	116744867
chr1	116841985	116842193
chr1	117174152	117174360
chr1	117441708	117441916
chr1	117552630	117552918
chr1	117961422	117961630
chr1	118144238	118144446
chr1	118517523	118517731
chr1	118609482	118609690
chr1	118924043	118924299
chr1	119156927	119157135
chr1	119283235	119283443
chr1	119968884	119969092
chr1	120166093	120166301
chr1	120659169	120659650
chr1	120881932	120882158
chr1	121720440	121720648
chr1	121732699	121732907
chr1	121743956	121745073
chr1	122005412	122005707
chr1	122049871	122050079
chr1	122165639	122165847
chr1	122200519	122201289
chr1	122421147	122421355
chr1	122790000	122790208
chr1	123229369	123229577
chr1	123549916	123550124
chr1	123593381	123593589
chr1	123665491	123666074
chr1	123787936	123788144
chr1	123929464	123929672
chr1	123953236	123953466
chr1	123968494	123968702
chr1	124786672	124787047
chr1	124908111	124908397
chr1	125019666	125019874
chr1	125645380	125646182
chr1	125666434	125666642
chr1	125690796	125691034
chr1	125701173	125701886
chr1	125746544	125746879
chr1	125807106	125807337
chr1	126167867	126168075
chr1	126255255	126255463
chr1	126322502	126322710
chr1	126398265	126398473
chr1	126492932	126493300
chr1	126620283	126620491
chr1	126621312	126621520
chr1	126625451	126626096
chr1	126629358	126629566
chr1	126642097	126642305
chr1	126652490	126652698
chr1	126664628	126665003
chr1	126681826	126682486
chr1	126698270	126698478
chr1	126707915	126708123
chr1	126716830	126717679
chr1	126811545	126811931
chr1	126968385	126968683
chr1	127290561	127290769
chr1	127515667	127516025
chr1	127578267	127578479
chr1	127643462	127644217
chr1	127647574	127647782
chr1	127956778	127957164
chr1	128599156	128599868
chr1	128728850	128729058
chr1	128758899	128759184
chr1	128863981	128864258
chr1	128881721	128881929
chr1	128890834	128891042
chr1	128920149	128920725
chr1	129028780	129029746
chr1	129043839	129044414
chr1	129045655	129045863
chr1	129103528	129103755
chr1	129117190	129118274
chr1	129204165	129204373
chr1	129220227	129220752
chr1	129253520	129253728
chr1	129273469	129274167
chr1	129342385	129342593
chr1	129442314	129442522
chr1	129545397	129545605
chr1	129567390	129567932
chr1	129569925	129570627
chr1	129607675	129607883
chr1	129655989	129656197
chr1	129667521	129667929
chr1	129733527	129733735
chr1	129861809	129862431
chr1	129870334	129870542
chr1	129946503	129946711
chr1	130184870	130185078
chr1	130206704	130206929
chr1	130319511	130320120
chr1	130322721	130323141
chr1	130330354	130330751
chr1	130405974	130406752
chr1	130416261	130416635
chr1	130451735	130451943
chr1	130469958	130470166
chr1	130474022	130474230
chr1	130593339	130593985
chr1	130613500	130614266
chr1	130639312	130639927
chr1	130793755	130793963
chr1	130911105	130911313
chr1	130962889	130963372
chr1	130977665	130977901
chr1	131000798	131001006
chr1	131092997	131093524
chr1	131167299	131167507
chr1	131183093	131183301
chr1	131208206	131208803
chr1	131325779	131326008
chr1	131329098	131329306
chr1	131394579	131394848
chr1	131436361	131436569
chr1	131582959	131583653
chr1	131600284	131600688
chr1	131614671	131615765
chr1	131730750	131731043
chr1	131778115	131778323
chr1	131823022	131823230
chr1	131907318	131907548
chr1	131931881	131932442
chr1	132043994	132044319
chr1	132052696	132052904
chr1	132109025	132109559
chr1	132111035	132111724
chr1	132118488	132118696
chr1	132173006	132173269
chr1	132243170	132243814
chr1	132244828	132245258
chr1	132259092	132259300
chr1	132265161	132265578
chr1	132443317	132443525
chr1	132480738	132481496
chr1	132540762	132540970
chr1	132550879	132551087
chr1	132589191	132589817
chr1	132759770	132759978
chr1	133278130	133278338
chr1	133300564	133300772
chr1	133365063	133365271
chr1	133480931	133481139
chr1	133888166	133888881
chr1	134630820	134631028
chr1	135101769	135102048
chr1	135158626	135159263
chr1	135602035	135602324
chr1	135640208	135640533
chr1	135811977	135812185
chr1	135954680	135954888
chr1	136181346	136181809
chr1	136218375	136218773
chr1	136224554	136224883
chr1	136533770	136534010
chr1	136564977	136565185
chr1	136591912	136592120
chr1	136631412	136631620
chr1	136659374	136659841
chr1	136796606	136797021
chr1	136850540	136852490
chr1	136855946	136857124
chr1	136857943	136858325
chr1	137080235	137080775
chr1	137119000	137119446
chr1	137624113	137624559
chr1	137748750	137749149
chr1	138155818	138156026
chr1	138160152	138160360
chr1	138304656	138304864
chr1	138938629	138938837
chr1	139018128	139018336
chr1	139635553	139635761
chr1	140132162	140132370
chr1	140215374	140215622
chr1	140240416	140241174
chr1	140606599	140606807
chr1	141173851	141174352
chr1	141317943	141318151
chr1	141496314	141497024
chr1	141506921	141507902
chr1	141538389	141539154
chr1	141723249	141723457
chr1	141872003	141872211
chr1	142382590	142382824
chr1	142561396	142561604
chr1	142634249	142634457
chr1	142894454	142894662
chr1	143323148	143323356
chr1	143380306	143380514
chr1	143693197	143693445
chr1	143700984	143701192
chr1	143726572	143726780
chr1	143780408	143780759
chr1	143908025	143909385
chr1	143970298	143970506
chr1	143985449	143985657
chr1	144179836	144180078
chr1	144223256	144223464
chr1	144573799	144574007
chr1	145371802	145372010
chr1	145793390	145793598
chr1	145952521	145952729
chr1	146055921	146056129
chr1	147852951	147853159
chr1	148137845	148138363
chr1	148896603	148896811
chr1	148898609	148898817
chr1	149318708	149318916
chr1	149355401	149355609
chr1	149539902	149540133
chr1	149850766	149850974
chr1	150180381	150180589
chr1	150342989	150343395
chr1	150405080	150405547
chr1	150854562	150854770
chr1	151129334	151129542
chr1	151186983	151187191
chr1	151392393	151392821
chr1	151402255	151402902
chr1	151518372	151518580
chr1	151743556	151743764
chr1	152403574	152403782
chr1	152580326	152580971
chr1	153468444	153469020
chr1	154131917	154132503
chr1	154433916	154434124
chr1	154560661	154560869
chr1	154577198	154577406
chr1	154583523	154584202
chr1	154882961	154883169
chr1	154896276	154896648
chr1	155014731	155014939
chr1	155659784	155660007
chr1	155673416	155674051
chr1	155706605	155707295
chr1	155992815	155993023
chr1	156045606	156045814
chr1	156075721	156075929
chr1	156169400	156169672
chr1	156288221	156288429
chr1	156371301	156371866
chr1	156600249	156600457
chr1	156706139	156706347
chr1	156748449	156748657
chr1	156909635	156909843
chr1	156964280	156964488
chr1	157078641	157078849
chr1	157106331	157106833
chr1	157140176	157141123
chr1	157384594	157384888
chr1	157401490	157401698
chr1	157536853	157537061
chr1	157610810	157611018
chr1	157622880	157623088
chr1	157733545	157733753
chr1	158000207	158000415
chr1	158225042	158225250
chr1	158338767	158338975
chr1	158813010	158813218
chr1	158858871	158859079
chr1	158882743	158882974
chr1	158939506	158939714
chr1	159712894	159713102
chr1	160140271	160140479
chr1	160213085	160213731
chr1	160484853	160485231
chr1	160550525	160550826
chr1	161096775	161096983
chr1	161242899	161243107
chr1	161270590	161270798
chr1	161286033	161286693
chr1	162016137	162016345
chr1	162464360	162464568
chr1	164819815	164820078
chr1	165570863	165571071
chr1	165897517	165897725
chr1	166111994	166112202
chr1	167356491	167356699
chr1	168157274	168157482
chr1	168588900	168589108
chr1	169134795	169135003
chr1	169900239	169900449
chr1	171645505	171645713
chr1	171977086	171977294
chr1	173075436	173075977
chr1	173111477	173111685
chr1	173156758	173157519
chr1	173513536	173513744
chr1	174643209	174643417
chr1	175022022	175022230
chr1	175562884	175563092
chr1	175568169	175568456
chr1	175595484	175596203
chr1	175722530	175722738
chr1	175822776	175823405
chr1	176234555	176234763
chr1	176586476	176586684
chr1	176718798	176719006
chr1	176750726	176750934
chr1	176798165	176798373
chr1	176879556	176880137
chr1	176942767	176942975
chr1	177056294	177056502
chr1	177066542	177066948
chr1	177264947	177265155
chr1	177539216	177539521
chr1	177608151	177608572
chr1	177609849	177610057
chr1	177675764	177676047
chr1	177701920	177702128
chr1	177711564	177712653
chr1	177842444	177842887
chr1	178018509	178018717
chr1	178188792	178189508
chr1	178286083	178286559
chr1	178443581	178443975
chr1	178629814	178630457
chr1	178694752	178694960
chr1	178768259	178768885
chr1	178815521	178815729
chr1	178886441	178886816
chr1	179024353	179024561
chr1	179026563	179027359
chr1	179056414	179056622
chr1	179143271	179143479
chr1	179159113	179159555
chr1	179176890	179177540
chr1	179179451	179179802
chr1	179202866	179203227
chr1	179204359	179204567
chr1	179216352	179216735
chr1	179274423	179274631
chr1	179330101	179330566
chr1	179362720	179362928
chr1	179365792	179366104
chr1	179386121	179386559
chr1	179391504	179391955
chr1	179511730	179512265
chr1	179512898	179513106
chr1	179674381	179675183
chr1	179754067	179754275
chr1	180048478	180048686
chr1	180049806	180050027
chr1	180117417	180117625
chr1	180120924	180121132
chr1	180158053	180158261
chr1	180287111	180287432
chr1	180723611	180723873
chr1	180782404	180782956
chr1	180880871	180881407
chr1	180930524	180930798
chr1	180942971	180943216
chr1	180987813	180988021
chr1	181036564	181036810
chr1	181213257	181213465
chr1	181271739	181271947
chr1	181273360	181274100
chr1	181287493	181287820
chr1	181304384	181304592
chr1	181419328	181419691
chr1	181579265	181579856
chr1	181637687	181637895
chr1	181707713	181708181
chr1	181710837	181711567
chr1	181850722	181850930
chr1	181907740	181907948
chr1	182017816	182018024
chr1	182096546	182096754
chr1	182100513	182100728
chr1	182175578	182176304
chr1	182426115	182426617
chr1	182492550	182492758
chr1	182529042	182529250
chr1	182546647	182546855
chr1	182561052	182561335
chr1	182703717	182703925
chr1	182806323	182806531
chr1	182850374	182850582
chr1	183280904	183281114
chr1	183383366	183383574
chr1	183434808	183435016
chr1	183777267	183777955
chr1	183942379	183942587
chr1	184160226	184160434
chr1	184163845	184164053
chr1	184210332	184210540
chr1	184248811	184249019
chr1	185145759	185145967
chr1	185666717	185666925
chr1	185922530	185922738
chr1	186210960	186211307
chr1	186296280	186296488
chr1	186723325	186723940
chr1	186897995	186898203
chr1	187072054	187072607
chr1	187442451	187442659
chr1	187504490	187504698
chr1	187757456	187757664
chr1	187766448	187767320
chr1	187804716	187805612
chr1	187845761	187845969
chr1	187920299	187920507
chr1	187969337	187970020
chr1	188184056	188184277
chr1	188262472	188262739
chr1	188532375	188532778
chr1	188592457	188593352
chr1	188630537	188630810
chr1	188720499	188720707
chr1	188904395	188904922
chr1	188940532	188940740
chr1	188957020	188957228
chr1	189003317	189003525
chr1	189291226	189291725
chr1	189588293	189588501
chr1	189735488	189735696
chr1	190016030	190016455
chr1	190764998	190765206
chr1	190783280	190783488
chr1	192711896	192712104
chr1	192786279	192786898
chr1	192906356	192906983
chr1	193367704	193367924
chr1	193556254	193556462
chr1	193969205	193969413
chr1	194066169	194066377
chr1	194267584	194267792
chr1	194943659	194943867
chr1	195025956	195026164
chr1	195389718	195389926
chr1	195474702	195474910
chr1	195496813	195497021
chr1	195517697	195517905
chr1	195622409	195622617
chr1	195881050	195881360
chr1	195896423	195897382
chr1	196012604	196013179
chr1	196028188	196028396
chr1	196355620	196355828
chr1	196408156	196408364
chr1	196602841	196603448
chr1	196707720	196707928
chr1	196800351	196800559
chr1	197234547	197234755
chr1	197403288	197403628
chr1	197480071	197480279
chr1	197702476	197702684
chr1	197773280	197773716
chr1	197988295	197988749
chr1	198092468	198092683
chr1	198118942	198119150
chr1	198306035	198306243
chr1	198591715	198591923
chr1	198683257	198683465
chr1	198758371	198758597
chr1	198816997	198817776
chr1	198877092	198877300
chr1	198881666	198881874
chr1	198927926	198928134
chr1	198951405	198951613
chr1	198986852	198987060
chr1	199246278	199246725
chr1	199328716	199328924
chr1	199329886	199330094
chr1	199410163	199410371
chr1	199598610	199598818
chr1	199768545	199768753
chr1	199884770	199885155
chr1	199919776	199920279
chr1	200087114	200087410
chr1	200414591	200414799
chr1	200947851	200948059
chr1	201166094	201166571
chr1	201180122	201180884
chr1	201201646	201201937
chr1	201208277	201208949
chr1	201268172	201268584
chr1	201333953	201334248
chr1	201377270	201378040
chr1	201466035	201466394
chr1	201473462	201473670
chr1	201481710	201481918
chr1	201521419	201521627
chr1	201547633	201548288
chr1	201602119	201602327
chr1	201653476	201653713
chr1	201665808	201666038
chr1	201753680	201754290
chr1	201815652	201815860
chr1	202114350	202114701
chr1	202360820	202361393
chr1	202448910	202449342
chr1	203014938	203015146
chr1	203350439	203351061
chr1	203519310	203519731
chr1	203520738	203520946
chr1	203752697	203753388
chr1	203775489	203775697
chr1	203797149	203797396
chr1	203812383	203812685
chr1	203939374	203939975
chr1	203958013	203959483
chr1	203963159	203967610
chr1	203969982	203970315
chr1	203971656	203971948
chr1	204444646	204444949
chr1	204543667	204544440
chr1	204682399	204682740
chr1	204733706	204733914
chr1	204939108	204939316
chr1	205236466	205236674
chr1	205249381	205249589
chr1	205481860	205482076
chr1	205541517	205541725
chr1	205613291	205613499
chr1	205618924	205619562
chr1	205620720	205620970
chr1	205791979	205792187
chr1	205861833	205862041
chr1	206402785	206403042
chr1	206436880	206437323
chr1	206564671	206564879
chr1	206772295	206773090
chr1	206779112	206779320
chr1	207005942	207006220
chr1	207480245	207480453
chr1	207575256	207575464
chr1	207756105	207756313
chr1	207927196	207927778
chr1	207968898	207969106
chr1	208273494	208273892
chr1	208533480	208534286
chr1	208569839	208570047
chr1	208610558	208610766
chr1	208743835	208744194
chr1	209252546	209252754
chr1	209256048	209256283
chr1	209363013	209363234
chr1	210277081	210277289
chr1	210323798	210324567
chr1	210473954	210474162
chr1	210553589	210553797
chr1	210600027	210600411
chr1	210613840	210614059
chr1	210673095	210673303
chr1	210928118	210928388
chr1	211082241	211082449
chr1	211120083	211120291
chr1	211154842	211155297
chr1	211222177	211222385
chr1	211507160	211507650
chr1	211516885	211517146
chr1	211571928	211572368
chr1	211655903	211656292
chr1	211677880	211678088
chr1	211719815	211720023
chr1	211721405	211721613
chr1	211799817	211800025
chr1	211896211	211896419
chr1	211919628	211919836
chr1	211931029	211931299
chr1	211968075	211968608
chr1	212027678	212028418
chr1	212094601	212094809
chr1	212491085	212491293
chr1	212606520	212606918
chr1	212752679	212752887
chr1	213049898	213050279
chr1	213137496	213137704
chr1	213195709	213195917
chr1	214022896	214023413
chr1	214162386	214162594
chr1	214579561	214579769
chr1	214967884	214968092
chr1	215527402	215527705
chr1	215585859	215586572
chr1	215840103	215840311
chr1	215844343	215844551
chr1	215910973	215911181
chr1	216186187	216186395
chr1	216252097	216252305
chr1	216333406	216333614
chr1	216394070	216394436
chr1	216557921	216558129
chr1	216999753	216999961
chr1	217116537	217116745
chr1	217508304	217508512
chr1	217527986	217528194
chr1	217554342	217554984
chr1	217562456	217562867
chr1	217563666	217564397
chr1	217568283	217568491
chr1	217750681	217750889
chr1	217752321	217752761
chr1	217901390	217901805
chr1	218501669	218501877
chr1	218565973	218566181
chr1	218650173	218650381
chr1	218665049	218665427
chr1	218756638	218757260
chr1	219068140	219068348
chr1	219715799	219716560
chr1	219914813	219915714
chr1	220368770	220368978
chr1	220390859	220391067
chr1	220733502	220733710
chr1	220739795	220740003
chr1	220782616	220782824
chr1	220829775	220830004
chr1	221151157	221151698
chr1	221384125	221384620
chr1	221573282	221573490
chr1	221600161	221600369
chr1	221620403	221621086
chr1	221625464	221625672
chr1	221635812	221636020
chr1	221902559	221902810
chr1	222320911	222321119
chr1	222389654	222389862
chr1	222437341	222437641
chr1	222484459	222484667
chr1	222591805	222592651
chr1	222597145	222597857
chr1	222830886	222831361
chr1	222838574	222838986
chr1	222918484	222918827
chr1	222936955	222937181
chr1	223013095	223013303
chr1	223053715	223053923
chr1	223601314	223601574
chr1	223912587	223912795
chr1	224380413	224380621
chr1	224428311	224428519
chr10	235399	235607
chr10	283947	284260
chr10	979557	979765
chr10	1024721	1024929
chr10	1028405	1028613
chr10	1220926	1221143
chr10	1273302	1273510
chr10	1381305	1381513
chr10	1606623	1607111
chr10	1714490	1714736
chr10	1760625	1760833
chr10	2483909	2484117
chr10	2516569	2516913
chr10	2918895	2919103
chr10	3067431	3067639
chr10	3074885	3075093
chr10	3271281	3271489
chr10	3339019	3339227
chr10	3398236	3398444
chr10	3485628	3485836
chr10	3538992	3539200
chr10	3680890	3681098
chr10	3862210	3862418
chr10	3973546	3973789
chr10	4001688	4001896
chr10	4003930	4004447
chr10	5841323	5841531
chr10	5988294	5988749
chr10	6016508	6016716
chr10	6237398	6237694
chr10	6244009	6245190
chr10	6479125	6479589
chr10	6553147	6553483
chr10	7188507	7188715
chr10	7335181	7335390
chr10	7761103	7761595
chr10	8064058	8064266
chr10	8119756	8119964
chr10	8151082	8151290
chr10	8260240	8260448
chr10	9036012	9036220
chr10	10384326	10384959
chr10	10966361	10967344
chr10	10989769	10989977
chr10	11144576	11145196
chr10	11201618	11201826
chr10	11362311	11362519
chr10	11371169	11371377
chr10	11372760	11373165
chr10	11666086	11666294
chr10	11721444	11721652
chr10	11725389	11725891
chr10	11845154	11845872
chr10	11908986	11909194
chr10	12126249	12126457
chr10	12273560	12273768
chr10	12289675	12289883
chr10	12301197	12301405
chr10	12311690	12311898
chr10	12322319	12322947
chr10	12340318	12340958
chr10	12355526	12355938
chr10	12444795	12445194
chr10	12619699	12619932
chr10	12694856	12695064
chr10	12837106	12837615
chr10	12870636	12870844
chr10	12967379	12967587
chr10	13261996	13262204
chr10	13265772	13265980
chr10	13289248	13289456
chr10	13407657	13407865
chr10	13419880	13420122
chr10	13432864	13433072
chr10	13454430	13455087
chr10	13577311	13578139
chr10	13629478	13629686
chr10	13724189	13724397
chr10	13828062	13829022
chr10	13836641	13836849
chr10	13948489	13948697
chr10	14063348	14063556
chr10	14138936	14139334
chr10	14474733	14474941
chr10	14526709	14526917
chr10	14581622	14581999
chr10	14732080	14732288
chr10	15088662	15089474
chr10	15094929	15095380
chr10	15441533	15443389
chr10	15578557	15578889
chr10	15700968	15701296
chr10	15770385	15771017
chr10	15784722	15784930
chr10	15951071	15951279
chr10	16062008	16062291
chr10	16066308	16066552
chr10	16393328	16393536
chr10	16754729	16754937
chr10	17064613	17064821
chr10	17072908	17073116
chr10	17291545	17291753
chr10	17805893	17806101
chr10	17812354	17812562
chr10	17825020	17825228
chr10	17838973	17839345
chr10	17871816	17872024
chr10	18459846	18460064
chr10	19036614	19036822
chr10	19041687	19041895
chr10	19469963	19470171
chr10	19475781	19475989
chr10	19860768	19861027
chr10	19898745	19898953
chr10	20554361	20555223
chr10	20772348	20772872
chr10	20797501	20797709
chr10	21036794	21037002
chr10	21430751	21431429
chr10	21471342	21471550
chr10	21649189	21649397
chr10	21789878	21790086
chr10	22552005	22552213
chr10	22717750	22718743
chr10	22883118	22883802
chr10	22929467	22929675
chr10	23083817	23084025
chr10	23091264	23091472
chr10	23219642	23219853
chr10	23741075	23741283
chr10	24207702	24207910
chr10	24402531	24403461
chr10	24409946	24410154
chr10	24426475	24426683
chr10	24553554	24553762
chr10	24603081	24603289
chr10	24726450	24726658
chr10	24901393	24901601
chr10	24909349	24910015
chr10	25126077	25126643
chr10	25306498	25306706
chr10	25308664	25309185
chr10	25418111	25418319
chr10	25516155	25516363
chr10	26298703	26298911
chr10	26414553	26415312
chr10	26834338	26834546
chr10	27055726	27056432
chr10	27465991	27466407
chr10	28544302	28544510
chr10	28599997	28600523
chr10	28630212	28630420
chr10	28786482	28786690
chr10	28860566	28860774
chr10	29077430	29077987
chr10	29142075	29142283
chr10	29147820	29148448
chr10	29580305	29580513
chr10	29791870	29792547
chr10	29875334	29875737
chr10	30462614	30462822
chr10	30560591	30560799
chr10	30568299	30568590
chr10	30648517	30649008
chr10	30712426	30712634
chr10	30787153	30787361
chr10	30926320	30926528
chr10	31172590	31172798
chr10	31346549	31347193
chr10	31771364	31771572
chr10	32537941	32538149
chr10	32907919	32908270
chr10	33005937	33006145
chr10	33259860	33260068
chr10	33262263	33262672
chr10	33321427	33321768
chr10	33458078	33458618
chr10	33639561	33639769
chr10	33843395	33843603
chr10	33888853	33889061
chr10	34151333	34152093
chr10	34348772	34348983
chr10	34424027	34424573
chr10	34595621	34595829
chr10	34697177	34697553
chr10	34766384	34766592
chr10	34968724	34969104
chr10	35011231	35011441
chr10	35056077	35056467
chr10	35123040	35123660
chr10	35369579	35369787
chr10	35384253	35384461
chr10	35391968	35392176
chr10	35545370	35545779
chr10	36475675	36475883
chr10	36697561	36698114
chr10	36801269	36801643
chr10	36940274	36941083
chr10	37502525	37503063
chr10	37529128	37529336
chr10	37776709	37777121
chr10	37802835	37803152
chr10	37836316	37837007
chr10	38033559	38033767
chr10	38049508	38049716
chr10	38392141	38392367
chr10	38480772	38480980
chr10	39072594	39072802
chr10	39611183	39611476
chr10	39692262	39692722
chr10	39752067	39752275
chr10	39844400	39844840
chr10	40106868	40107333
chr10	40416792	40417000
chr10	40418502	40418842
chr10	40436082	40436600
chr10	40489240	40489448
chr10	40819358	40819934
chr10	40856294	40856502
chr10	41182803	41183530
chr10	41305034	41305277
chr10	41849622	41849830
chr10	42078782	42079144
chr10	42231568	42231776
chr10	42288696	42288904
chr10	42855777	42855985
chr10	42985541	42986128
chr10	43267833	43268041
chr10	43277854	43278062
chr10	43302085	43302293
chr10	43474422	43474929
chr10	43546698	43547068
chr10	43768406	43769057
chr10	43812517	43812725
chr10	44008304	44008979
chr10	44082421	44082629
chr10	44163689	44163939
chr10	44444717	44444925
chr10	44450206	44450552
chr10	44467727	44467935
chr10	44730887	44731095
chr10	44815176	44815384
chr10	44832700	44832928
chr10	45452948	45453156
chr10	45622045	45622253
chr10	48084079	48084615
chr10	48114700	48114908
chr10	48548963	48549171
chr10	49153047	49153255
chr10	49392942	49393150
chr10	49464652	49464860
chr10	49931104	49931337
chr10	50852351	50852559
chr10	53134672	53134975
chr10	53587902	53588110
chr10	53893755	53894004
chr10	54178546	54178754
chr10	54610736	54610944
chr10	54730955	54731163
chr10	54785417	54786201
chr10	55177178	55177402
chr10	55235140	55235348
chr10	55381171	55381379
chr10	55431826	55432034
chr10	55549384	55549592
chr10	55757011	55757219
chr10	55825189	55825397
chr10	55840711	55840919
chr10	56146459	56146667
chr10	56244332	56244540
chr10	56565604	56565812
chr10	57698144	57698832
chr10	57781768	57781976
chr10	57999677	57999885
chr10	58674379	58674587
chr10	59313163	59313530
chr10	59512848	59513319
chr10	59635670	59636086
chr10	60454098	60454306
chr10	60458959	60459167
chr10	61158022	61158233
chr10	61341147	61341355
chr10	61421372	61421749
chr10	62144346	62145213
chr10	62725898	62726106
chr10	63152535	63152743
chr10	63369550	63369758
chr10	63567505	63567713
chr10	63933698	63933906
chr10	63957422	63958005
chr10	64267883	64268992
chr10	64323337	64323545
chr10	64369202	64369410
chr10	64684959	64685167
chr10	64899500	64899708
chr10	65046608	65047174
chr10	65051482	65051690
chr10	65281575	65282208
chr10	65284725	65284933
chr10	65297987	65298195
chr10	65304958	65305286
chr10	65394084	65394292
chr10	65537897	65538343
chr10	65588867	65589075
chr10	65698631	65699265
chr10	65762552	65762963
chr10	65766102	65766310
chr10	65799773	65799981
chr10	65804336	65804544
chr10	65821408	65821616
chr10	65903547	65903755
chr10	65937881	65938089
chr10	66250289	66250793
chr10	66278000	66278629
chr10	66281646	66281854
chr10	66358681	66358996
chr10	66550543	66550751
chr10	66560099	66560307
chr10	66565064	66565272
chr10	66715516	66715881
chr10	66852461	66852710
chr10	66978403	66979191
chr10	67007447	67007655
chr10	67040368	67040923
chr10	67207120	67207498
chr10	67253476	67253684
chr10	67300693	67301057
chr10	67517840	67518048
chr10	67559726	67560120
chr10	67602636	67602844
chr10	67667186	67667394
chr10	67682060	67682396
chr10	67716521	67716729
chr10	67823713	67823921
chr10	67867619	67868124
chr10	67911625	67911833
chr10	68111064	68111361
chr10	68176026	68176893
chr10	68246214	68246728
chr10	68293545	68293753
chr10	68315289	68315879
chr10	68330227	68330672
chr10	68331712	68332118
chr10	68334238	68334696
chr10	68380903	68381111
chr10	68453559	68453830
chr10	68525679	68526289
chr10	68718779	68718987
chr10	68854742	68855411
chr10	68868020	68868983
chr10	69180487	69181112
chr10	69320712	69320920
chr10	69453981	69454189
chr10	69461674	69461970
chr10	69469621	69469829
chr10	69663743	69663951
chr10	69886420	69886628
chr10	69964692	69964900
chr10	70023615	70023823
chr10	70035599	70035807
chr10	70108349	70108557
chr10	70110967	70111191
chr10	70145206	70145851
chr10	70177203	70177411
chr10	70223522	70224053
chr10	70232542	70232750
chr10	70305550	70306053
chr10	70308479	70308687
chr10	70343875	70344723
chr10	70405273	70405481
chr10	70547337	70547574
chr10	70979487	70979695
chr10	70991670	70991878
chr10	71194671	71194879
chr10	71356076	71356284
chr10	71644526	71644763
chr10	71692277	71692583
chr10	71719032	71719285
chr10	71871725	71872143
chr10	71894294	71894502
chr10	72038711	72038919
chr10	72097557	72097769
chr10	72156592	72156800
chr10	72204143	72204351
chr10	72679880	72680088
chr10	72701285	72701886
chr10	72722107	72722315
chr10	73431227	73431769
chr10	73770891	73771099
chr10	74021489	74022052
chr10	74111332	74112116
chr10	74324716	74324924
chr10	74345191	74345399
chr10	74352836	74353243
chr10	74371748	74371956
chr10	74376426	74376819
chr10	74380481	74380781
chr10	74505893	74506101
chr10	74579861	74580969
chr10	74609847	74610055
chr10	74676922	74677339
chr10	74862114	74862620
chr10	74903114	74903360
chr10	75123472	75123680
chr10	75275911	75276459
chr10	75356513	75356721
chr10	75434615	75434823
chr10	75462317	75462888
chr10	75483160	75483368
chr10	75529438	75529650
chr10	75530369	75530577
chr10	75580947	75581155
chr10	75583082	75583975
chr10	75701296	75702021
chr10	75719218	75719426
chr10	75820251	75820474
chr10	75959815	75960639
chr10	76162546	76163212
chr10	76579543	76579962
[truncated: 15,562 more rows]
