# Supplementary material for: R-loop landscape in mature human sperm: Regulatory and evolutionary implications
Source: Front Genet. 2023 Apr 17;14:1069871. doi: 10.3389/fgene.2023.1069871 (PMC10149866; doi:10.3389/fgene.2023.1069871)
Supplement: Supplementary file 3 [file Table1.XLSX]

## Sheet: expression_level_transcriptome
Table S1 Transcriptome of mature sperm
gene_id	transcript_id(s)	length	effective_length	expected_count	TPM	FPKM
ENSG00000133112.17	ENST00000309246.9;ENST00000379055.5;ENST00000379056.5;ENST00000379060.8;ENST00000442760.2;ENST00000484604.5;ENST00000490277.1;ENST00000527226.2;ENST00000528619.5;ENST00000529421.5;ENST00000530245.5;ENST00000530705.6;ENST00000533567.5;ENST00000616577.4	755.79	656.79	188866	13298.6	9691.83
ENSG00000212907.2	ENST00000361335.1	297	198	52284	12211.8	8899.79
ENSG00000198804.2	ENST00000361624.2	1542	1443	348869	11180.8	8148.39
ENSG00000156508.19	ENST00000309268.11;ENST00000316292.13;ENST00000331523.7;ENST00000356303.7;ENST00000423099.1;ENST00000455918.2;ENST00000488500.2;ENST00000490569.6;ENST00000491404.2;ENST00000495333.6;ENST00000610520.5;ENST00000615060.5;ENST00000676547.1;ENST00000676710.1;ENST00000677062.1;ENST00000677236.1;ENST00000678041.1;ENST00000678143.1;ENST00000678508.1;ENST00000678515.1;ENST00000678702.1;ENST00000678703.1;E…	1804.68	1705.68	335943	9108.42	6638.09
ENSG00000198886.2	ENST00000361381.2	1378	1279	205406	7427.07	5412.75
ENSG00000177954.14	ENST00000392558.4;ENST00000477151.2;ENST00000493224.5;ENST00000643794.1;ENST00000651669.1	353.08	254.08	32182.2	5857.68	4269
ENSG00000198938.2	ENST00000362079.2	784	685	76273.9	5149.45	3752.85
ENSG00000198899.2	ENST00000361899.2	681	582	51488.8	4091.34	2981.71
ENSG00000198712.1	ENST00000361739.1	684	585	50392.5	3983.69	2903.26
ENSG00000198763.3	ENST00000361453.3	1042	943	81214.5	3982.88	2902.67
ENSG00000071082.11	ENST00000264258.8;ENST00000409000.5;ENST00000409028.8;ENST00000409038.5;ENST00000409320.7;ENST00000409650.5;ENST00000409711.1;ENST00000409733.5;ENST00000419276.1;ENST00000441435.1;ENST00000456292.5	426.78	327.78	27292.8	3850.67	2806.31
ENSG00000229117.9	ENST00000358888.7;ENST00000501597.3;ENST00000546485.5;ENST00000546591.6;ENST00000546654.1;ENST00000552314.1	473.8	374.8	30513.7	3765.05	2743.92
ENSG00000198695.2	ENST00000361681.2	525	426	34064	3697.96	2695.02
ENSG00000142541.18	ENST00000391857.9;ENST00000467825.2;ENST00000468655.1;ENST00000472481.5;ENST00000474171.1;ENST00000476268.6;ENST00000476300.1;ENST00000477613.6;ENST00000479992.5;ENST00000484279.5;ENST00000486930.6;ENST00000488946.1;ENST00000621674.4;ENST00000624069.3;ENST00000676477.1;ENST00000676556.1;ENST00000677048.1;ENST00000678146.1;ENST00000678187.1;ENST00000678510.1;ENST00000678713.1;ENST00000679106.1	798.96	699.96	54991.3	3633.27	2647.87
ENSG00000118181.11	ENST00000524864.1;ENST00000527673.2;ENST00000527791.5;ENST00000527853.1;ENST00000528547.1;ENST00000532567.5	488.99	389.99	29983.7	3555.55	2591.24
ENSG00000280614.1	ENST00000625598.1	923	824	59803.2	3356.4	2446.1
ENSG00000280800.1	ENST00000631211.1	923	824	59803.2	3356.4	2446.1
ENSG00000281181.1	ENST00000627981.1	923	824	59803.2	3356.4	2446.1
ENSG00000175646.4	ENST00000312511.4	399	300	21001	3237.39	2359.36
ENSG00000198786.2	ENST00000361567.2	1812	1713	118943	3211.13	2340.22
ENSG00000122304.11	ENST00000241808.9;ENST00000435245.2	680.85	581.85	38936	3094.69	2255.37
ENSG00000156482.11	ENST00000287038.8;ENST00000396070.6;ENST00000517489.1;ENST00000517805.1;ENST00000518164.5;ENST00000518850.5;ENST00000520998.1;ENST00000521112.1;ENST00000521291.5;ENST00000521534.1;ENST00000521726.1;ENST00000522156.1;ENST00000523172.5	504.7	405.7	26590.2	3031.02	2208.96
ENSG00000198888.2	ENST00000361390.2	956	857	55912.2	3017.19	2198.88
ENSG00000198727.2	ENST00000361789.2	1141	1042	62840	2788.97	2032.56
ENSG00000070756.17	ENST00000318607.10;ENST00000517403.5;ENST00000517921.2;ENST00000517990.5;ENST00000518196.5;ENST00000518293.5;ENST00000518716.1;ENST00000519004.5;ENST00000519100.6;ENST00000519363.1;ENST00000519596.5;ENST00000519622.5;ENST00000519848.1;ENST00000520142.2;ENST00000520804.2;ENST00000520868.5;ENST00000521067.1;ENST00000521865.6;ENST00000522387.5;ENST00000522658.6;ENST00000522720.2;ENST00000523555.6;EN…	1024.24	925.24	48380.9	2418.21	1762.36
ENSG00000197958.13	ENST00000361436.10;ENST00000483598.1;ENST00000497322.1;ENST00000497825.5;ENST00000536368.1	639.31	540.31	26763.8	2290.77	1669.48
ENSG00000197756.10	ENST00000359681.3;ENST00000420712.1;ENST00000427280.6;ENST00000441179.2;ENST00000446558.5;ENST00000456586.5;ENST00000478153.1;ENST00000487233.1;ENST00000490649.1;ENST00000491306.6;ENST00000598925.5;ENST00000600880.5;ENST00000624436.1	429.51	330.51	15683	2194.43	1599.27
ENSG00000134419.15	ENST00000322989.8;ENST00000562935.5;ENST00000563390.5;ENST00000563579.1;ENST00000565420.5;ENST00000569083.1;ENST00000569365.6;ENST00000572008.5;ENST00000573554.1;ENST00000574723.5;ENST00000575669.1;ENST00000576008.5;ENST00000576436.5	539.69	440.69	19589.7	2055.77	1498.21
ENSG00000177600.9	ENST00000321153.9;ENST00000524867.1;ENST00000525722.1;ENST00000526222.5;ENST00000527517.1;ENST00000530398.1;ENST00000530797.5;ENST00000532004.5	433.9	334.9	14859	2051.85	1495.36
ENSG00000167034.10	ENST00000380871.5;ENST00000523261.1	3278	3179	132719	1930.72	1407.08
ENSG00000142534.7	ENST00000270625.7;ENST00000594493.1;ENST00000596873.1;ENST00000599167.5;ENST00000599561.1;ENST00000600027.5;ENST00000601216.1;ENST00000601306.1;ENST00000602252.5	577.94	478.94	19976.4	1928.92	1405.77
ENSG00000167996.16	ENST00000273550.12;ENST00000526640.5;ENST00000529191.5;ENST00000529548.1;ENST00000529631.5;ENST00000530019.5;ENST00000532601.1;ENST00000532829.5;ENST00000533138.1;ENST00000534180.1;ENST00000534719.1;ENST00000620041.4	846.82	747.82	30309.1	1874.36	1366.01
ENSG00000138326.21	ENST00000360830.9;ENST00000372360.9;ENST00000435275.5;ENST00000440692.6;ENST00000464716.6;ENST00000465692.2;ENST00000466129.6;ENST00000475468.6;ENST00000476545.6;ENST00000478655.6;ENST00000480662.2;ENST00000482069.5;ENST00000485708.7;ENST00000613865.5;ENST00000645195.1;ENST00000645440.1;ENST00000645698.1;ENST00000646254.1	546.43	447.43	16818.6	1738.36	1266.89
ENSG00000155368.18	ENST00000311521.8;ENST00000355857.8;ENST00000393103.2;ENST00000409094.5;ENST00000460901.1;ENST00000475783.1;ENST00000492375.1;ENST00000535617.5;ENST00000535757.5;ENST00000627093.2;ENST00000627305.2	570.02	471.02	17614	1729.38	1260.35
ENSG00000112306.8	ENST00000230050.4;ENST00000484616.2	506.24	407.24	15121.3	1717.18	1251.46
ENSG00000174748.22	ENST00000307839.10;ENST00000354811.5;ENST00000412097.5;ENST00000413699.7;ENST00000415719.5;ENST00000422218.5;ENST00000434031.6;ENST00000436146.2;ENST00000456530.7;ENST00000465786.1;ENST00000490223.1;ENST00000611050.4;ENST00000643707.1;ENST00000644185.1;ENST00000644684.1;ENST00000645079.1	775.03	676.03	24976.3	1708.58	1245.19
ENSG00000110700.7	ENST00000228140.6;ENST00000525634.6;ENST00000525828.1;ENST00000526895.5;ENST00000527571.1;ENST00000528074.1;ENST00000531008.5;ENST00000531908.5;ENST00000533969.1;ENST00000534329.1	530.49	431.49	15603.2	1672.31	1218.76
ENSG00000100316.16	ENST00000216146.9;ENST00000401609.5;ENST00000402527.5;ENST00000420536.1;ENST00000427905.5;ENST00000453303.5;ENST00000459859.1;ENST00000460589.5;ENST00000461967.1;ENST00000464182.5;ENST00000465618.5;ENST00000467105.1;ENST00000471290.1;ENST00000473638.5;ENST00000481985.5;ENST00000484358.1;ENST00000484615.5;ENST00000498462.1	1206.24	1107.24	39463.4	1648.27	1201.24
ENSG00000161970.15	ENST00000578069.1;ENST00000578115.1;ENST00000578812.5;ENST00000582485.5;ENST00000582556.5;ENST00000583011.6;ENST00000583515.1;ENST00000584164.6;ENST00000584343.6;ENST00000584441.5;ENST00000584906.6;ENST00000585176.1;ENST00000648839.1	529.88	430.88	15222.1	1633.77	1190.67
ENSG00000248527.1	ENST00000514057.1	681	582	19530.2	1551.88	1130.99
ENSG00000089009.16	ENST00000202773.14;ENST00000424576.6;ENST00000546368.2;ENST00000548343.1;ENST00000549562.1;ENST00000549847.5;ENST00000550238.1;ENST00000550566.6;ENST00000551041.6;ENST00000551291.6;ENST00000552455.5;ENST00000553205.1;ENST00000553213.2	913.08	814.08	26633.4	1512.99	1102.64
ENSG00000145592.14	ENST00000274242.10;ENST00000504562.1;ENST00000507642.5;ENST00000508493.1;ENST00000509877.5;ENST00000511787.1	565.05	466.05	15138	1502.13	1094.73
ENSG00000137154.13	ENST00000315377.4;ENST00000380381.3;ENST00000380384.5;ENST00000380394.9;ENST00000498815.1	775.04	676.04	21228.5	1452.19	1058.34
ENSG00000140319.11	ENST00000267884.11;ENST00000558243.1;ENST00000558527.5;ENST00000558720.5;ENST00000559081.1;ENST00000559439.5;ENST00000559475.5;ENST00000560773.5	730.06	631.06	18168	1331.42	970.32
ENSG00000142676.14	ENST00000374550.8;ENST00000443624.6;ENST00000458455.2;ENST00000467075.2;ENST00000482370.2;ENST00000643754.2	611.24	512.24	14323	1293.11	942.4
ENSG00000145425.10	ENST00000274065.9;ENST00000503002.5;ENST00000505243.5;ENST00000506126.5;ENST00000507327.5;ENST00000507485.1;ENST00000508783.5;ENST00000509736.5;ENST00000510993.1;ENST00000512690.5;ENST00000512797.5;ENST00000514682.5;ENST00000515792.5;ENST00000515818.5	855.02	756.02	20856.8	1275.82	929.8
ENSG00000167658.16	ENST00000309311.7;ENST00000594885.1;ENST00000596417.1;ENST00000598182.5;ENST00000598436.1;ENST00000600720.1;ENST00000600794.1	1278.39	1179.39	31989	1254.36	914.16
ENSG00000122406.14	ENST00000315741.5;ENST00000370321.8;ENST00000461952.1;ENST00000470843.5;ENST00000497519.1;ENST00000643510.1;ENST00000644549.1;ENST00000645119.1;ENST00000645300.1;ENST00000645908.1;ENST00000646852.1	1013.58	914.58	24744.8	1251.23	911.88
ENSG00000182899.17	ENST00000329092.12;ENST00000429437.5;ENST00000439255.1;ENST00000442341.5;ENST00000448864.6;ENST00000474640.1;ENST00000485439.5;ENST00000496582.5;ENST00000642148.1;ENST00000642387.1;ENST00000647248.2	540.5	441.5	11873	1243.67	906.37
ENSG00000125691.14	ENST00000245857.9;ENST00000378096.3;ENST00000394332.5;ENST00000394333.5;ENST00000470646.1;ENST00000479035.7;ENST00000577407.5;ENST00000577760.1;ENST00000584056.1;ENST00000584583.2;ENST00000584912.5	583.73	484.73	12881	1228.92	895.62
ENSG00000147403.18	ENST00000344746.8;ENST00000369817.7;ENST00000406022.6;ENST00000427682.5;ENST00000428169.1;ENST00000436473.5;ENST00000449494.5;ENST00000451365.1;ENST00000458500.5;ENST00000467168.5;ENST00000479366.1;ENST00000482732.1;ENST00000485196.5;ENST00000489200.5;ENST00000491035.5;ENST00000492572.5	741.95	642.95	17030.5	1224.98	892.75
ENSG00000142937.12	ENST00000372209.3;ENST00000396651.8;ENST00000464658.1;ENST00000470475.1;ENST00000474582.1;ENST00000484599.1;ENST00000485390.5;ENST00000497035.5	777.89	678.89	17888.2	1218.54	888.06
ENSG00000148303.17	ENST00000315731.4;ENST00000323345.11;ENST00000426651.1;ENST00000463740.5;ENST00000468019.5;ENST00000485706.5;ENST00000489392.1;ENST00000492798.1;ENST00000496554.5	844.48	745.48	19498.4	1209.6	881.54
ENSG00000108298.12	ENST00000225430.9;ENST00000577741.2;ENST00000579260.5;ENST00000579374.5;ENST00000582193.5;ENST00000585199.2;ENST00000678012.1;ENST00000678147.1;ENST00000678189.1;ENST00000678573.1;ENST00000678609.1;ENST00000678791.1;ENST00000679038.1	720.75	621.75	16195.3	1204.62	877.91
ENSG00000231500.7	ENST00000439602.7;ENST00000472218.1;ENST00000474626.5;ENST00000474973.5;ENST00000476222.5;ENST00000479802.1;ENST00000490191.5;ENST00000496813.5	547.12	448.12	11493.6	1186.14	864.44
ENSG00000198840.2	ENST00000361227.2	346	247	6288	1177.31	858.01
ENSG00000118245.2	ENST00000236979.2	407	308	7759	1165.01	849.05
ENSG00000228253.1	ENST00000361851.1	207	108	2654	1136.46	828.23
ENSG00000087086.15	ENST00000331825.11	871	772	18888.3	1131.49	824.62
ENSG00000172809.13	ENST00000311111.11;ENST00000439590.6;ENST00000528433.2;ENST00000529123.2;ENST00000530646.1;ENST00000533498.1;ENST00000534490.5;ENST00000584577.5	411.24	312.24	7547.01	1117.81	814.64
ENSG00000196531.14	ENST00000356769.7;ENST00000393891.8;ENST00000454682.6;ENST00000546392.6;ENST00000546410.1;ENST00000546862.6;ENST00000547914.5;ENST00000548084.1;ENST00000548386.6;ENST00000548563.5;ENST00000549259.5;ENST00000549855.5;ENST00000550343.1;ENST00000550920.6;ENST00000550952.6;ENST00000551520.1;ENST00000551775.5;ENST00000551793.5;ENST00000552055.5;ENST00000552540.5;ENST00000676873.1;ENST00000678047.1;ENS…	644.88	545.88	12918.4	1094.42	797.59
ENSG00000104419.17	ENST00000323851.13;ENST00000414097.6;ENST00000517331.5;ENST00000517599.5;ENST00000517745.2;ENST00000518010.5;ENST00000518066.5;ENST00000518094.1;ENST00000518176.5;ENST00000518480.5;ENST00000519228.5;ENST00000519278.5;ENST00000519580.6;ENST00000520230.5;ENST00000520943.5;ENST00000521026.5;ENST00000521414.5;ENST00000521438.1;ENST00000521544.5;ENST00000521664.1;ENST00000522377.5;ENST00000522476.5;EN…	1322.8	1223.8	28892.1	1091.8	795.69
ENSG00000122026.11	ENST00000272274.8;ENST00000311549.11;ENST00000319826.8;ENST00000326092.8;ENST00000461690.5;ENST00000466550.1;ENST00000473558.5;ENST00000483765.5;ENST00000485756.1;ENST00000493317.1	564.45	465.45	10850.2	1078.05	785.67
ENSG00000265681.8	ENST00000578528.1;ENST00000578532.5;ENST00000578966.1;ENST00000579248.5;ENST00000579408.5;ENST00000579495.1;ENST00000580210.5;ENST00000580261.6;ENST00000580387.5;ENST00000581091.1;ENST00000581305.1;ENST00000581373.5;ENST00000581741.1;ENST00000582588.1;ENST00000582782.5;ENST00000582935.1;ENST00000583036.5;ENST00000583637.5;ENST00000584364.5;ENST00000615479.4;ENST00000615760.4;ENST00000617346.4;ENS…	591.67	492.67	11395.8	1069.71	779.59
ENSG00000075624.17	ENST00000414620.1;ENST00000417101.2;ENST00000425660.5;ENST00000432588.6;ENST00000443528.5;ENST00000462494.5;ENST00000464611.1;ENST00000473257.3;ENST00000477812.2;ENST00000480301.1;ENST00000484841.6;ENST00000493945.6;ENST00000642480.2;ENST00000645025.1;ENST00000645576.1;ENST00000646584.1;ENST00000646664.1;ENST00000647275.1;ENST00000674681.1;ENST00000675515.1;ENST00000676189.1;ENST00000676319.1;ENS…	1254.13	1155.13	26189	1048.49	764.12
ENSG00000167749.12	ENST00000324041.6;ENST00000431178.2;ENST00000593885.1;ENST00000596876.1;ENST00000597441.1;ENST00000598305.5;ENST00000599865.5;ENST00000602148.1	935.73	836.73	18841	1041.35	758.92
ENSG00000158711.14	ENST00000289703.8;ENST00000357992.9;ENST00000468523.2;ENST00000616704.4;ENST00000617725.1	1461.17	1362.17	30367	1030.97	751.36
ENSG00000087460.29	ENST00000265620.11;ENST00000306090.12;ENST00000306120.4;ENST00000313949.11;ENST00000338783.7;ENST00000349036.9;ENST00000354359.12;ENST00000371075.7;ENST00000371081.5;ENST00000371085.8;ENST00000371095.7;ENST00000371098.6;ENST00000371099.6;ENST00000371100.9;ENST00000371102.8;ENST00000419558.7;ENST00000423897.7;ENST00000453292.7;ENST00000461152.6;ENST00000462499.6;ENST00000464624.7;ENST00000464788.6…	1121.07	1022.07	22560	1020.78	743.93
ENSG00000080824.19	ENST00000216281.13;ENST00000334701.11;ENST00000553585.5;ENST00000554401.1;ENST00000555662.1;ENST00000556554.1;ENST00000557089.1;ENST00000557234.1;ENST00000558600.1;ENST00000560130.1	2424.32	2325.32	51150.6	1017.29	741.38
ENSG00000174444.15	ENST00000307961.11;ENST00000561554.5;ENST00000561775.5;ENST00000563473.1;ENST00000564439.5;ENST00000564517.1;ENST00000564647.5;ENST00000564744.1;ENST00000565723.1;ENST00000566039.5;ENST00000566491.1;ENST00000566622.5;ENST00000566624.5;ENST00000567229.5;ENST00000568588.5;ENST00000569438.2;ENST00000569696.5	1107.14	1008.14	22073.3	1012.56	737.94
ENSG00000118816.11	ENST00000237654.9;ENST00000504697.1;ENST00000505609.5;ENST00000506614.1;ENST00000507788.2;ENST00000511943.5;ENST00000513774.1;ENST00000515468.1;ENST00000515790.1	1385.32	1286.32	27835	1000.73	729.32
ENSG00000163682.17	ENST00000295955.14;ENST00000437992.2;ENST00000449470.6;ENST00000503040.5;ENST00000503277.6;ENST00000506581.6;ENST00000508595.6;ENST00000511075.5;ENST00000511643.6;ENST00000514842.6;ENST00000642337.1;ENST00000644328.1;ENST00000645496.2;ENST00000645585.1;ENST00000645894.1	697.56	598.56	12728	983.39	716.68
ENSG00000140988.16	ENST00000343262.9;ENST00000526522.5;ENST00000526586.6;ENST00000526908.1;ENST00000527109.5;ENST00000527302.1;ENST00000527826.1;ENST00000527871.5;ENST00000529806.5;ENST00000530225.5;ENST00000531065.5;ENST00000532746.5;ENST00000533161.5;ENST00000533186.5;ENST00000533872.5;ENST00000534461.5;ENST00000563194.1	668.65	569.65	11915	967.31	704.96
ENSG00000198034.11	ENST00000316084.10;ENST00000373626.4;ENST00000470671.1;ENST00000486733.2;ENST00000492695.1	1474.9	1375.9	28279.9	950.54	692.74
ENSG00000254772.10	ENST00000329251.5;ENST00000524420.5;ENST00000525340.5;ENST00000532986.1	1445.47	1346.47	27403.1	941.19	685.93
ENSG00000171863.15	ENST00000403564.5;ENST00000406376.1;ENST00000407445.8;ENST00000462576.5;ENST00000472966.1;ENST00000479123.1;ENST00000481006.1;ENST00000491937.6;ENST00000645540.1;ENST00000645674.2;ENST00000646909.1;ENST00000647131.1	546.73	447.73	8979.9	927.53	675.97
ENSG00000115268.10	ENST00000233609.8;ENST00000585665.2;ENST00000586096.3;ENST00000586656.5;ENST00000586686.6;ENST00000589656.6;ENST00000591032.1;ENST00000591804.6;ENST00000592588.7;ENST00000592623.5;ENST00000592700.2;ENST00000593052.5;ENST00000617694.4	506.16	407.16	8163.01	927.18	675.72
ENSG00000186468.13	ENST00000296674.13;ENST00000503605.1;ENST00000504293.5;ENST00000507980.1;ENST00000510019.5;ENST00000510210.5;ENST00000511844.1;ENST00000512493.5;ENST00000651545.1	786.7	687.7	13716.2	922.38	672.22
ENSG00000147604.14	ENST00000352983.7;ENST00000396465.5;ENST00000396466.5;ENST00000396467.5;ENST00000431653.1;ENST00000435330.5;ENST00000466821.1;ENST00000487500.2	849.76	750.76	14935.1	919.99	670.48
ENSG00000123505.19	ENST00000368876.2;ENST00000368877.9;ENST00000368882.8;ENST00000368885.8;ENST00000451850.6;ENST00000465404.2;ENST00000612642.4;ENST00000619590.1;ENST00000672937.2;ENST00000675380.1	1926.09	1827.09	35893	908.5	662.1
ENSG00000110321.19	ENST00000339995.11;ENST00000396525.7;ENST00000524932.6;ENST00000525606.5;ENST00000525681.6;ENST00000525972.5;ENST00000525995.1;ENST00000526148.6;ENST00000527015.1;ENST00000527419.6;ENST00000527526.6;ENST00000528562.6;ENST00000528839.1;ENST00000530211.6;ENST00000530564.1;ENST00000530702.2;ENST00000531180.1;ENST00000531416.6;ENST00000531507.5;ENST00000531647.6;ENST00000532082.6;ENST00000532120.1;EN…	2086.01	1987.01	38993	907.53	661.4
ENSG00000124614.16	ENST00000344700.8;ENST00000464218.5;ENST00000467531.5;ENST00000480942.1;ENST00000621356.3;ENST00000644393.1;ENST00000644700.1;ENST00000648437.1	588.9	489.9	9563.16	902.76	657.92
ENSG00000143947.15	ENST00000272317.11;ENST00000402285.7;ENST00000404735.1;ENST00000449323.5;ENST00000463185.1;ENST00000468810.1;ENST00000471772.6;ENST00000478196.6;ENST00000494756.1;ENST00000495843.1	759.59	660.59	12749.2	892.54	650.47
ENSG00000137818.12	ENST00000260379.11;ENST00000357790.5;ENST00000487304.6;ENST00000488122.2;ENST00000560274.1	685.46	586.46	11171.5	880.94	642.02
ENSG00000075785.14	ENST00000265062.8;ENST00000464496.5;ENST00000482525.5;ENST00000483906.5;ENST00000485280.1;ENST00000490093.6;ENST00000491681.1;ENST00000493186.6;ENST00000674589.1;ENST00000674593.1;ENST00000674748.1;ENST00000675342.1;ENST00000675497.1;ENST00000675712.1;ENST00000675864.1;ENST00000676147.1;ENST00000676214.1;ENST00000676425.1	834.21	735.21	13942	876.98	639.13
ENSG00000008988.11	ENST00000009589.8;ENST00000518875.5;ENST00000519369.1;ENST00000519606.5;ENST00000519807.5;ENST00000520490.1;ENST00000520627.1;ENST00000521262.5;ENST00000521289.5;ENST00000523936.5;ENST00000524349.5;ENST00000618656.2;ENST00000676461.1;ENST00000676918.1;ENST00000678039.1;ENST00000678683.1	566.75	467.75	8734.97	863.63	629.4
ENSG00000105193.9	ENST00000251453.8;ENST00000339471.8;ENST00000595386.1;ENST00000599539.5;ENST00000599705.1;ENST00000601390.1;ENST00000601655.5;ENST00000602153.5	585.14	486.14	8913.77	847.96	617.98
ENSG00000167526.14	ENST00000311528.10;ENST00000393099.3;ENST00000399461.8;ENST00000452368.7;ENST00000467736.5;ENST00000472354.1;ENST00000484610.5;ENST00000487034.5;ENST00000491523.5;ENST00000562879.5;ENST00000563270.5;ENST00000563749.1;ENST00000565571.5;ENST00000567815.5;ENST00000570149.1	686.57	587.57	10503.9	826.74	602.51
ENSG00000204628.12	ENST00000376817.8;ENST00000502548.5;ENST00000502844.5;ENST00000502890.5;ENST00000502905.5;ENST00000503081.1;ENST00000503170.1;ENST00000503494.5;ENST00000504128.5;ENST00000504325.5;ENST00000504726.1;ENST00000505461.5;ENST00000506312.3;ENST00000507000.5;ENST00000507261.1;ENST00000507273.5;ENST00000507756.5;ENST00000508044.1;ENST00000508682.5;ENST00000508963.1;ENST00000509148.1;ENST00000509535.5;ENS…	998.04	899.04	15371	790.68	576.24
ENSG00000014257.16	ENST00000336375.10;ENST00000351273.11;ENST00000475741.5;ENST00000483689.1;ENST00000489084.5;ENST00000493235.5;ENST00000495911.5;ENST00000507647.1;ENST00000512463.1	1993.44	1894.44	31648	772.57	563.04
ENSG00000164587.13	ENST00000312037.6;ENST00000401695.8;ENST00000407193.7;ENST00000518139.5;ENST00000519690.1;ENST00000519855.1;ENST00000521466.5;ENST00000642507.1	647.08	548.08	9106.96	768.43	560.02
ENSG00000127184.13	ENST00000247655.4;ENST00000505430.5;ENST00000509578.1;ENST00000510447.1;ENST00000511472.5;ENST00000513124.1;ENST00000515763.1	476.45	377.45	6269.78	768.2	559.85
ENSG00000117602.13	ENST00000374393.4;ENST00000374395.9;ENST00000412742.5;ENST00000425530.3;ENST00000436717.6;ENST00000482807.1;ENST00000538532.6;ENST00000616511.4;ENST00000618490.4;ENST00000630217.1	2658.52	2559.52	42177.6	762.08	555.39
ENSG00000289316.1	ENST00000688585.1	757	658	10666.9	749.7	546.37
ENSG00000109475.17	ENST00000394665.5;ENST00000394667.8;ENST00000394668.2;ENST00000502534.5;ENST00000503574.1;ENST00000504231.1;ENST00000506397.5	560.23	461.23	7040.27	705.91	514.46
ENSG00000263639.7	ENST00000581478.5;ENST00000582163.3;ENST00000663171.1	478.35	379.35	5765	702.8	512.19
ENSG00000096384.20	ENST00000353801.7;ENST00000371554.2;ENST00000371646.10;ENST00000620073.4	2556.15	2457.15	37098.4	698.23	508.86
ENSG00000109332.20	ENST00000321805.11;ENST00000338145.7;ENST00000343106.9;ENST00000349311.12;ENST00000350435.11;ENST00000357194.10;ENST00000394801.8;ENST00000394803.9;ENST00000394804.6;ENST00000453744.7;ENST00000502404.5;ENST00000502563.5;ENST00000502690.5;ENST00000503282.1;ENST00000503418.5;ENST00000503742.5;ENST00000504211.5;ENST00000505009.5;ENST00000505207.5;ENST00000505307.5;ENST00000507845.5;ENST00000508238.5…	956.32	857.32	12938	697.91	508.63
ENSG00000163191.6	ENST00000271638.3;ENST00000478109.1	562.86	463.86	6966	694.5	506.14
ENSG00000198668.14	ENST00000356978.9;ENST00000447653.8;ENST00000544280.6;ENST00000553422.1;ENST00000553542.5;ENST00000553630.1;ENST00000553964.5;ENST00000553995.5;ENST00000554296.1;ENST00000555132.5;ENST00000555267.1;ENST00000556721.1;ENST00000556757.5;ENST00000557020.5;ENST00000557123.5;ENST00000659177.1;ENST00000663135.1	1261.27	1162.27	17409	692.7	504.83
ENSG00000196262.15	ENST00000355968.10;ENST00000415933.5;ENST00000451562.5;ENST00000468812.6;ENST00000479021.1;ENST00000480603.1;ENST00000481437.5;ENST00000489459.5;ENST00000494484.1;ENST00000620047.5;ENST00000676977.1;ENST00000677022.1;ENST00000677107.1;ENST00000677521.1;ENST00000678165.1;ENST00000678643.1;ENST00000678789.1;ENST00000678805.1	806.93	707.93	10533.7	688.12	501.49
ENSG00000235655.3	ENST00000369387.4	411	312	4570.81	677.51	493.76
ENSG00000198242.14	ENST00000355731.8;ENST00000394935.7;ENST00000394938.8;ENST00000422514.7;ENST00000472628.1;ENST00000496182.5;ENST00000578181.1;ENST00000580755.1;ENST00000582736.1	640.26	541.26	7876.22	672.96	490.44
ENSG00000161016.18	ENST00000262584.7;ENST00000394920.6;ENST00000525232.5;ENST00000526668.5;ENST00000527914.5;ENST00000528296.5;ENST00000528957.6;ENST00000529163.5;ENST00000529920.5;ENST00000531767.1;ENST00000531975.5;ENST00000532702.1;ENST00000533397.5;ENST00000534781.1	628.57	529.57	7678	670.5	488.65
ENSG00000283293.1	ENST00000636484.1	328	229	3263.56	659.07	480.32
ENSG00000109971.14	ENST00000227378.7;ENST00000453788.6;ENST00000524552.5;ENST00000524590.5;ENST00000525463.5;ENST00000525624.5;ENST00000526110.5;ENST00000526686.1;ENST00000526862.1;ENST00000527387.5;ENST00000527983.5;ENST00000528292.5;ENST00000530391.1;ENST00000531063.1;ENST00000532091.1;ENST00000532167.5;ENST00000532182.5;ENST00000532636.5;ENST00000532780.5;ENST00000533238.5;ENST00000533540.5;ENST00000534319.5;ENS…	1912.92	1813.92	25301	645.05	470.11
ENSG00000198755.11	ENST00000322203.7;ENST00000464112.5;ENST00000467020.5;ENST00000478340.2;ENST00000490335.4	722.46	623.46	8542.44	633.65	461.8
ENSG00000188846.14	ENST00000338970.10;ENST00000396203.7;ENST00000416518.1;ENST00000435633.5;ENST00000461368.1;ENST00000465280.1;ENST00000465325.1;ENST00000479563.5;ENST00000481798.1	757.39	658.39	8502.73	597.25	435.27
ENSG00000100380.15	ENST00000216218.8;ENST00000411695.1;ENST00000413424.5;ENST00000455824.1;ENST00000480048.5;ENST00000495652.1	1408.06	1309.06	16622.5	587.24	427.97
ENSG00000185787.15	ENST00000331268.9;ENST00000379535.8;ENST00000426013.7;ENST00000557961.5;ENST00000558502.5;ENST00000558522.5;ENST00000558539.5;ENST00000558746.5;ENST00000558830.5;ENST00000558893.5;ENST00000558923.5;ENST00000559158.5;ENST00000559244.5;ENST00000559258.5;ENST00000559345.5;ENST00000559619.5;ENST00000559690.5;ENST00000559697.5;ENST00000559751.1;ENST00000559930.5;ENST00000560422.5;ENST00000560710.1;ENS…	680.85	581.85	7131.6	566.83	413.1
ENSG00000065978.19	ENST00000321358.12;ENST00000332220.10;ENST00000436427.1;ENST00000467957.1	1293.9	1194.9	14590.4	564.69	411.54
ENSG00000173598.14	ENST00000337179.9;ENST00000415493.7;ENST00000546925.1;ENST00000547014.5;ENST00000548662.5;ENST00000549992.5;ENST00000550056.5	3688.71	3589.71	42413.8	546.42	398.22
ENSG00000131469.15	ENST00000253788.12;ENST00000586277.5;ENST00000587478.1;ENST00000588830.1;ENST00000589037.5;ENST00000589913.6;ENST00000590864.2;ENST00000593262.1	515.14	416.14	4916	546.32	398.15
ENSG00000114391.13	ENST00000394077.8;ENST00000464595.1;ENST00000469605.1;ENST00000470961.1;ENST00000488288.1;ENST00000495401.5	561.58	462.58	5461.52	546.01	397.93
ENSG00000111640.15	ENST00000229239.10;ENST00000396856.5;ENST00000396858.5;ENST00000396859.5;ENST00000396861.5;ENST00000466525.1;ENST00000466588.5;ENST00000474249.5;ENST00000492719.5;ENST00000496049.1;ENST00000619601.1	1208.57	1109.57	13051	543.96	396.43
ENSG00000115677.18	ENST00000310931.10;ENST00000373292.8;ENST00000391975.5;ENST00000391976.6;ENST00000413241.5;ENST00000417540.5;ENST00000420451.5;ENST00000422080.5;ENST00000422933.5;ENST00000423693.5;ENST00000425989.5;ENST00000426343.5;ENST00000427007.5;ENST00000427183.6;ENST00000427487.5;ENST00000428482.5;ENST00000430918.5;ENST00000441124.5;ENST00000442714.5;ENST00000442730.1;ENST00000444092.5;ENST00000449504.5;EN…	2173.54	2074.54	24221.9	539.96	393.52
ENSG00000163810.12	ENST00000296125.9;ENST00000422219.5;ENST00000459830.1;ENST00000471637.1;ENST00000490928.1;ENST00000495844.1	3280.77	3181.77	36987	537.6	391.79
ENSG00000149273.15	ENST00000278572.10;ENST00000422465.6;ENST00000524851.5;ENST00000525690.1;ENST00000525933.1;ENST00000526248.5;ENST00000526608.5;ENST00000527273.5;ENST00000527446.5;ENST00000528439.5;ENST00000528847.1;ENST00000529173.5;ENST00000529285.5;ENST00000530164.5;ENST00000530170.1;ENST00000530721.5;ENST00000531188.6;ENST00000532872.5;ENST00000534440.5;ENST00000534555.5	649.86	550.86	6344	532.6	388.15
ENSG00000100285.10	ENST00000310624.7	3795	3696	41817	523.23	381.33
ENSG00000144713.13	ENST00000273223.10;ENST00000396953.6;ENST00000396957.5;ENST00000429711.7;ENST00000434963.1;ENST00000435983.5;ENST00000452606.2;ENST00000457131.1	624.52	525.52	5896.51	518.89	378.16
ENSG00000266412.6	ENST00000578454.5;ENST00000579039.2;ENST00000580070.5;ENST00000581486.6;ENST00000583565.5;ENST00000585056.5;ENST00000585132.5	3037.37	2938.37	32927	518.23	377.68
ENSG00000255302.5	ENST00000530028.3;ENST00000560490.1	1230.2	1131.2	12585	514.5	374.96
ENSG00000173726.11	ENST00000366607.5;ENST00000467767.5;ENST00000473132.1	777.86	678.86	7529.89	512.96	373.84
ENSG00000182774.13	ENST00000558397.1;ENST00000559273.1;ENST00000559776.1;ENST00000560229.6;ENST00000560612.1;ENST00000560639.1;ENST00000561068.5;ENST00000561157.5;ENST00000647841.1	495.77	396.77	4368.98	509.23	371.12
ENSG00000009307.17	ENST00000261443.9;ENST00000339438.10;ENST00000358528.9;ENST00000369530.5;ENST00000438362.7;ENST00000483030.2;ENST00000483407.1;ENST00000524652.2;ENST00000525132.1;ENST00000525878.5;ENST00000525970.5;ENST00000529046.6;ENST00000530784.1;ENST00000530886.5;ENST00000533818.5;ENST00000534389.2;ENST00000534699.5;ENST00000610726.5;ENST00000684913.1;ENST00000685676.1;ENST00000686025.1;ENST00000686123.1;EN…	2756.64	2657.64	29167.4	507.55	369.89
ENSG00000156976.17	ENST00000323963.10;ENST00000425053.5;ENST00000426808.5;ENST00000429589.5;ENST00000440191.6;ENST00000441007.5;ENST00000443963.5;ENST00000445596.5;ENST00000461021.1;ENST00000465032.5;ENST00000465222.1;ENST00000465267.5;ENST00000465792.1;ENST00000466362.1;ENST00000467585.1;ENST00000468362.5;ENST00000475409.1;ENST00000475653.5;ENST00000485101.5;ENST00000486805.5;ENST00000491473.5;ENST00000492144.5;EN…	1479.69	1380.69	15107	506.01	368.77
ENSG00000187514.17	ENST00000341369.11;ENST00000409115.8;ENST00000409321.5;ENST00000409683.5;ENST00000410064.5;ENST00000412128.1;ENST00000440384.1;ENST00000448874.5;ENST00000466801.5;ENST00000467816.1;ENST00000468027.5;ENST00000481928.1	835.13	736.13	8040.38	505.12	368.13
ENSG00000063177.13	ENST00000084795.9;ENST00000546623.5;ENST00000547892.1;ENST00000547897.5;ENST00000549273.5;ENST00000549370.5;ENST00000549533.1;ENST00000549920.6;ENST00000550645.5;ENST00000550671.1;ENST00000550973.5;ENST00000551749.5;ENST00000552347.5;ENST00000552588.5;ENST00000552705.5;ENST00000552851.1	622.74	523.74	5716	504.72	367.83
ENSG00000076554.16	ENST00000379096.9;ENST00000379097.7;ENST00000448733.3;ENST00000517427.5;ENST00000517445.5;ENST00000517462.6;ENST00000518500.1;ENST00000518517.5;ENST00000518937.6;ENST00000519250.5;ENST00000519303.6;ENST00000520035.5;ENST00000520527.5;ENST00000520741.1;ENST00000520795.5;ENST00000520877.5;ENST00000521241.6;ENST00000521354.5;ENST00000521561.1;ENST00000521618.1;ENST00000522364.5;ENST00000523193.5;ENS…	2567.07	2468.07	26619.8	498.8	363.52
ENSG00000221983.8	ENST00000430157.6;ENST00000442744.7;ENST00000594527.1;ENST00000595158.5;ENST00000595683.5;ENST00000596272.5;ENST00000596273.5;ENST00000596304.5;ENST00000597451.5;ENST00000598780.5;ENST00000598814.1;ENST00000599256.5;ENST00000599551.5;ENST00000599595.5	584.18	485.18	5218.74	497.44	362.53
ENSG00000202198.1	ENST00000365328.1	331	232	2474.67	493.29	359.5
ENSG00000163041.13	ENST00000366813.1;ENST00000366814.3;ENST00000366815.10;ENST00000366816.5;ENST00000653960.1;ENST00000655399.1;ENST00000656829.1;ENST00000661429.1;ENST00000666609.1;ENST00000667897.1	925.9	826.9	8732.55	488.39	355.93
ENSG00000259352.1	ENST00000560967.1	426	327	3349.94	473.77	345.28
ENSG00000116171.19	ENST00000371509.8;ENST00000371513.9;ENST00000371514.8;ENST00000407246.6;ENST00000408941.7;ENST00000430330.6;ENST00000435345.6;ENST00000473584.1;ENST00000478274.6;ENST00000478631.6;ENST00000484100.5;ENST00000488965.1;ENST00000528311.5;ENST00000528809.1;ENST00000529363.2;ENST00000533119.1	1122.9	1023.9	10076.9	455.14	331.7
ENSG00000150991.16	ENST00000339647.6;ENST00000535131.1;ENST00000535859.1;ENST00000536661.1;ENST00000536769.1;ENST00000538617.5;ENST00000540351.1;ENST00000540700.1;ENST00000541272.1;ENST00000541645.1;ENST00000542416.1;ENST00000544481.1;ENST00000546271.1	1631.42	1532.42	14952	451.23	328.85
ENSG00000160213.9	ENST00000291568.7;ENST00000480147.3;ENST00000639959.1;ENST00000640406.1;ENST00000675996.1	609.37	510.37	4962	449.62	327.68
ENSG00000170296.10	ENST00000302386.10;ENST00000570856.1;ENST00000571129.5;ENST00000571253.1;ENST00000573928.1;ENST00000577035.5	724.63	625.63	6081.16	449.52	327.6
ENSG00000213741.11	ENST00000245458.11;ENST00000396020.7;ENST00000539688.1;ENST00000554075.2;ENST00000556230.2;ENST00000557111.5;ENST00000557367.2;ENST00000557519.1	347.11	248.11	2400.01	447.35	326.02
ENSG00000166441.13	ENST00000314138.11;ENST00000524496.5;ENST00000525981.1;ENST00000526562.5;ENST00000529227.5;ENST00000530022.5;ENST00000530585.5;ENST00000530913.1;ENST00000531102.1;ENST00000531978.5;ENST00000532359.5;ENST00000534599.5	566.95	467.95	4482.77	443.02	322.87
ENSG00000167232.14	ENST00000300619.12;ENST00000397082.2;ENST00000593292.1;ENST00000593341.1;ENST00000593645.5;ENST00000595533.1;ENST00000595893.1;ENST00000596528.1;ENST00000596989.1;ENST00000597458.1;ENST00000599281.1;ENST00000599743.5	3115.03	3016.03	28452.9	436.28	317.96
ENSG00000136167.15	ENST00000323076.7;ENST00000398576.6;ENST00000416500.5;ENST00000442275.1;ENST00000460190.1;ENST00000469227.5;ENST00000494531.1;ENST00000674665.1	2270.37	2171.37	20423.2	434.98	317.01
ENSG00000276168.1	ENST00000618786.1	299	200	1868.81	432.13	314.93
ENSG00000274012.1	ENST00000490232.3	300	201	1851.71	426.04	310.49
ENSG00000136942.15	ENST00000348462.6;ENST00000373570.8;ENST00000487431.1;ENST00000493018.5;ENST00000495728.1;ENST00000629845.1	449.17	350.17	3209.32	423.85	308.9
ENSG00000228474.6	ENST00000429985.1;ENST00000447619.5;ENST00000456793.2	444.02	345.02	3159.47	423.5	308.64
ENSG00000109171.15	ENST00000264313.11;ENST00000505131.1;ENST00000506375.1;ENST00000510595.1;ENST00000512093.5	1290.11	1191.11	10817	419.98	306.08
ENSG00000143933.20	ENST00000272298.12;ENST00000409563.5;ENST00000432899.5;ENST00000456319.6;ENST00000460218.5;ENST00000482532.5;ENST00000484408.5;ENST00000489742.1;ENST00000652974.1;ENST00000655450.1;ENST00000655728.1;ENST00000656538.1;ENST00000668667.1;ENST00000670593.1	1071.19	972.19	8742.75	415.88	303.09
ENSG00000122566.22	ENST00000354667.8;ENST00000356674.8;ENST00000360787.8;ENST00000463181.5;ENST00000476233.2;ENST00000490912.6;ENST00000495810.2;ENST00000608362.2;ENST00000618183.5;ENST00000676497.1;ENST00000676524.1;ENST00000676746.1;ENST00000676749.1;ENST00000676903.1;ENST00000676932.1;ENST00000677037.1;ENST00000677075.1;ENST00000677321.1;ENST00000677339.1;ENST00000677396.1;ENST00000677571.1;ENST00000677574.1;ENS…	2205.65	2106.65	18864.9	414.13	301.81
ENSG00000108107.15	ENST00000344063.7;ENST00000426763.3;ENST00000428193.6;ENST00000431533.6;ENST00000558131.1;ENST00000558752.1;ENST00000558815.5;ENST00000559463.5;ENST00000560055.5;ENST00000560583.5;ENST00000560881.5	597.33	498.33	4453	413.25	301.17
ENSG00000063046.18	ENST00000262056.14;ENST00000416762.7;ENST00000420463.7;ENST00000549077.5;ENST00000549481.5;ENST00000549592.1;ENST00000549645.5;ENST00000550025.1;ENST00000550390.1;ENST00000550704.5;ENST00000551002.5;ENST00000551527.5;ENST00000552490.5;ENST00000553209.1	1992.08	1893.08	16866.1	412.02	300.28
ENSG00000187446.12	ENST00000334660.10;ENST00000392151.6;ENST00000558351.5;ENST00000560397.5;ENST00000560411.5;ENST00000560633.1;ENST00000560784.5;ENST00000560965.1;ENST00000561280.5	1467.98	1368.98	12182	411.53	299.91
ENSG00000241468.8	ENST00000292475.8;ENST00000359832.8;ENST00000394186.3;ENST00000414062.5;ENST00000449683.5;ENST00000466753.1;ENST00000481899.1;ENST00000485011.1;ENST00000488775.5;ENST00000491560.1;ENST00000523680.1;ENST00000524321.1	410.27	311.27	2754.71	409.28	298.27
ENSG00000135486.19	ENST00000330752.12;ENST00000340913.11;ENST00000546500.5;ENST00000547276.5;ENST00000547566.5;ENST00000547708.5;ENST00000547870.2;ENST00000548688.5;ENST00000550482.2;ENST00000550994.2;ENST00000551665.1;ENST00000551679.1;ENST00000551702.5;ENST00000551803.1;ENST00000676472.1;ENST00000676528.1;ENST00000676572.1;ENST00000676661.1;ENST00000676707.1;ENST00000676725.1;ENST00000676794.1;ENST00000676842.1;E…	1046	947	8366.66	408.58	297.77
ENSG00000126247.11	ENST00000246533.8;ENST00000586851.5;ENST00000586963.1;ENST00000587718.5;ENST00000588780.5;ENST00000588815.5;ENST00000589146.5;ENST00000589162.1;ENST00000590049.5;ENST00000590211.5;ENST00000590874.5;ENST00000591041.5;ENST00000592354.5;ENST00000592483.5;ENST00000628018.2;ENST00000628306.2;ENST00000629983.2	677.45	578.45	5107	408.3	297.56
ENSG00000134308.14	ENST00000238081.8;ENST00000381844.8;ENST00000446619.1;ENST00000460093.1;ENST00000474715.1	1268.63	1169.63	10325	408.24	297.52
ENSG00000153827.14	ENST00000283943.9;ENST00000343290.5;ENST00000389044.8;ENST00000389045.7;ENST00000409677.5;ENST00000418123.1;ENST00000428959.5;ENST00000430954.5;ENST00000435716.5;ENST00000453485.1;ENST00000459841.1;ENST00000461189.1;ENST00000470302.5;ENST00000477441.1;ENST00000479037.5;ENST00000487178.1;ENST00000495322.1;ENST00000675423.1;ENST00000675453.1;ENST00000675903.1	2354.27	2255.27	19739	404.76	294.99
ENSG00000090266.13	ENST00000247866.9;ENST00000460088.5;ENST00000461457.1;ENST00000462847.1;ENST00000464564.6;ENST00000464566.5;ENST00000465506.5;ENST00000471136.5;ENST00000472695.5;ENST00000475276.1;ENST00000476181.5;ENST00000476279.5;ENST00000476470.5;ENST00000479181.1;ENST00000482954.5	447.74	348.74	3046.05	403.93	294.38
ENSG00000206538.9	ENST00000383698.3;ENST00000398399.7;ENST00000494229.1;ENST00000637106.1	8340.65	8241.65	71160	399.3	291
ENSG00000198918.8	ENST00000361575.4;ENST00000468844.1;ENST00000477403.1	390	291	2509.77	398.86	290.68
ENSG00000108953.17	ENST00000264335.13;ENST00000466227.6;ENST00000469398.5;ENST00000486241.1;ENST00000489287.1;ENST00000496706.1;ENST00000498643.1;ENST00000571732.5;ENST00000572108.1;ENST00000573026.1;ENST00000573196.5;ENST00000575977.1;ENST00000576854.1	1341.63	1242.63	10714	398.74	290.59
ENSG00000130255.13	ENST00000347512.8;ENST00000394580.2;ENST00000577222.5;ENST00000579446.1;ENST00000579649.5;ENST00000582380.6;ENST00000582463.5;ENST00000590786.5	469.02	370.02	3185	398.07	290.11
ENSG00000175061.19	ENST00000460249.5;ENST00000470491.7;ENST00000472367.5;ENST00000475947.7;ENST00000475953.6;ENST00000477249.7;ENST00000478103.6;ENST00000480811.6;ENST00000481027.5;ENST00000481898.6;ENST00000483140.7;ENST00000483588.2;ENST00000484836.2;ENST00000487066.6;ENST00000491009.6;ENST00000492250.5;ENST00000497774.6;ENST00000578380.6;ENST00000578757.5;ENST00000579473.6;ENST00000580180.6;ENST00000580770.5;ENS…	821.48	722.48	6163.48	394.52	287.52
ENSG00000197747.9	ENST00000368809.1;ENST00000368811.8;ENST00000478348.1;ENST00000478574.5	635.86	536.86	4572	393.84	287.02
ENSG00000148700.15	ENST00000277900.12;ENST00000356080.9;ENST00000360162.7;ENST00000459738.5;ENST00000468251.5;ENST00000468345.1;ENST00000472568.5;ENST00000473669.5;ENST00000475954.5;ENST00000479805.1;ENST00000484622.5;ENST00000486014.1;ENST00000487085.5;ENST00000488104.1;ENST00000488799.5;ENST00000488837.1;ENST00000492162.5;ENST00000495661.5;ENST00000496517.5;ENST00000497125.5	884.79	785.79	6671.76	392.65	286.16
ENSG00000105372.8	ENST00000221975.6;ENST00000593863.5;ENST00000598261.2;ENST00000598399.1;ENST00000598466.5;ENST00000598742.6;ENST00000600467.6;ENST00000601492.5	503.22	404.22	3427	392.08	285.74
ENSG00000259479.6	ENST00000558556.5;ENST00000561384.3;ENST00000562107.1;ENST00000564140.5	1214.79	1115.79	9452.1	391.76	285.51
ENSG00000179593.16	ENST00000380173.6;ENST00000380183.9;ENST00000571240.1;ENST00000572022.5;ENST00000573359.1	2678.22	2579.22	21657	388.32	283
ENSG00000181163.14	ENST00000296930.10;ENST00000351986.10;ENST00000393820.2;ENST00000517671.5;ENST00000518587.2;ENST00000519955.1;ENST00000521260.2;ENST00000521672.6;ENST00000521710.2;ENST00000523339.1;ENST00000523622.1;ENST00000524204.1;ENST00000676504.1;ENST00000676589.1;ENST00000676613.1;ENST00000676625.1;ENST00000677297.1;ENST00000677325.1;ENST00000677357.1;ENST00000677467.1;ENST00000677600.1;ENST00000677672.1;E…	1220.29	1121.29	9268.03	382.25	278.58
ENSG00000135046.14	ENST00000257497.11;ENST00000376911.1;ENST00000415424.5;ENST00000456643.5;ENST00000468639.5;ENST00000489109.1;ENST00000491192.1;ENST00000495713.5	1395.95	1296.95	10697	381.43	277.98
ENSG00000118985.16	ENST00000237853.9;ENST00000505584.1;ENST00000506628.1;ENST00000508694.1;ENST00000508757.1;ENST00000513343.1;ENST00000515020.1;ENST00000635633.1	1374.42	1275.42	10460.4	379.29	276.42
ENSG00000196208.14	ENST00000234142.9;ENST00000263834.9;ENST00000381483.6;ENST00000381486.7;ENST00000389825.7;ENST00000396123.2;ENST00000432985.1;ENST00000470980.1;ENST00000472040.1;ENST00000628795.2	3839.59	3740.59	30018.5	371.13	270.47
ENSG00000163110.15	ENST00000317968.9;ENST00000318007.9;ENST00000359265.8;ENST00000380176.7;ENST00000380180.7;ENST00000437932.5;ENST00000503974.5;ENST00000504489.3;ENST00000506632.2;ENST00000508216.5;ENST00000508531.1;ENST00000509333.5;ENST00000509357.5;ENST00000510099.5;ENST00000511586.5;ENST00000511767.3;ENST00000512274.1;ENST00000513341.5;ENST00000514743.5;ENST00000514830.5;ENST00000542407.5;ENST00000615540.4;ENS…	3578.92	3479.92	27721	368.4	268.48
ENSG00000138413.14	ENST00000345146.7;ENST00000415282.5;ENST00000415913.5;ENST00000417583.5;ENST00000446179.5;ENST00000451391.5;ENST00000462386.5;ENST00000481557.1;ENST00000484575.1	2294.89	2195.89	17403	366.51	267.11
ENSG00000089157.16	ENST00000228306.8;ENST00000313104.9;ENST00000392514.9;ENST00000546564.5;ENST00000546989.5;ENST00000546990.5;ENST00000547173.5;ENST00000547191.5;ENST00000547211.5;ENST00000547475.5;ENST00000548495.5;ENST00000548551.5;ENST00000548568.5;ENST00000549098.5;ENST00000549242.1;ENST00000550296.5;ENST00000550423.5;ENST00000550856.5;ENST00000551150.5;ENST00000551217.1;ENST00000551258.5;ENST00000551336.1;ENS…	1101.67	1002.67	7940.97	366.26	266.93
ENSG00000148672.10	ENST00000277865.5;ENST00000465164.1;ENST00000474574.2;ENST00000487058.2;ENST00000681987.1;ENST00000681988.1;ENST00000682396.1;ENST00000682507.1;ENST00000682622.1;ENST00000682833.1;ENST00000683022.1;ENST00000683256.1;ENST00000683269.1;ENST00000683647.1;ENST00000683649.1;ENST00000683783.1;ENST00000683813.1;ENST00000684032.1;ENST00000684201.1;ENST00000684338.1;ENST00000684372.1;ENST00000684392.1;ENS…	2343.33	2244.33	17647.9	363.65	265.02
ENSG00000196683.12	ENST00000358435.9;ENST00000372879.8;ENST00000405021.7;ENST00000463284.2;ENST00000483581.1;ENST00000496129.1	438.49	339.49	2652	361.26	263.28
ENSG00000138069.18	ENST00000398529.7;ENST00000409751.1;ENST00000409784.8;ENST00000409892.5;ENST00000494188.1;ENST00000649427.1	1592.43	1493.43	11650.8	360.78	262.93
ENSG00000117592.9	ENST00000340385.6;ENST00000460950.1;ENST00000470017.1	1108.85	1009.85	7774	356.01	259.46
ENSG00000164111.15	ENST00000296511.10;ENST00000501272.6;ENST00000506395.5;ENST00000509016.5;ENST00000509648.5;ENST00000511552.5;ENST00000513428.5;ENST00000513523.1;ENST00000513728.1;ENST00000515017.5;ENST00000515717.1	1434.61	1335.61	10150	351.45	256.13
ENSG00000100129.18	ENST00000381683.10;ENST00000406934.5;ENST00000412331.6;ENST00000414316.5;ENST00000436452.6;ENST00000439997.5;ENST00000450376.1;ENST00000451427.1;ENST00000460638.1;ENST00000464790.1;ENST00000476955.5;ENST00000477256.5;ENST00000482600.5;ENST00000624234.3;ENST00000652021.1	1347.12	1248.12	9340.93	346.11	252.24
ENSG00000116459.11	ENST00000369721.8;ENST00000369722.8;ENST00000464154.1;ENST00000468818.1;ENST00000483994.1;ENST00000493119.5	819.87	720.87	5279.66	338.71	246.85
ENSG00000150593.18	ENST00000280154.12;ENST00000393104.6;ENST00000444997.1;ENST00000462577.5;ENST00000467574.5;ENST00000481353.5;ENST00000483595.1;ENST00000483670.5;ENST00000489049.5;ENST00000492932.5;ENST00000498367.1	1251.42	1152.42	8436.19	338.54	246.72
ENSG00000142515.16	ENST00000326003.7;ENST00000360617.7;ENST00000422986.6;ENST00000593997.5;ENST00000595151.5;ENST00000595392.5;ENST00000595952.5;ENST00000596185.5;ENST00000596333.1;ENST00000597286.5;ENST00000597483.5;ENST00000598145.1;ENST00000601349.5;ENST00000601503.5;ENST00000601812.1	1470.57	1371.57	9965	336	244.87
ENSG00000168028.14	ENST00000301821.11;ENST00000443003.2;ENST00000444512.2;ENST00000458478.5;ENST00000475346.1;ENST00000477325.1;ENST00000478027.2;ENST00000487876.1;ENST00000495394.1	1112.58	1013.58	7358.56	335.74	244.69
ENSG00000136238.18	ENST00000348035.9;ENST00000356142.4;ENST00000473564.1;ENST00000488373.5;ENST00000495499.1;ENST00000497741.5	1175.88	1076.88	7804.72	335.17	244.27
ENSG00000213178.3	ENST00000418623.1	410	311	2252.55	334.96	244.11
ENSG00000184007.22	ENST00000457805.6;ENST00000468531.1;ENST00000470404.5;ENST00000475464.1;ENST00000484483.1;ENST00000489313.1;ENST00000494444.2;ENST00000524384.5;ENST00000526960.1;ENST00000528253.3;ENST00000528840.1;ENST00000529477.5;ENST00000532001.6;ENST00000532289.1;ENST00000533408.1;ENST00000534796.5;ENST00000602683.5;ENST00000602725.5;ENST00000647444.2;ENST00000649841.1	1528.55	1429.55	10290	332.88	242.6
ENSG00000211689.7	ENST00000443402.6	2730	2631	18832.3	331.02	241.25
ENSG00000124767.7	ENST00000373365.5;ENST00000470973.1	2014.96	1915.96	13645	329.35	240.03
ENSG00000143761.16	ENST00000272102.10;ENST00000469235.5;ENST00000470558.5;ENST00000470670.5;ENST00000473546.1;ENST00000473949.5;ENST00000477451.5;ENST00000478336.5;ENST00000478424.5;ENST00000482962.5;ENST00000490705.1;ENST00000497165.5;ENST00000540651.5;ENST00000541182.1	1774.85	1675.85	11927	329.13	239.87
ENSG00000133835.18	ENST00000414835.7;ENST00000442060.7;ENST00000503168.5;ENST00000503310.1;ENST00000507353.1;ENST00000507695.1;ENST00000508750.1;ENST00000509514.6;ENST00000509606.1;ENST00000509951.5;ENST00000510025.7;ENST00000511186.5;ENST00000512029.1;ENST00000512644.1;ENST00000512841.6;ENST00000513628.5;ENST00000515235.6;ENST00000515320.5;ENST00000518349.6;ENST00000519184.5;ENST00000520216.5;ENST00000520244.6;ENS…	1020.05	921.05	6548	328.78	239.61
ENSG00000112308.13	ENST00000378102.3;ENST00000378119.9	1231.77	1132.77	7975.75	325.62	237.3
ENSG00000186298.12	ENST00000335007.10;ENST00000340766.9;ENST00000546904.1;ENST00000546933.5;ENST00000550261.5;ENST00000550991.5;ENST00000551582.1;ENST00000551676.5;ENST00000551690.1;ENST00000553024.1;ENST00000620030.1	1043.23	944.23	6646	325.5	237.22
ENSG00000170315.14	ENST00000302182.8;ENST00000395837.1;ENST00000395839.5;ENST00000535788.1;ENST00000577640.1;ENST00000577958.1;ENST00000578649.1;ENST00000578706.5;ENST00000614404.1	736.16	637.16	4443.06	322.48	235.02
ENSG00000083845.9	ENST00000196551.8;ENST00000596046.1;ENST00000596314.5;ENST00000598098.5;ENST00000598495.5;ENST00000598807.1;ENST00000599232.1;ENST00000599909.1;ENST00000601521.5	749.46	650.46	4488.4	319.12	232.57
ENSG00000165502.7	ENST00000298289.7	676	577	3966	317.87	231.66
ENSG00000102172.16	ENST00000379404.5;ENST00000404933.7;ENST00000457085.1;ENST00000478094.1	1550.81	1451.81	9977.62	317.83	231.63
ENSG00000169567.13	ENST00000304043.10;ENST00000504202.1;ENST00000506207.2;ENST00000506908.2;ENST00000508488.2;ENST00000508495.5;ENST00000511475.6;ENST00000513012.2;ENST00000513345.6;ENST00000520028.2;ENST00000675100.1;ENST00000675135.1;ENST00000675372.1;ENST00000675491.1;ENST00000676117.1	866.34	767.34	5262	317.13	231.12
ENSG00000188257.12	ENST00000375111.7;ENST00000400520.8;ENST00000461140.1;ENST00000482011.2;ENST00000496748.1;ENST00000649436.1	697.22	598.22	4097	316.72	230.82
ENSG00000129514.8	ENST00000250448.5;ENST00000545425.2;ENST00000553751.1;ENST00000554607.1;ENST00000557418.1	2266.69	2167.69	14805	315.85	230.19
ENSG00000079459.13	ENST00000220584.9;ENST00000443614.6;ENST00000446331.6;ENST00000525283.5;ENST00000525551.1;ENST00000525571.1;ENST00000525607.5;ENST00000525777.5;ENST00000525900.5;ENST00000525954.5;ENST00000527045.1;ENST00000528643.5;ENST00000528729.1;ENST00000528812.5;ENST00000529464.5;ENST00000529521.1;ENST00000530337.5;ENST00000530664.5;ENST00000531249.2;ENST00000531733.1;ENST00000532266.5;ENST00000538689.4;ENS…	984.54	885.54	6042.31	315.55	229.97
ENSG00000116288.13	ENST00000338639.10;ENST00000377488.5;ENST00000377491.5;ENST00000377493.9;ENST00000460192.5;ENST00000465354.5;ENST00000469225.1;ENST00000493373.5;ENST00000493678.5;ENST00000497113.1	672.24	573.24	3885	313.42	228.42
ENSG00000140263.15	ENST00000267814.14;ENST00000558574.2;ENST00000558580.1;ENST00000558789.5;ENST00000559230.5;ENST00000559562.1;ENST00000560488.5;ENST00000674211.1;ENST00000674368.1;ENST00000674387.1;ENST00000674405.1;ENST00000674487.1	4779.52	4680.52	31623	312.45	227.71
ENSG00000139112.11	ENST00000266458.10;ENST00000421801.6;ENST00000535576.5;ENST00000537201.5;ENST00000539170.5;ENST00000539289.5;ENST00000539408.5;ENST00000540424.5;ENST00000541453.1;ENST00000541960.5;ENST00000542722.5;ENST00000543602.5;ENST00000544284.5;ENST00000545047.5;ENST00000545290.1;ENST00000545859.5;ENST00000545887.1;ENST00000546017.5;ENST00000629504.1	1251.08	1152.08	7759.31	311.47	226.99
ENSG00000115758.13	ENST00000234111.9;ENST00000405333.5;ENST00000443218.1;ENST00000446285.5	2205.06	2106.06	14130	310.27	226.12
ENSG00000104408.11	ENST00000220849.10;ENST00000518100.6;ENST00000518345.2;ENST00000518442.5;ENST00000518634.1;ENST00000519030.6;ENST00000519413.1;ENST00000519517.5;ENST00000519627.2;ENST00000521297.2;ENST00000521440.6;ENST00000521614.6;ENST00000522088.1;ENST00000522352.6;ENST00000522445.6;ENST00000522887.1;ENST00000523646.1;ENST00000523674.2;ENST00000676487.1;ENST00000676530.1;ENST00000676548.1;ENST00000676642.1;EN…	1061.83	962.83	6422.93	308.5	224.83
ENSG00000125868.16	ENST00000246069.12;ENST00000449141.2;ENST00000474024.5	1730.11	1631.11	10767.9	305.3	222.5
ENSG00000049759.20	ENST00000256830.13;ENST00000356462.10;ENST00000357895.9;ENST00000382850.8;ENST00000400345.8;ENST00000431212.6;ENST00000435432.6;ENST00000456173.6;ENST00000456986.5;ENST00000585323.5;ENST00000585363.5;ENST00000585594.6;ENST00000585970.1;ENST00000586263.5;ENST00000586268.5;ENST00000587190.5;ENST00000587246.1;ENST00000587547.1;ENST00000587634.6;ENST00000587881.1;ENST00000588066.5;ENST00000588494.5;E…	2960.54	2861.54	18803.6	303.89	221.47
ENSG00000213639.10	ENST00000296122.10;ENST00000358506.6;ENST00000395366.3;ENST00000418910.1;ENST00000420282.5;ENST00000427786.1;ENST00000441461.5;ENST00000455580.5;ENST00000464273.1	4076.28	3977.28	25904.9	301.21	219.52
ENSG00000242616.4	ENST00000374293.5	1201	1102	7160.21	300.48	218.99
ENSG00000147140.17	ENST00000276079.13;ENST00000373841.5;ENST00000373856.8;ENST00000413858.5;ENST00000418921.1;ENST00000420903.6;ENST00000450092.6;ENST00000454976.2;ENST00000471419.7;ENST00000472185.1;ENST00000473525.2;ENST00000474431.5;ENST00000486613.6;ENST00000490044.5;ENST00000535149.5;ENST00000676495.1;ENST00000676499.1;ENST00000676797.1;ENST00000677014.1;ENST00000677218.1;ENST00000677245.1;ENST00000677274.1;EN…	1019.68	920.68	5923.28	297.53	216.84
ENSG00000149806.11	ENST00000279259.7;ENST00000434372.2;ENST00000525297.5;ENST00000526555.5;ENST00000527548.5;ENST00000529259.1;ENST00000529639.6;ENST00000531357.1;ENST00000531743.5	516.21	417.21	2677.51	296.79	216.3
ENSG00000164924.18	ENST00000353245.7;ENST00000395948.6;ENST00000395951.7;ENST00000395953.6;ENST00000395956.7;ENST00000395957.6;ENST00000395958.6;ENST00000418997.1;ENST00000419477.6;ENST00000437293.5;ENST00000457309.2;ENST00000480304.5;ENST00000492736.1;ENST00000517727.5;ENST00000518736.5;ENST00000521309.5;ENST00000521328.5;ENST00000521607.5;ENST00000522542.5;ENST00000522819.5;ENST00000523131.1;ENST00000523848.5;ENS…	2720.49	2621.49	16762.2	295.7	215.51
ENSG00000163467.12	ENST00000368251.1;ENST00000368252.5;ENST00000368253.6;ENST00000368254.6;ENST00000368255.7;ENST00000466306.5;ENST00000470342.5;ENST00000481479.5	495.89	396.89	2537	295.62	215.44
ENSG00000179010.16	ENST00000320912.8;ENST00000382581.5;ENST00000507420.1;ENST00000512914.1	1576.08	1477.08	9382	293.74	214.08
ENSG00000165119.21	ENST00000351839.7;ENST00000360384.9;ENST00000376256.2;ENST00000376263.8;ENST00000376281.8;ENST00000457156.5;ENST00000472778.5;ENST00000481820.6;ENST00000483135.1;ENST00000492865.1;ENST00000493362.1	1531.44	1432.44	9083.98	293.28	213.74
ENSG00000105640.13	ENST00000222247.10;ENST00000597648.5;ENST00000599870.1;ENST00000599898.5;ENST00000600147.5;ENST00000600238.1;ENST00000602216.1	582.82	483.82	3059.83	292.48	213.15
ENSG00000142168.15	ENST00000270142.11;ENST00000389995.4;ENST00000470944.1;ENST00000476106.5	896.97	797.97	5041	292.15	212.91
ENSG00000116251.11	ENST00000234875.9;ENST00000462296.5;ENST00000465335.1;ENST00000465387.5;ENST00000471204.5;ENST00000480661.1;ENST00000497965.5	980.21	881.21	5562.43	291.92	212.75
ENSG00000125148.7	ENST00000245185.6;ENST00000561491.1;ENST00000562017.1;ENST00000563985.1;ENST00000567300.1	410.37	311.37	1960.74	291.22	212.24
ENSG00000147081.15	ENST00000358526.7;ENST00000376064.7;ENST00000437370.2;ENST00000448865.5;ENST00000480926.1;ENST00000481402.5	1329.58	1230.58	7709	289.71	211.14
ENSG00000090060.19	ENST00000216277.13;ENST00000392990.6;ENST00000553357.5;ENST00000553461.1;ENST00000553689.5;ENST00000553940.1;ENST00000554130.5;ENST00000554135.1;ENST00000554666.5;ENST00000554887.5;ENST00000555021.1;ENST00000555131.1;ENST00000555224.1;ENST00000555508.1;ENST00000555626.5;ENST00000555701.5;ENST00000555912.1;ENST00000556248.1;ENST00000556283.1;ENST00000556459.1;ENST00000556619.5;ENST00000556787.5;EN…	1637.84	1538.84	9525	286.25	208.62
ENSG00000103942.13	ENST00000304231.12;ENST00000450735.7;ENST00000500334.1;ENST00000558090.2;ENST00000558552.1;ENST00000558817.1;ENST00000560374.5;ENST00000561345.5;ENST00000619240.1;ENST00000619367.1	2302.12	2203.12	13565	284.75	207.52
ENSG00000135373.13	ENST00000257831.8;ENST00000450654.6;ENST00000525253.5;ENST00000527001.5;ENST00000527935.1;ENST00000529161.1;ENST00000529527.5;ENST00000530286.5;ENST00000531728.5;ENST00000531794.5;ENST00000532302.1;ENST00000533754.5	4141.03	4042.03	24853	284.35	207.23
ENSG00000069974.16	ENST00000336787.6;ENST00000396307.6;ENST00000561545.1;ENST00000563262.5;ENST00000564609.5;ENST00000565776.1;ENST00000565972.5;ENST00000566877.5;ENST00000567380.5;ENST00000567639.1;ENST00000568803.1;ENST00000569493.5	2152.16	2053.16	12603	283.88	206.88
ENSG00000088832.18	ENST00000381715.4;ENST00000381719.8;ENST00000381724.8;ENST00000400137.9;ENST00000439640.5;ENST00000460490.2;ENST00000474657.6;ENST00000474726.5;ENST00000612074.5;ENST00000614856.2;ENST00000618612.5;ENST00000677078.1;ENST00000677335.1;ENST00000677533.1;ENST00000677937.1;ENST00000678136.1;ENST00000678325.1;ENST00000678408.1;ENST00000679195.1	1456.9	1357.9	8285.88	282.19	205.66
ENSG00000096060.15	ENST00000357266.9;ENST00000536438.5;ENST00000539068.5;ENST00000542713.1	3750.32	3651.32	22260	281.94	205.47
ENSG00000104765.16	ENST00000380629.7;ENST00000518611.5;ENST00000520077.5;ENST00000520409.5;ENST00000521254.1;ENST00000523515.5;ENST00000523949.5	1172.04	1073.04	6528	281.34	205.04
ENSG00000153187.20	ENST00000283179.14;ENST00000366525.8;ENST00000366527.4;ENST00000440865.2;ENST00000444376.7;ENST00000465881.2;ENST00000468690.2;ENST00000475997.6;ENST00000476241.2;ENST00000483966.3;ENST00000489705.2;ENST00000638230.1;ENST00000638301.1;ENST00000638475.1;ENST00000638589.1;ENST00000638716.1;ENST00000638952.1;ENST00000639064.1;ENST00000639628.1;ENST00000639667.1;ENST00000639824.1;ENST00000639880.1;EN…	1831.98	1732.98	10534.7	281.13	204.88
ENSG00000184009.13	ENST00000570382.2;ENST00000571691.6;ENST00000571721.6;ENST00000572105.7;ENST00000573283.7;ENST00000574671.6;ENST00000575087.5;ENST00000575659.6;ENST00000575842.5;ENST00000575994.6;ENST00000576209.5;ENST00000576214.3;ENST00000576544.6;ENST00000576917.5;ENST00000615544.5;ENST00000644774.2;ENST00000679410.1;ENST00000679480.1;ENST00000679535.1;ENST00000679778.1;ENST00000680227.1;ENST00000680727.1;ENS…	1839.76	1740.76	10463	277.97	202.58
ENSG00000167283.9	ENST00000300688.8;ENST00000524422.2;ENST00000527186.1;ENST00000529460.1;ENST00000529770.5;ENST00000529790.5;ENST00000533172.5;ENST00000534385.2;ENST00000684822.1;ENST00000686391.1;ENST00000688882.1;ENST00000689460.1;ENST00000690793.1	578.83	479.83	2877.63	277.35	202.13
ENSG00000089220.5	ENST00000261313.3;ENST00000542939.1	1431	1332	7983	277.16	201.99
ENSG00000118680.14	ENST00000237500.10;ENST00000400175.9;ENST00000581193.5;ENST00000584539.1;ENST00000648965.1	1042.23	943.23	5635.7	276.32	201.37
ENSG00000234287.1	ENST00000457554.1	255	156	931.27	276.08	201.2
ENSG00000176256.11	ENST00000425537.1;ENST00000458277.1;ENST00000519684.5;ENST00000522796.1;ENST00000681531.1	669.86	570.86	3377	273.58	199.38
ENSG00000182670.13	ENST00000354749.6;ENST00000355666.5;ENST00000399010.5;ENST00000399017.6;ENST00000411496.1;ENST00000414818.1;ENST00000418766.5;ENST00000428693.1;ENST00000438055.5;ENST00000450533.5;ENST00000460328.5;ENST00000463216.5;ENST00000469939.1;ENST00000472398.5;ENST00000476784.5;ENST00000479930.5;ENST00000481605.5;ENST00000484047.5;ENST00000485402.5;ENST00000487711.5;ENST00000488522.1;ENST00000491952.1;ENS…	3335.8	3236.8	19128.2	273.3	199.17
ENSG00000183283.16	ENST00000412716.8;ENST00000425012.6;ENST00000436900.2;ENST00000439799.6;ENST00000449723.7;ENST00000549041.1;ENST00000549497.5;ENST00000549555.5;ENST00000549732.6;ENST00000551313.1;ENST00000551534.5;ENST00000551919.5;ENST00000552173.5;ENST00000552459.2;ENST00000604900.5	1447.64	1348.64	7939	272.24	198.4
ENSG00000227191.8	ENST00000436911.6	1013	914	5376.66	272.05	198.26
ENSG00000131171.13	ENST00000373212.6;ENST00000463546.5;ENST00000474113.1;ENST00000481106.5	1457.82	1358.82	7952	270.64	197.24
ENSG00000114573.10	ENST00000273398.8;ENST00000461496.1;ENST00000462855.1;ENST00000470455.5;ENST00000475322.1;ENST00000496747.5	1673.31	1574.31	9150	268.79	195.89
ENSG00000167751.13	ENST00000325321.8;ENST00000358049.8;ENST00000391810.6;ENST00000593493.5;ENST00000594174.5;ENST00000595050.1;ENST00000595173.1;ENST00000595316.5;ENST00000595375.5;ENST00000596950.5;ENST00000597439.1;ENST00000597461.1;ENST00000597509.5;ENST00000597727.5;ENST00000597911.1;ENST00000599121.5;ENST00000599280.5;ENST00000599568.1;ENST00000600690.5;ENST00000600755.5;ENST00000600866.1;ENST00000601114.1;ENS…	2164.89	2065.89	11973	268.02	195.33
ENSG00000140264.21	ENST00000249786.9;ENST00000339624.9;ENST00000381359.5;ENST00000402131.5;ENST00000403425.5;ENST00000409291.5;ENST00000409614.1;ENST00000409617.6;ENST00000409646.5;ENST00000409960.6;ENST00000430901.1;ENST00000445816.5;ENST00000448830.2;ENST00000474290.1;ENST00000475927.5;ENST00000486144.1;ENST00000630046.2;ENST00000674451.1	980	881	5102.16	267.83	195.19
ENSG00000092841.19	ENST00000293422.9;ENST00000348108.8;ENST00000536128.5;ENST00000546630.1;ENST00000546845.1;ENST00000547408.5;ENST00000547649.5;ENST00000547703.5;ENST00000548293.5;ENST00000548400.5;ENST00000548580.5;ENST00000548725.5;ENST00000549017.5;ENST00000549392.5;ENST00000549566.5;ENST00000550184.5;ENST00000550639.1;ENST00000550697.6;ENST00000551589.5;ENST00000551954.1;ENST00000552297.5	614.68	515.68	2975.51	266.84	194.47
ENSG00000178741.12	ENST00000322347.11;ENST00000562233.5;ENST00000564811.1;ENST00000567270.5;ENST00000568517.1;ENST00000568783.5	583.88	484.88	2792	266.29	194.07
ENSG00000154723.13	ENST00000284971.8;ENST00000400087.7;ENST00000400090.7;ENST00000400093.3;ENST00000400094.5;ENST00000400099.5;ENST00000457143.6;ENST00000486002.1	532.09	433.09	2482.15	265.05	193.16
ENSG00000070831.17	ENST00000315554.13;ENST00000344548.7;ENST00000400259.5;ENST00000411827.1;ENST00000498236.1;ENST00000648594.1;ENST00000651171.1;ENST00000652582.1;ENST00000656825.1;ENST00000662562.1;ENST00000667384.1	1212	1113	6367.16	264.56	192.81
ENSG00000170889.14	ENST00000302907.9;ENST00000391751.7;ENST00000391752.5;ENST00000391753.6;ENST00000402367.5;ENST00000436445.5;ENST00000441429.1;ENST00000445961.5;ENST00000448962.5;ENST00000460761.1;ENST00000484121.5;ENST00000495002.5;ENST00000626547.2	722.19	623.19	3563.61	264.45	192.73
ENSG00000196504.19	ENST00000354363.11;ENST00000410080.8;ENST00000448428.2;ENST00000450303.6;ENST00000467114.2;ENST00000471167.1;ENST00000471701.1;ENST00000472760.1;ENST00000486100.1;ENST00000489741.1;ENST00000493468.7;ENST00000545856.7	950.83	851.83	4868	264.29	192.61
ENSG00000088986.11	ENST00000242577.11;ENST00000392508.2;ENST00000392509.6;ENST00000548214.1;ENST00000548342.5;ENST00000549649.5;ENST00000549989.1;ENST00000550178.1;ENST00000550845.5;ENST00000552316.1;ENST00000552870.1	666.48	567.48	3229	263.15	191.78
ENSG00000120742.11	ENST00000239944.7;ENST00000463647.1;ENST00000479209.1;ENST00000484608.2;ENST00000487153.1;ENST00000490945.1;ENST00000491195.1;ENST00000491660.1	2688.18	2589.18	14726	263.03	191.69
ENSG00000138757.15	ENST00000357854.7;ENST00000359707.9;ENST00000395719.7;ENST00000499709.3;ENST00000502654.5;ENST00000503660.5;ENST00000507133.2;ENST00000507252.5;ENST00000507701.1;ENST00000507745.5;ENST00000507947.5;ENST00000508510.6;ENST00000509100.6;ENST00000509561.6;ENST00000510902.2;ENST00000511146.5;ENST00000511868.6;ENST00000513927.1;ENST00000515457.6;ENST00000676470.1;ENST00000676485.1;ENST00000676493.1;ENS…	2577.75	2478.75	13969	260.62	189.94
ENSG00000147677.12	ENST00000276682.8;ENST00000517974.1;ENST00000518034.5;ENST00000518949.5;ENST00000518995.5;ENST00000519046.5;ENST00000520289.1;ENST00000520813.1;ENST00000521861.6;ENST00000522453.1;ENST00000522800.5	1265.39	1166.39	6551	259.74	189.3
ENSG00000007168.14	ENST00000397193.7;ENST00000397195.10;ENST00000570400.1;ENST00000571289.1;ENST00000571495.2;ENST00000572915.6;ENST00000574213.1;ENST00000574468.1;ENST00000574816.5;ENST00000575477.5;ENST00000576586.5;ENST00000609078.1;ENST00000610190.2;ENST00000674608.1;ENST00000674717.1;ENST00000675084.1;ENST00000675202.1;ENST00000675331.1;ENST00000675385.1;ENST00000675390.1;ENST00000675430.1;ENST00000675574.1;EN…	1543.62	1444.62	8021.72	256.8	187.15
ENSG00000115648.14	ENST00000264605.8;ENST00000338530.8;ENST00000409373.5;ENST00000410032.5;ENST00000415753.5;ENST00000422695.5;ENST00000429898.5;ENST00000432475.5;ENST00000434770.1;ENST00000436965.5;ENST00000437893.5;ENST00000464123.5;ENST00000468178.5;ENST00000469619.5;ENST00000477222.5;ENST00000477457.1;ENST00000477501.5;ENST00000478712.5;ENST00000482528.1;ENST00000485956.1;ENST00000489967.1;ENST00000494110.5;ENS…	1105.36	1006.36	5546	254.86	185.74
ENSG00000067064.12	ENST00000381344.8;ENST00000427898.5;ENST00000429642.2;ENST00000482091.1;ENST00000491735.1	2708.07	2609.07	14356.4	254.47	185.45
ENSG00000151239.14	ENST00000395510.7;ENST00000546506.5;ENST00000546662.5;ENST00000547459.5;ENST00000547564.1;ENST00000547961.1;ENST00000548315.5;ENST00000548403.1;ENST00000550371.1;ENST00000551789.1;ENST00000552521.5	1140.03	1041.03	5724.41	254.3	185.33
ENSG00000163206.6	ENST00000368765.4	770	671	3680	253.63	184.84
ENSG00000167460.17	ENST00000300933.9;ENST00000344824.11;ENST00000586193.6;ENST00000586499.6;ENST00000586833.7;ENST00000587201.6;ENST00000588032.6;ENST00000588410.2;ENST00000588483.2;ENST00000589897.1;ENST00000590180.3;ENST00000591226.2;ENST00000591645.3;ENST00000592138.6;ENST00000642221.1;ENST00000642789.1;ENST00000643494.1;ENST00000643579.2;ENST00000645471.1;ENST00000646575.1;ENST00000646974.2;ENST00000647037.1;EN…	2136.36	2037.36	11146.9	253.02	184.4
ENSG00000254999.4	ENST00000530758.2	1150	1051	5731	252.18	183.78
ENSG00000176788.9	ENST00000322611.4;ENST00000606445.1;ENST00000616743.1	1732.23	1633.23	8880	251.44	183.25
ENSG00000169714.17	ENST00000422453.7;ENST00000441626.6;ENST00000446936.6;ENST00000451728.6;ENST00000500450.6;ENST00000502372.1;ENST00000502976.5;ENST00000504813.5;ENST00000507573.1;ENST00000512338.1	1668.87	1569.87	8513	250.78	182.77
ENSG00000113645.15	ENST00000265293.9;ENST00000393895.7;ENST00000517425.5;ENST00000517646.1;ENST00000518204.1;ENST00000518334.1;ENST00000519659.5;ENST00000519859.1;ENST00000521089.5;ENST00000521391.1;ENST00000522140.1;ENST00000523043.5;ENST00000524038.5;ENST00000524093.5;ENST00000524228.5;ENST00000624315.1	851.28	752.28	4041	248.42	181.04
ENSG00000198258.11	ENST00000358666.7;ENST00000586895.6;ENST00000588141.1;ENST00000588595.5;ENST00000589372.1;ENST00000589960.5;ENST00000590068.1;ENST00000593087.1	410.11	311.11	1667	247.8	180.59
ENSG00000123349.15	ENST00000243040.10;ENST00000334478.9;ENST00000351500.7;ENST00000547130.6;ENST00000547228.1;ENST00000548984.1;ENST00000549759.2;ENST00000549995.1;ENST00000550069.2;ENST00000550513.1;ENST00000550846.5;ENST00000550880.5;ENST00000550964.6;ENST00000551018.5;ENST00000551223.5;ENST00000552341.5;ENST00000552548.6;ENST00000552742.6;ENST00000553171.2;ENST00000628881.2;ENST00000676468.1;ENST00000677184.1;EN…	575.8	476.8	2544.95	246.84	179.89
ENSG00000172869.15	ENST00000311085.8;ENST00000502516.5;ENST00000503802.5;ENST00000504031.1;ENST00000504497.1;ENST00000505312.5;ENST00000507552.1;ENST00000509902.5;ENST00000510924.1;ENST00000511622.5;ENST00000512281.1;ENST00000514151.1;ENST00000514595.1;ENST00000515335.1;ENST00000539542.6	5666.02	5567.02	29668	246.46	179.61
ENSG00000141367.12	ENST00000269122.8;ENST00000393043.5;ENST00000466513.1;ENST00000472129.3;ENST00000472651.5;ENST00000475458.1;ENST00000483176.2;ENST00000496076.1;ENST00000498711.1;ENST00000579456.5;ENST00000579815.1;ENST00000580081.1;ENST00000584313.5;ENST00000585198.1;ENST00000621829.4	3446.98	3347.98	17829.3	246.28	179.49
ENSG00000111845.5	ENST00000379568.4	1523	1424	7557	245.42	178.86
ENSG00000234741.9	ENST00000412059.6;ENST00000414075.6;ENST00000416952.6;ENST00000421068.5;ENST00000422008.6;ENST00000422183.6;ENST00000422207.5;ENST00000425771.6;ENST00000430245.5;ENST00000431268.5;ENST00000432536.5;ENST00000434796.5;ENST00000436285.6;ENST00000436656.6;ENST00000442067.6;ENST00000443799.5;ENST00000444470.6;ENST00000448718.6;ENST00000449289.6;ENST00000449589.6;ENST00000450589.6;ENST00000451607.5;ENS…	662.28	563.28	2980.41	244.7	178.33
ENSG00000110955.9	ENST00000262030.8;ENST00000547250.5;ENST00000547808.5;ENST00000548474.2;ENST00000548647.1;ENST00000550162.1;ENST00000551020.5;ENST00000551182.1;ENST00000551570.5;ENST00000552959.5;ENST00000553007.2	961.28	862.28	4561	244.62	178.27
ENSG00000113328.19	ENST00000340828.7;ENST00000393929.5;ENST00000504553.2;ENST00000506186.1;ENST00000509143.1;ENST00000509425.1;ENST00000510097.5;ENST00000510664.5;ENST00000511490.4;ENST00000511683.6;ENST00000512163.5;ENST00000512532.1;ENST00000514367.1	1687.26	1588.26	8377	243.92	177.76
ENSG00000111843.14	ENST00000229563.6;ENST00000466421.5;ENST00000467415.5;ENST00000495549.1;ENST00000541412.5	961.26	862.26	4537	243.34	177.34
ENSG00000173436.15	ENST00000322753.7;ENST00000462646.5;ENST00000467029.5;ENST00000479642.1;ENST00000481464.5;ENST00000485362.1;ENST00000486890.5;ENST00000498067.1;ENST00000498642.5;ENST00000617872.4;ENST00000648702.1	512.47	413.47	2174.68	243.24	177.27
ENSG00000111639.8	ENST00000229238.5;ENST00000537701.5;ENST00000538814.5;ENST00000540949.1;ENST00000543164.5;ENST00000543703.1;ENST00000543959.5	554.41	455.41	2346.08	238.24	173.63
ENSG00000241343.10	ENST00000372849.8;ENST00000392994.7;ENST00000427805.6;ENST00000465340.5;ENST00000465744.5;ENST00000471855.1;ENST00000489407.1;ENST00000491851.5;ENST00000553110.8;ENST00000614077.4	406.74	307.74	1576.46	236.91	172.65
ENSG00000247595.5	ENST00000501599.3;ENST00000511927.2;ENST00000542172.1;ENST00000634992.1;ENST00000635674.2;ENST00000636011.1;ENST00000636313.1	378.46	279.46	1430.78	236.77	172.56
ENSG00000142864.15	ENST00000361219.11;ENST00000370990.5;ENST00000370994.8;ENST00000370995.6;ENST00000462814.1;ENST00000484880.1;ENST00000490406.1;ENST00000493607.1	1811.9	1712.9	8764.63	236.63	172.46
ENSG00000196205.8	ENST00000436459.2	1389	1290	6582.91	236	171.99
ENSG00000067560.14	ENST00000265538.3;ENST00000418115.6;ENST00000422781.6;ENST00000431929.2;ENST00000445425.6;ENST00000454011.7;ENST00000676712.2;ENST00000677684.1;ENST00000678200.1;ENST00000678921.2;ENST00000679208.1	1768.14	1669.14	8492.14	235.29	171.47
ENSG00000060138.13	ENST00000228251.9;ENST00000279550.11;ENST00000366286.6;ENST00000366290.2;ENST00000536107.5;ENST00000536823.5;ENST00000539204.5;ENST00000540447.5;ENST00000540747.1;ENST00000540975.5;ENST00000541351.3;ENST00000542002.5;ENST00000542641.5;ENST00000544501.1;ENST00000544504.5;ENST00000544622.4;ENST00000546164.5;ENST00000546298.5	822.31	723.31	3672.04	234.78	171.1
ENSG00000215845.11	ENST00000318289.14;ENST00000368023.7;ENST00000368024.5;ENST00000423014.3;ENST00000462952.1;ENST00000466967.1;ENST00000486084.1	502.03	403.03	2042	234.31	170.76
ENSG00000125952.20	ENST00000246163.2;ENST00000284165.10;ENST00000341653.6;ENST00000358402.8;ENST00000358664.9;ENST00000394606.6;ENST00000553928.5;ENST00000553951.1;ENST00000554709.1;ENST00000555419.5;ENST00000555667.5;ENST00000555932.5;ENST00000556443.5;ENST00000556702.1;ENST00000556892.5;ENST00000556979.5;ENST00000557277.5;ENST00000557746.5;ENST00000618858.4;ENST00000651648.1	723.4	624.4	3160.98	234.12	170.62
ENSG00000112972.15	ENST00000325110.11;ENST00000433297.2;ENST00000507004.1;ENST00000507293.1;ENST00000508319.1;ENST00000511774.1;ENST00000514610.1	1490.8	1391.8	7026.87	233.49	170.16
ENSG00000276256.1	ENST00000612465.1	2195	2096	10576.8	233.37	170.07
ENSG00000143198.13	ENST00000367883.3;ENST00000367884.6;ENST00000367885.5;ENST00000367888.8;ENST00000367889.8;ENST00000460632.1;ENST00000461308.1;ENST00000461759.1;ENST00000477450.1;ENST00000488688.1;ENST00000494074.1;ENST00000495447.5;ENST00000609263.1;ENST00000627653.1	743.67	644.67	3247	232.93	169.75
ENSG00000153904.21	ENST00000284031.13;ENST00000426972.8;ENST00000633113.1	3695.52	3596.52	17976.7	231.15	168.46
ENSG00000272398.6	ENST00000606017.2;ENST00000610952.1;ENST00000615659.1;ENST00000619133.4;ENST00000619869.1;ENST00000620405.1;ENST00000621311.1;ENST00000622315.1	2036.33	1937.33	9664.64	230.71	168.13
ENSG00000133226.18	ENST00000323848.14;ENST00000374389.8;ENST00000461768.5;ENST00000462710.5;ENST00000466910.5;ENST00000468822.5;ENST00000470243.5;ENST00000471693.1;ENST00000474843.1;ENST00000478890.5;ENST00000479034.5;ENST00000485441.5;ENST00000485541.1;ENST00000488317.1;ENST00000489130.2;ENST00000490543.5;ENST00000494934.5;ENST00000495561.1;ENST00000496882.5;ENST00000593639.5;ENST00000596378.1;ENST00000600523.5	2309.28	2210.28	10984.9	229.84	167.5
ENSG00000198380.13	ENST00000357308.9;ENST00000361060.5;ENST00000494201.1;ENST00000674438.1;ENST00000674507.1	3783.92	3684.92	18250	229.04	166.92
ENSG00000159182.5	ENST00000290294.5	382	283	1401	228.94	166.85
ENSG00000108946.16	ENST00000358598.6;ENST00000392710.8;ENST00000392711.5;ENST00000536854.6;ENST00000585427.6;ENST00000585460.1;ENST00000585608.5;ENST00000585815.5;ENST00000585907.1;ENST00000585981.6;ENST00000586397.5;ENST00000586541.5;ENST00000588178.6;ENST00000588188.6;ENST00000589017.6;ENST00000589228.6;ENST00000589309.5;ENST00000589480.6;ENST00000592194.1;ENST00000592800.6;ENST00000686019.1;ENST00000689501.1;ENS…	1972.91	1873.91	9252.81	228.35	166.42
ENSG00000124490.14	ENST00000339139.5;ENST00000616725.4;ENST00000618917.4	1375.75	1276.75	6281	227.51	165.81
ENSG00000101079.21	ENST00000349004.6;ENST00000359675.6;ENST00000373773.7;ENST00000373803.6;ENST00000422536.2	2522.62	2423.62	11848	226.08	164.76
ENSG00000135387.21	ENST00000341394.9;ENST00000389645.7;ENST00000526477.5;ENST00000526494.5;ENST00000528856.5;ENST00000528948.1;ENST00000529307.1;ENST00000530008.1;ENST00000530820.5;ENST00000531668.1;ENST00000532755.5;ENST00000532820.5;ENST00000533562.1;ENST00000533641.5;ENST00000533657.5;ENST00000534042.5;ENST00000534825.5	2703.39	2604.39	12575	223.29	162.73
ENSG00000143742.14	ENST00000304786.12;ENST00000366838.1;ENST00000366839.8;ENST00000619790.4;ENST00000626563.2;ENST00000650651.1;ENST00000651465.1;ENST00000651653.1;ENST00000651761.1	1488.42	1389.42	6693.48	222.79	162.37
ENSG00000133313.15	ENST00000324262.9;ENST00000324301.12;ENST00000577355.2;ENST00000577409.1;ENST00000577600.5;ENST00000577669.5;ENST00000579583.5;ENST00000579624.1;ENST00000579847.5;ENST00000580229.1;ENST00000580672.5;ENST00000581272.5;ENST00000581513.5;ENST00000581600.1;ENST00000581912.1;ENST00000582260.5;ENST00000582589.5;ENST00000582620.5;ENST00000582666.5;ENST00000583203.5;ENST00000583216.5;ENST00000583399.5;EN…	1818.76	1719.76	8275	222.52	162.17
ENSG00000167468.19	ENST00000354171.13;ENST00000585362.6;ENST00000585480.1;ENST00000587648.5;ENST00000587932.2;ENST00000588919.5;ENST00000589115.6;ENST00000592940.2;ENST00000593032.5;ENST00000611653.4;ENST00000614791.1	754.46	655.46	3149	222.18	161.92
ENSG00000197111.16	ENST00000359282.9;ENST00000359462.9;ENST00000437231.5;ENST00000439930.7;ENST00000447282.5;ENST00000455667.7;ENST00000546463.6;ENST00000546652.6;ENST00000547048.5;ENST00000547859.2;ENST00000547987.2;ENST00000548190.1;ENST00000548933.5;ENST00000549272.1;ENST00000549863.5;ENST00000550192.5;ENST00000550520.6;ENST00000550585.5;ENST00000550733.1;ENST00000550910.1;ENST00000551104.5;ENST00000552296.6;ENS…	1301.41	1202.41	5747.64	221.06	161.11
ENSG00000108654.16	ENST00000225792.10;ENST00000450599.7;ENST00000540698.6;ENST00000577787.1;ENST00000577922.6;ENST00000578190.5;ENST00000578400.5;ENST00000578491.2;ENST00000578758.5;ENST00000578804.5;ENST00000579091.5;ENST00000579461.2;ENST00000579996.5;ENST00000580026.6;ENST00000581230.5;ENST00000581237.2;ENST00000581551.1;ENST00000581693.5;ENST00000581697.5;ENST00000581806.5;ENST00000582326.2;ENST00000583201.5;EN…	1729.79	1630.79	7773.96	220.45	160.66
ENSG00000214736.8	ENST00000398881.4;ENST00000398884.7	596.06	497.06	2366.82	220.21	160.48
ENSG00000163683.12	ENST00000295958.10;ENST00000505729.1;ENST00000507613.5;ENST00000510628.1;ENST00000511809.5;ENST00000512441.5;ENST00000630374.1	2850.85	2751.85	13101	220.17	160.46
ENSG00000101608.13	ENST00000217652.8;ENST00000536605.1;ENST00000577510.5;ENST00000578038.1;ENST00000578562.6;ENST00000578611.5;ENST00000579226.5;ENST00000580353.1;ENST00000580887.5;ENST00000583449.1;ENST00000585090.1;ENST00000608786.1	946.74	847.74	4027.3	219.7	160.11
ENSG00000104388.15	ENST00000262646.12;ENST00000396696.1;ENST00000429861.5;ENST00000452437.1;ENST00000466595.5;ENST00000481569.1;ENST00000525529.5;ENST00000529579.5;ENST00000530071.5;ENST00000531098.1;ENST00000531289.5;ENST00000534260.5	2129.41	2030.41	9615	219	159.6
ENSG00000164346.10	ENST00000296802.9;ENST00000513356.1;ENST00000514918.5;ENST00000515524.1;ENST00000610426.5	872.53	773.53	3659.34	218.78	159.44
ENSG00000182551.14	ENST00000327435.11;ENST00000382093.5;ENST00000415131.1	1905.95	1806.95	8547.37	218.76	159.43
ENSG00000113712.19	ENST00000261798.10;ENST00000377843.8;ENST00000503350.6;ENST00000504676.5;ENST00000515435.5;ENST00000515748.2;ENST00000515768.6;ENST00000523203.5;ENST00000606299.2;ENST00000606719.6;ENST00000606826.5;ENST00000657001.1;ENST00000657462.1;ENST00000657706.1;ENST00000661952.1;ENST00000662268.1;ENST00000670598.1	2366.48	2267.48	10719.7	218.63	159.34
ENSG00000166770.12	ENST00000585445.1;ENST00000586091.7;ENST00000586822.3;ENST00000588158.2;ENST00000588685.1;ENST00000591797.1;ENST00000592146.4;ENST00000594783.6;ENST00000601875.2;ENST00000654200.1;ENST00000654382.1;ENST00000661902.1;ENST00000664785.1;ENST00000665045.1;ENST00000667367.1;ENST00000669162.2;ENST00000670294.2;ENST00000685306.1;ENST00000691191.1;ENST00000693493.1	1190.28	1091.28	5119.64	216.96	158.12
ENSG00000164405.11	ENST00000378665.1;ENST00000378667.1;ENST00000378670.8;ENST00000480372.1;ENST00000496429.1;ENST00000498309.1	440.43	341.43	1595	216.04	157.45
ENSG00000015479.20	ENST00000394805.8;ENST00000502422.5;ENST00000502499.5;ENST00000502944.1;ENST00000503340.1;ENST00000503811.5;ENST00000504023.1;ENST00000504045.5;ENST00000504311.5;ENST00000504643.5;ENST00000505625.5;ENST00000507860.1;ENST00000508689.1;ENST00000509918.5;ENST00000510056.5;ENST00000511249.5;ENST00000511333.5;ENST00000511978.5;ENST00000512040.1;ENST00000512876.5;ENST00000513121.1;ENST00000513678.5;ENS…	1404.65	1305.65	6082.53	215.44	157.01
ENSG00000120992.18	ENST00000316963.8;ENST00000343231.10;ENST00000517297.5;ENST00000518546.5;ENST00000519272.5;ENST00000519891.5;ENST00000519926.5;ENST00000520718.1;ENST00000520896.5;ENST00000521352.5;ENST00000521856.1;ENST00000521898.5;ENST00000522007.5;ENST00000618741.1;ENST00000618914.4	1376.88	1277.88	5874.3	212.59	154.93
ENSG00000106682.16	ENST00000265753.13;ENST00000353999.6;ENST00000479338.5;ENST00000489484.5;ENST00000495187.2;ENST00000677570.1;ENST00000677681.1;ENST00000677998.1;ENST00000678341.1;ENST00000678438.1;ENST00000678815.1;ENST00000679161.1;ENST00000679266.1;ENST00000679287.1	2291.8	2192.8	10047	211.89	154.42
ENSG00000113558.19	ENST00000328392.10;ENST00000353411.11;ENST00000517625.5;ENST00000517691.1;ENST00000519054.5;ENST00000519321.5;ENST00000520417.1;ENST00000521216.5;ENST00000522552.5;ENST00000522855.5;ENST00000523359.1;ENST00000523966.5;ENST00000524288.1	919	820	3751.71	211.59	154.2
ENSG00000134248.14	ENST00000256644.8;ENST00000464240.1;ENST00000474861.6;ENST00000483260.5;ENST00000531779.1;ENST00000602318.6;ENST00000602858.5	588.65	489.65	2239.87	211.55	154.18
ENSG00000081181.8	ENST00000261783.4;ENST00000556491.1;ENST00000557120.5;ENST00000557319.1	1856.27	1757.27	8027.68	211.27	153.97
ENSG00000251562.9	ENST00000508832.2;ENST00000534336.1;ENST00000544868.2;ENST00000610481.1;ENST00000610851.1;ENST00000612781.1;ENST00000613376.1;ENST00000616527.4;ENST00000616691.1;ENST00000617489.1;ENST00000617791.1;ENST00000618132.1;ENST00000618227.1;ENST00000618925.1;ENST00000619449.2;ENST00000620465.4;ENST00000620902.1;ENST00000685846.1;ENST00000688218.1;ENST00000689729.1;ENST00000690116.1;ENST00000692086.1;ENS…	2189.93	2090.93	9519	210.54	153.44
ENSG00000114446.5	ENST00000264538.4;ENST00000465024.1;ENST00000468021.1;ENST00000478157.1;ENST00000485979.1;ENST00000492106.1	1145.39	1046.39	4745	209.71	152.83
ENSG00000138674.17	ENST00000264405.9;ENST00000311785.11;ENST00000348405.8;ENST00000355196.6;ENST00000395310.7;ENST00000436790.6;ENST00000443462.6;ENST00000448323.5;ENST00000500777.6;ENST00000503058.5;ENST00000503210.5;ENST00000503226.5;ENST00000503937.5;ENST00000505434.5;ENST00000505472.5;ENST00000505479.1;ENST00000505984.5;ENST00000506495.5;ENST00000506497.5;ENST00000507051.1;ENST00000507340.5;ENST00000507676.5;EN…	2296.68	2197.68	9938.63	209.14	152.42
ENSG00000143158.11	ENST00000271373.9;ENST00000367846.8;ENST00000458574.1	2176.38	2077.38	9373.39	208.67	152.07
ENSG00000166165.14	ENST00000348956.7;ENST00000553528.5;ENST00000553610.5;ENST00000553652.5;ENST00000553878.5;ENST00000553994.1;ENST00000554282.5;ENST00000554426.5;ENST00000554705.5;ENST00000554989.1;ENST00000555039.1;ENST00000555366.1;ENST00000555659.5;ENST00000555770.1;ENST00000557287.1;ENST00000557530.1;ENST00000557569.1;ENST00000689346.1	814.49	715.49	3228	208.64	152.06
ENSG00000164713.10	ENST00000297290.4;ENST00000456357.6;ENST00000473967.1;ENST00000474291.1;ENST00000485422.4;ENST00000491463.4;ENST00000539286.5	674.49	575.49	2590.32	208.16	151.7
ENSG00000072364.13	ENST00000265343.10;ENST00000378593.6;ENST00000378595.7;ENST00000421773.1;ENST00000425658.1;ENST00000465484.1;ENST00000477369.5;ENST00000478588.5;ENST00000491831.5	2880.17	2781.17	12446	206.96	150.83
ENSG00000170421.13	ENST00000293308.11;ENST00000546542.1;ENST00000546583.5;ENST00000546826.5;ENST00000546897.5;ENST00000546900.1;ENST00000546921.1;ENST00000547031.5;ENST00000547176.3;ENST00000548998.5;ENST00000549176.1;ENST00000549198.1;ENST00000550170.5;ENST00000551318.1;ENST00000552150.5;ENST00000552551.5;ENST00000619952.2;ENST00000692008.1	1279.57	1180.57	5272.1	206.52	150.51
ENSG00000184110.15	ENST00000331666.11;ENST00000395587.5;ENST00000563139.5;ENST00000564243.5;ENST00000564839.1;ENST00000565099.1;ENST00000565932.5;ENST00000566086.1;ENST00000566501.5;ENST00000566519.1;ENST00000566866.5;ENST00000568426.1;ENST00000569005.5;ENST00000569690.5	1383.38	1284.38	5728.97	206.28	150.33
ENSG00000179912.21	ENST00000347140.7;ENST00000358907.6;ENST00000393811.6;ENST00000402412.6;ENST00000403821.6;ENST00000429355.6;ENST00000441731.6;ENST00000448732.1;ENST00000546843.2;ENST00000547019.1;ENST00000547262.1;ENST00000548161.1;ENST00000551465.1;ENST00000552428.6;ENST00000634871.1	2667.38	2568.38	11398	205.23	149.57
ENSG00000179362.14	ENST00000313559.9;ENST00000396644.6;ENST00000396645.6;ENST00000409454.5;ENST00000495658.2;ENST00000564594.1;ENST00000568669.1;ENST00000598619.1	963.67	864.67	3831.7	204.93	149.35
ENSG00000131844.17	ENST00000340941.11;ENST00000505435.4;ENST00000505787.8;ENST00000507169.5;ENST00000509358.7;ENST00000509539.3;ENST00000510895.7;ENST00000512218.6;ENST00000629193.3;ENST00000681968.1;ENST00000681991.1;ENST00000682045.1;ENST00000682175.1;ENST00000682214.1;ENST00000682231.1;ENST00000682438.1;ENST00000682499.1;ENST00000682541.1;ENST00000682640.1;ENST00000682667.1;ENST00000682687.1;ENST00000682727.1;EN…	2724.47	2625.47	11633	204.91	149.33
ENSG00000095787.24	ENST00000345541.6;ENST00000347934.8;ENST00000354911.9;ENST00000375646.5;ENST00000375664.8;ENST00000414108.6;ENST00000420266.6;ENST00000424454.5;ENST00000428935.6;ENST00000439676.5;ENST00000442148.6;ENST00000448193.5;ENST00000472862.1;ENST00000480474.2;ENST00000495268.2;ENST00000526722.1;ENST00000528491.5;ENST00000530865.5;ENST00000628285.3;ENST00000651441.1;ENST00000651598.1;ENST00000651885.1;ENS…	1794.2	1695.2	7492.18	204.39	148.96
ENSG00000034713.8	ENST00000037243.7;ENST00000563744.1;ENST00000565057.5;ENST00000565985.1;ENST00000568455.1	915.96	816.96	3603	203.96	148.64
ENSG00000043093.15	ENST00000292782.9;ENST00000460412.6;ENST00000466812.1;ENST00000469954.5;ENST00000487822.5;ENST00000492563.1;ENST00000497606.5;ENST00000632685.1	1194.64	1095.64	4825	203.66	148.42
ENSG00000173575.22	ENST00000394196.9;ENST00000420239.7;ENST00000625243.1;ENST00000625463.1;ENST00000625662.2;ENST00000625990.3;ENST00000626782.2;ENST00000626874.2;ENST00000627185.1;ENST00000627200.1;ENST00000627460.1;ENST00000627622.1;ENST00000628118.1;ENST00000628181.1;ENST00000628375.2;ENST00000629104.1;ENST00000629136.1;ENST00000629346.2;ENST00000630016.1;ENST00000630813.1;ENST00000635856.1;ENST00000635922.1;ENS…	1483.5	1384.5	6090.65	203.45	148.27
ENSG00000151503.14	ENST00000525432.2;ENST00000525964.7;ENST00000526422.2;ENST00000526787.3;ENST00000527944.2;ENST00000528065.1;ENST00000530396.2;ENST00000532445.2;ENST00000533155.6;ENST00000534290.1;ENST00000534532.7;ENST00000534548.7;ENST00000685119.1;ENST00000685324.1;ENST00000686368.1;ENST00000687155.1;ENST00000687480.1;ENST00000687965.1;ENST00000688263.1;ENST00000688672.1;ENST00000688834.1;ENST00000689205.1;ENS…	4087.17	3988.17	17514.9	203.1	148.02
ENSG00000126267.11	ENST00000392201.1;ENST00000590618.1;ENST00000592141.6;ENST00000649813.2;ENST00000652250.1	483.11	384.11	1685	202.87	147.85
ENSG00000138814.17	ENST00000323055.10;ENST00000394853.8;ENST00000394854.8;ENST00000492351.6;ENST00000507176.5;ENST00000510292.1;ENST00000512215.5;ENST00000525819.1;ENST00000529324.5	3072.68	2973.68	13030	202.64	147.68
ENSG00000093167.18	ENST00000336686.9;ENST00000354379.8;ENST00000396428.6;ENST00000416425.5;ENST00000421276.6;ENST00000434749.5;ENST00000436858.5;ENST00000438374.5;ENST00000440230.5;ENST00000440742.2;ENST00000452742.5;ENST00000460646.5;ENST00000461672.5;ENST00000481682.1;ENST00000482466.5;ENST00000483306.2;ENST00000487246.1;ENST00000490597.5;ENST00000496479.5;ENST00000496825.2	1544.28	1445.28	6311	201.94	147.17
ENSG00000120727.13	ENST00000265192.9;ENST00000394795.6;ENST00000507415.1;ENST00000507755.5;ENST00000510080.1;ENST00000510409.1;ENST00000511381.1;ENST00000511706.5	1240.72	1141.72	4979	201.68	146.98
ENSG00000214114.9	ENST00000397572.5;ENST00000465771.3;ENST00000494695.4;ENST00000495043.5	545.25	446.25	1938.73	200.92	146.43
ENSG00000164919.11	ENST00000297564.6;ENST00000517682.6;ENST00000518171.5;ENST00000520271.5;ENST00000520468.7;ENST00000520517.5;ENST00000522934.5;ENST00000522940.5;ENST00000523016.1;ENST00000524245.5;ENST00000606245.1	457.43	358.43	1555.65	200.72	146.28
ENSG00000143222.12	ENST00000368003.6;ENST00000463735.1;ENST00000467540.5;ENST00000473766.5;ENST00000482672.1;ENST00000483191.5	874.73	775.73	3361.4	200.39	146.05
ENSG00000257386.1	ENST00000550926.1	375	276	1194.84	200.21	145.91
ENSG00000137198.10	ENST00000259727.5;ENST00000540478.1;ENST00000543191.5;ENST00000544145.1	940.16	841.16	3636	199.9	145.69
ENSG00000198830.11	ENST00000361427.6;ENST00000460563.5;ENST00000463817.5;ENST00000464888.5;ENST00000466194.1;ENST00000467700.5;ENST00000468388.5;ENST00000479815.5;ENST00000493418.1;ENST00000619352.4	1129.14	1030.14	4435.96	199.14	145.13
ENSG00000251321.1	ENST00000504263.1;ENST00000514836.1	1573.62	1474.62	6344	198.96	145
ENSG00000235174.1	ENST00000424573.1	156	57	244.23	198.15	144.41
ENSG00000276077.4	ENST00000610988.1;ENST00000617062.4;ENST00000624461.3;ENST00000624791.1;ENST00000624907.3;ENST00000625096.3;ENST00000625115.1	1511.57	1412.57	6044.94	197.91	144.23
ENSG00000170248.15	ENST00000307296.8;ENST00000412887.5;ENST00000413073.1;ENST00000430877.5;ENST00000435909.5;ENST00000457054.6;ENST00000459659.1;ENST00000465122.5;ENST00000473593.1;ENST00000477798.5;ENST00000482561.1;ENST00000484478.5;ENST00000487821.1;ENST00000489869.1;ENST00000494810.1;ENST00000495235.2;ENST00000498147.5;ENST00000648706.1	1669.83	1570.83	6652.54	195.86	142.74
ENSG00000127922.10	ENST00000248566.4;ENST00000356686.2;ENST00000413065.5;ENST00000417009.5;ENST00000444799.5;ENST00000449279.5;ENST00000466986.5;ENST00000476463.1;ENST00000482389.1;ENST00000488005.5;ENST00000493858.5;ENST00000606019.5;ENST00000611360.4;ENST00000613919.4;ENST00000615352.4;ENST00000616956.1;ENST00000617133.4;ENST00000618028.4;ENST00000618105.4;ENST00000619259.4;ENST00000622128.1;ENST00000622838.4;ENS…	467.91	368.91	1562	195.81	142.71
ENSG00000288825.1	ENST00000369159.3	533	434	1835.14	195.55	142.51
ENSG00000173812.11	ENST00000310837.8;ENST00000462917.1;ENST00000469257.2;ENST00000469308.1;ENST00000482111.1;ENST00000586699.1;ENST00000591776.5	1026.77	927.77	3901.64	194.48	141.74
ENSG00000134440.12	ENST00000256854.10;ENST00000411676.6;ENST00000540592.5;ENST00000586807.5;ENST00000587194.1;ENST00000587366.1;ENST00000587675.5;ENST00000588661.5;ENST00000589001.1;ENST00000589314.1;ENST00000590123.1;ENST00000591599.5	1546.59	1447.59	6059	193.57	141.07
ENSG00000203667.10	ENST00000366528.3;ENST00000391839.6;ENST00000411948.7;ENST00000464757.1;ENST00000498262.1	954.78	855.78	3580.1	193.47	141
ENSG00000140350.15	ENST00000267918.9;ENST00000409628.6;ENST00000465139.6;ENST00000480858.2;ENST00000483221.1;ENST00000483551.6;ENST00000486054.1;ENST00000495420.5;ENST00000495764.1;ENST00000560303.1;ENST00000561430.5	1636.83	1537.83	6417	192.97	140.64
ENSG00000233927.5	ENST00000417088.2;ENST00000449223.3;ENST00000600659.3;ENST00000602140.1	428.08	329.08	1370.46	192.59	140.36
ENSG00000100644.17	ENST00000323441.10;ENST00000337138.9;ENST00000394997.5;ENST00000539097.2;ENST00000547430.2;ENST00000553999.5;ENST00000555014.1;ENST00000556237.1;ENST00000556827.1;ENST00000557206.1;ENST00000557446.5;ENST00000557538.5	1731	1632	6791.81	192.46	140.26
ENSG00000197728.11	ENST00000356464.10;ENST00000548590.1;ENST00000552361.1;ENST00000646449.2	627.83	528.83	2190.8	191.59	139.63
ENSG00000177889.10	ENST00000318066.7;ENST00000548946.1;ENST00000549490.1;ENST00000549833.1;ENST00000550657.1;ENST00000552442.1	1268.53	1169.53	4812.79	190.31	138.7
ENSG00000115053.17	ENST00000322723.9;ENST00000356936.6;ENST00000417652.6;ENST00000436894.2;ENST00000453992.6;ENST00000454824.6;ENST00000461347.5;ENST00000466274.1;ENST00000484328.1;ENST00000494618.1;ENST00000676514.1;ENST00000676690.1;ENST00000676798.1;ENST00000676913.1;ENST00000677703.1;ENST00000677786.1;ENST00000678131.1;ENST00000678246.1;ENST00000678364.1;ENST00000678405.1;ENST00000678729.1;ENST00000678828.1;ENS…	2279.12	2180.12	8971	190.3	138.69
ENSG00000112695.13	ENST00000370081.6;ENST00000370089.6;ENST00000377978.3;ENST00000459637.2;ENST00000460985.1;ENST00000472311.6;ENST00000481061.2;ENST00000509698.6;ENST00000684430.2	471.54	372.54	1530	189.93	138.42
ENSG00000103202.13	ENST00000219479.7;ENST00000382940.8;ENST00000397722.5;ENST00000433358.5;ENST00000444498.5;ENST00000448828.5;ENST00000450036.1;ENST00000454619.5;ENST00000460297.1;ENST00000468031.1;ENST00000620944.4;ENST00000621774.4	1011.98	912.98	3735	189.19	137.88
ENSG00000130066.17	ENST00000379251.7;ENST00000379253.7;ENST00000379254.5;ENST00000379270.5;ENST00000462639.1;ENST00000474223.1;ENST00000487713.1;ENST00000489394.5	1046.84	947.84	3860	188.33	137.25
ENSG00000169738.8	ENST00000306869.7;ENST00000577286.5;ENST00000577532.5;ENST00000577712.5;ENST00000577996.1;ENST00000578273.5;ENST00000578885.5;ENST00000579004.1;ENST00000579155.1;ENST00000579334.5;ENST00000579821.5;ENST00000579842.5;ENST00000580320.5;ENST00000580750.5;ENST00000581584.5;ENST00000582074.5;ENST00000582613.5;ENST00000582900.5;ENST00000584318.1;ENST00000585085.1;ENST00000585164.2	763.88	664.88	2706	188.22	137.17
ENSG00000101558.14	ENST00000340541.4;ENST00000400000.7;ENST00000577539.1;ENST00000577901.5;ENST00000578314.1;ENST00000583475.1;ENST00000583879.5;ENST00000584796.5;ENST00000585042.5	1421.15	1322.15	5368.58	187.78	136.85
ENSG00000106052.14	ENST00000265393.10;ENST00000396319.7;ENST00000409980.5;ENST00000416801.6;ENST00000418691.5;ENST00000422800.5;ENST00000433216.6;ENST00000457186.2;ENST00000460059.1;ENST00000488564.2;ENST00000490455.1;ENST00000494033.1;ENST00000543117.5	2552.3	2453.3	9941.4	187.4	136.58
ENSG00000240972.2	ENST00000215754.8;ENST00000465752.1;ENST00000498385.1	496.61	397.61	1606.69	186.87	136.19
ENSG00000183172.9	ENST00000331479.4;ENST00000422252.1;ENST00000484235.1	662.29	563.29	2271	186.45	135.88
ENSG00000082438.18	ENST00000342193.8;ENST00000375458.6;ENST00000409184.8;ENST00000414843.5;ENST00000434366.5;ENST00000439313.5;ENST00000444537.5;ENST00000445474.2;ENST00000448708.5;ENST00000452626.5;ENST00000456171.5;ENST00000456693.5;ENST00000460238.1;ENST00000474975.1;ENST00000480873.1;ENST00000483743.6;ENST00000489955.1;ENST00000491126.6;ENST00000493713.1;ENST00000493868.5;ENST00000493921.1;ENST00000495084.1;ENS…	4238.83	4139.83	16609	185.54	135.22
ENSG00000105968.19	ENST00000222690.10;ENST00000308153.9;ENST00000349299.7;ENST00000350771.7;ENST00000381124.9;ENST00000437072.5;ENST00000446531.1;ENST00000521529.5	1895.27	1796.27	7168.51	184.56	134.5
ENSG00000180573.10	ENST00000314088.6;ENST00000377791.4;ENST00000602637.1	1376.76	1277.76	5095	184.4	134.39
ENSG00000184254.17	ENST00000329841.10;ENST00000346623.6;ENST00000557963.1;ENST00000558033.5;ENST00000558869.1;ENST00000560555.1;ENST00000561338.5	2533.53	2434.53	9698.25	184.23	134.26
ENSG00000189067.14	ENST00000339430.9;ENST00000413364.6;ENST00000570798.5;ENST00000570904.5;ENST00000571277.1;ENST00000571459.5;ENST00000571627.5;ENST00000571688.5;ENST00000571976.1;ENST00000572255.5;ENST00000573332.5;ENST00000574701.5;ENST00000574703.5;ENST00000574763.5;ENST00000574848.5;ENST00000575426.1;ENST00000576036.5;ENST00000576334.1;ENST00000622633.5	1783.02	1684.02	6685	183.58	133.79
ENSG00000099977.15	ENST00000350608.7;ENST00000398344.9;ENST00000403754.7;ENST00000428792.1;ENST00000430101.2;ENST00000444947.2	448.17	349.17	1385.41	183.49	133.73
ENSG00000181789.14	ENST00000314797.10;ENST00000504350.1;ENST00000504547.1;ENST00000509208.1;ENST00000509889.5;ENST00000512034.1;ENST00000513410.1;ENST00000513965.5;ENST00000514478.1;ENST00000515725.5	2920.63	2821.63	11137	182.53	133.03
ENSG00000169045.17	ENST00000329433.10;ENST00000356731.9;ENST00000393432.8;ENST00000442819.6;ENST00000502632.5;ENST00000502904.5;ENST00000503105.5;ENST00000503664.1;ENST00000504348.5;ENST00000504549.5;ENST00000504779.6;ENST00000505087.1;ENST00000505811.5;ENST00000506721.5;ENST00000508103.5;ENST00000510411.5;ENST00000510431.5;ENST00000510678.5;ENST00000512273.5;ENST00000513225.5;ENST00000513230.1;ENST00000513972.5;EN…	822.58	723.58	2815	179.92	131.12
ENSG00000189043.10	ENST00000339600.6;ENST00000463308.1;ENST00000470761.5;ENST00000482299.1;ENST00000486007.1;ENST00000492822.1	795.2	696.2	2696.94	179.15	130.56
ENSG00000128272.18	ENST00000337304.2;ENST00000396680.3;ENST00000404241.6;ENST00000674568.2;ENST00000674835.2;ENST00000674920.3;ENST00000675582.2;ENST00000676346.2;ENST00000679776.1;ENST00000680446.1;ENST00000680748.1	1298.21	1199.21	4643.85	179.09	130.51
ENSG00000114416.18	ENST00000305586.11;ENST00000357559.9;ENST00000445140.6;ENST00000461044.5;ENST00000461801.1;ENST00000465551.5;ENST00000468861.5;ENST00000469882.5;ENST00000472339.5;ENST00000473375.1;ENST00000475315.5;ENST00000476672.1;ENST00000479176.5;ENST00000480918.5;ENST00000481383.1;ENST00000482125.1;ENST00000484042.1;ENST00000484790.5;ENST00000484958.5;ENST00000491062.5;ENST00000491674.1;ENST00000498658.5	1603.02	1504.02	5812	178.71	130.24
ENSG00000205542.11	ENST00000380633.1;ENST00000380635.5;ENST00000380636.1;ENST00000451311.7	624.71	525.71	2027	178.31	129.95
ENSG00000100201.23	ENST00000216019.11;ENST00000396821.8;ENST00000403230.3;ENST00000431312.2;ENST00000432525.5;ENST00000467279.1;ENST00000475004.6;ENST00000477112.1;ENST00000479734.1;ENST00000497196.5	2695.97	2596.97	10006	178.18	129.86
ENSG00000157045.9	ENST00000287706.8;ENST00000563940.1;ENST00000565187.5;ENST00000566419.1;ENST00000566542.5;ENST00000567030.5;ENST00000567420.1;ENST00000568320.5;ENST00000568738.1;ENST00000570292.1;ENST00000622833.4;ENST00000624579.3	624.2	525.2	2016.35	177.55	129.4
ENSG00000109814.12	ENST00000316423.11;ENST00000501493.6;ENST00000503779.5;ENST00000505698.1;ENST00000506179.5;ENST00000507089.5;ENST00000509391.1;ENST00000510490.1;ENST00000510881.5;ENST00000514106.5;ENST00000515021.5;ENST00000515398.1	1744.7	1645.7	6314	177.43	129.31
ENSG00000124570.21	ENST00000380520.6;ENST00000380524.5;ENST00000380529.5;ENST00000380539.7;ENST00000380546.7;ENST00000612421.3;ENST00000616722.4;ENST00000642543.1;ENST00000643098.1;ENST00000643227.1;ENST00000643314.1;ENST00000644178.1;ENST00000644388.1;ENST00000644693.1;ENST00000644697.1;ENST00000644777.1;ENST00000644828.1;ENST00000644875.1;ENST00000645421.1;ENST00000645580.1;ENST00000646688.1;ENST00000646722.1;ENS…	1368.65	1269.65	4866	177.24	129.17
ENSG00000150459.12	ENST00000382533.8;ENST00000450573.5;ENST00000467636.1;ENST00000471009.1;ENST00000485646.1;ENST00000492245.5;ENST00000607003.5;ENST00000621421.4	841.95	742.95	2845	177.09	129.06
ENSG00000130724.10	ENST00000312547.7;ENST00000596708.2;ENST00000597209.1;ENST00000597848.2;ENST00000600006.6;ENST00000600118.6;ENST00000600804.1;ENST00000601220.5;ENST00000686722.1;ENST00000688139.1;ENST00000691588.1	908.72	809.72	3092	176.6	128.7
ENSG00000136888.8	ENST00000374050.4;ENST00000473413.1;ENST00000677115.1;ENST00000677452.1;ENST00000677498.1;ENST00000677543.1;ENST00000678234.1;ENST00000679150.1	1206.29	1107.29	4210	175.83	128.14
ENSG00000159140.21	ENST00000300278.8;ENST00000356577.10;ENST00000381679.8;ENST00000381692.6;ENST00000421541.1;ENST00000429093.6;ENST00000436227.5;ENST00000455528.5;ENST00000457208.5;ENST00000465834.5;ENST00000467616.5;ENST00000470533.5;ENST00000473102.5;ENST00000474355.1;ENST00000475072.1;ENST00000477419.5;ENST00000478183.5;ENST00000484294.5;ENST00000491794.1;ENST00000492229.1	1622.81	1523.81	5790.87	175.75	128.08
ENSG00000138430.16	ENST00000284719.8;ENST00000344357.9;ENST00000392560.6;ENST00000409546.5;ENST00000427472.2;ENST00000428402.6;ENST00000429575.1;ENST00000462000.1;ENST00000497760.1	977.7	878.7	3335.8	175.56	127.95
ENSG00000189266.13	ENST00000334351.8;ENST00000374468.1;ENST00000471915.5;ENST00000579103.1;ENST00000647887.1	1059.79	960.79	3643	175.35	127.79
ENSG00000107771.17	ENST00000224756.12;ENST00000359979.8;ENST00000372088.8;ENST00000466105.5;ENST00000480006.1;ENST00000493409.5;ENST00000494144.5;ENST00000494586.5;ENST00000498300.5;ENST00000543283.2	1410.78	1311.78	4972	175.29	127.75
ENSG00000197157.11	ENST00000354725.8;ENST00000461056.5;ENST00000463020.1;ENST00000465900.5;ENST00000467238.1;ENST00000468166.5;ENST00000468621.5;ENST00000470463.1;ENST00000470723.5;ENST00000483503.5;ENST00000484767.5;ENST00000485871.1;ENST00000486037.1;ENST00000489417.5;ENST00000492772.1;ENST00000492840.1	1124.87	1025.87	3872.45	174.57	127.22
ENSG00000132341.12	ENST00000392367.4;ENST00000392369.6;ENST00000448750.7;ENST00000464211.6;ENST00000477395.5;ENST00000535090.5;ENST00000536606.5;ENST00000537745.5;ENST00000539498.1;ENST00000541630.5;ENST00000541679.7;ENST00000543796.6	924.75	825.75	3104.13	173.85	126.7
ENSG00000130165.10	ENST00000252445.7;ENST00000586120.5;ENST00000586683.5;ENST00000587806.5;ENST00000589171.5;ENST00000590700.5;ENST00000591674.5;ENST00000591912.1;ENST00000593077.1	1016.91	917.91	3446	173.62	126.53
ENSG00000120438.12	ENST00000321394.12;ENST00000392168.6;ENST00000420894.6;ENST00000467544.2;ENST00000536394.1;ENST00000536607.1;ENST00000536807.1;ENST00000537390.5;ENST00000538128.5;ENST00000538530.5;ENST00000539756.1;ENST00000539948.5;ENST00000543517.5;ENST00000543532.5;ENST00000544255.5;ENST00000545764.1;ENST00000546023.1;ENST00000546204.1	2052.71	1953.71	7315.66	173.17	126.2
ENSG00000188554.15	ENST00000341165.10;ENST00000542611.5;ENST00000585505.1;ENST00000586650.5;ENST00000589872.1;ENST00000590996.6;ENST00000592304.1	3001.46	2902.46	10811.1	172.26	125.54
ENSG00000074657.14	ENST00000336078.8;ENST00000585662.5;ENST00000586085.5;ENST00000586158.1;ENST00000586723.1;ENST00000586997.1;ENST00000587755.1;ENST00000588456.5;ENST00000588543.5;ENST00000588601.5;ENST00000588956.1;ENST00000589131.5;ENST00000589156.1;ENST00000589288.5;ENST00000589403.1;ENST00000589481.1;ENST00000590157.5;ENST00000590285.5;ENST00000590287.5;ENST00000590442.1;ENST00000591049.1;ENST00000591083.5;ENS…	3353.44	3254.44	12116.6	172.18	125.48
ENSG00000092531.10	ENST00000249647.8;ENST00000349777.5;ENST00000397138.5;ENST00000561526.5;ENST00000563333.1;ENST00000563451.1;ENST00000563765.5;ENST00000563830.2;ENST00000563873.5;ENST00000564153.5;ENST00000566035.5;ENST00000566141.5;ENST00000566327.5;ENST00000567094.5;ENST00000568227.5;ENST00000568331.5;ENST00000568451.5;ENST00000568514.5;ENST00000568745.5;ENST00000568841.5;ENST00000568859.5;ENST00000626061.2;ENS…	1101.91	1002.91	3732.07	172.09	125.42
ENSG00000184432.11	ENST00000333188.10;ENST00000502734.2;ENST00000503326.6;ENST00000504295.1;ENST00000507777.6;ENST00000510181.6;ENST00000510491.5;ENST00000512153.5;ENST00000512242.6;ENST00000512309.2;ENST00000513274.5;ENST00000514508.2;ENST00000515006.5;ENST00000676700.1;ENST00000677073.1;ENST00000677309.1;ENST00000677601.1;ENST00000677882.1	3851.59	3752.59	13952.2	171.94	125.31
ENSG00000112304.11	ENST00000230048.5;ENST00000476436.1;ENST00000537591.5	1340.44	1241.44	4605.45	171.56	125.03
ENSG00000127483.19	ENST00000312239.10;ENST00000375000.5;ENST00000375003.6;ENST00000414993.1;ENST00000417710.5;ENST00000419490.5;ENST00000419948.5;ENST00000424732.5;ENST00000437575.5;ENST00000438032.6;ENST00000443615.1;ENST00000487117.1;ENST00000488722.5;ENST00000491748.1	1501.78	1402.78	5196	171.3	124.84
ENSG00000140416.23	ENST00000267996.11;ENST00000288398.10;ENST00000317516.12;ENST00000334895.10;ENST00000357980.9;ENST00000358278.7;ENST00000403994.9;ENST00000404484.9;ENST00000558072.5;ENST00000558264.5;ENST00000558314.5;ENST00000558347.5;ENST00000558400.1;ENST00000558544.5;ENST00000558868.5;ENST00000558910.3;ENST00000559108.1;ENST00000559281.6;ENST00000559397.6;ENST00000559556.5;ENST00000559831.5;ENST00000560131.1…	1138.67	1039.67	3845	171.03	124.65
ENSG00000159592.11	ENST00000290795.7;ENST00000355105.8;ENST00000460859.1;ENST00000467032.1;ENST00000468724.1;ENST00000479235.5;ENST00000480083.5;ENST00000480941.1;ENST00000487436.1;ENST00000488278.5;ENST00000493083.5;ENST00000495616.1;ENST00000496278.1;ENST00000498128.1	1606.38	1507.38	5567	170.79	124.47
ENSG00000119314.16	ENST00000210227.4;ENST00000334318.10;ENST00000343327.6;ENST00000374255.6;ENST00000374257.6;ENST00000450374.1;ENST00000458258.5;ENST00000487997.1	1812.29	1713.29	6327	170.78	124.46
ENSG00000168906.13	ENST00000306434.8;ENST00000409017.1;ENST00000465151.5;ENST00000469221.5;ENST00000481412.5;ENST00000490878.1	2747.42	2648.42	9773.66	170.67	124.38
ENSG00000166928.11	ENST00000300187.11;ENST00000395001.5;ENST00000395005.6;ENST00000525397.5;ENST00000526375.5;ENST00000527841.5;ENST00000530662.5;ENST00000531783.5;ENST00000531787.5;ENST00000531949.1;ENST00000534688.2	2590.21	2491.21	9170	170.23	124.06
ENSG00000132475.10	ENST00000254810.8;ENST00000586270.5;ENST00000586518.1;ENST00000586607.5;ENST00000587171.1;ENST00000587560.5;ENST00000589417.1;ENST00000589599.5;ENST00000589949.1;ENST00000591890.5;ENST00000591893.1;ENST00000592643.5;ENST00000593254.1	1227.92	1128.92	4132.76	169.3	123.38
ENSG00000105835.13	ENST00000222553.8;ENST00000354289.9;ENST00000393618.6;ENST00000417537.2;ENST00000424768.2;ENST00000441045.6;ENST00000463871.2;ENST00000467730.1;ENST00000484527.6;ENST00000486949.6;ENST00000489358.5;ENST00000489732.2;ENST00000491027.6;ENST00000679461.1;ENST00000679643.1;ENST00000679717.1;ENST00000679873.1;ENST00000679894.1;ENST00000679951.1;ENST00000680077.1;ENST00000680129.1;ENST00000680152.1;ENS…	3270.08	3171.08	11589.6	169.02	123.18
ENSG00000008441.19	ENST00000358552.8;ENST00000360105.8;ENST00000397661.6;ENST00000585382.5;ENST00000585575.5;ENST00000586797.5;ENST00000586873.1;ENST00000587260.1;ENST00000587760.5;ENST00000588228.5;ENST00000588680.1;ENST00000590027.1;ENST00000591028.1;ENST00000592199.6;ENST00000622520.2;ENST00000676441.1;ENST00000693124.1	2733.05	2634.05	9612	168.76	122.99
ENSG00000113013.16	ENST00000297185.9;ENST00000501917.7;ENST00000504902.6;ENST00000506477.5;ENST00000507097.5;ENST00000507115.6;ENST00000508003.2;ENST00000512328.1;ENST00000524109.2;ENST00000649578.2;ENST00000649692.2;ENST00000677064.1;ENST00000677066.1;ENST00000677425.1;ENST00000677527.1;ENST00000677553.1;ENST00000677693.1;ENST00000677988.1;ENST00000678051.1;ENST00000678300.1;ENST00000678384.1;ENST00000678551.1;ENS…	1512.5	1413.5	5146.98	168.4	122.73
ENSG00000080503.24	ENST00000302401.8;ENST00000324954.10;ENST00000349721.8;ENST00000357248.8;ENST00000382183.6;ENST00000382185.6;ENST00000382186.6;ENST00000382194.6;ENST00000382203.5;ENST00000416751.2;ENST00000417599.6;ENST00000423555.6;ENST00000439732.6;ENST00000450198.6;ENST00000452193.5;ENST00000457226.2;ENST00000491574.2;ENST00000634271.1;ENST00000634287.1;ENST00000634338.1;ENST00000634343.1;ENST00000634403.1;EN…	1856.87	1757.87	6394	168.21	122.59
ENSG00000152503.10	ENST00000282369.7;ENST00000379617.2;ENST00000379618.6;ENST00000508894.1;ENST00000510222.1;ENST00000511701.1;ENST00000513154.6;ENST00000513485.5;ENST00000514154.1;ENST00000515104.1	1459.69	1360.69	4944	168.03	122.46
ENSG00000184203.8	ENST00000413183.3;ENST00000418939.1;ENST00000438848.5;ENST00000460437.1;ENST00000462906.1;ENST00000618156.5;ENST00000625807.1	1074.5	975.5	3518.78	166.82	121.57
ENSG00000257103.9	ENST00000433627.9;ENST00000540746.6;ENST00000544216.8;ENST00000585887.3;ENST00000586157.2;ENST00000588582.3;ENST00000589878.5;ENST00000590416.1	2029.71	1930.71	6947	166.4	121.27
ENSG00000147862.18	ENST00000380921.3;ENST00000380924.1;ENST00000380934.8;ENST00000380953.6;ENST00000380959.7;ENST00000397575.7;ENST00000397579.6;ENST00000397581.6;ENST00000493697.1;ENST00000543693.5;ENST00000606230.2;ENST00000632375.1;ENST00000633317.1;ENST00000635877.1;ENST00000636057.1;ENST00000636063.1;ENST00000636432.1;ENST00000636735.1;ENST00000637640.1;ENST00000637742.1;ENST00000638165.1;ENST00000646622.1	4041.2	3942.2	14146	165.95	120.94
ENSG00000154040.21	ENST00000327201.10;ENST00000399481.6;ENST00000399496.8;ENST00000399499.5;ENST00000415309.6;ENST00000463087.5;ENST00000486759.6;ENST00000577705.1;ENST00000579102.1;ENST00000579956.5;ENST00000581397.5;ENST00000581872.5;ENST00000582229.1;ENST00000584752.5;ENST00000585037.5;ENST00000621648.4;ENST00000625720.1;ENST00000627314.1;ENST00000631138.1	1556.85	1457.85	5228	165.84	120.86
ENSG00000198833.7	ENST00000435041.3	4164	4065	14532	165.33	120.49
ENSG00000010318.22	ENST00000327906.8;ENST00000347025.6;ENST00000459935.1;ENST00000461861.5;ENST00000465863.1;ENST00000472337.5;ENST00000473145.5;ENST00000482327.5;ENST00000498509.2;ENST00000614886.4	1846.58	1747.58	6247	165.31	120.48
ENSG00000128739.23	ENST00000346403.10;ENST00000390687.9;ENST00000400097.5;ENST00000400098.6;ENST00000400100.5;ENST00000553597.5;ENST00000554227.6;ENST00000577565.1;ENST00000579070.5;ENST00000584968.5;ENST00000642807.1;ENST00000645002.1	1454.94	1355.94	4846.61	165.3	120.47
ENSG00000106541.12	ENST00000401412.5;ENST00000412973.1;ENST00000419304.7;ENST00000450569.5;ENST00000468419.1;ENST00000486219.1;ENST00000489523.5	792.95	693.95	2465	164.27	119.72
ENSG00000166295.9	ENST00000299381.5;ENST00000470481.2;ENST00000478193.5;ENST00000615507.4;ENST00000621663.4	1161.69	1062.69	3770.92	164.1	119.6
ENSG00000078674.19	ENST00000325083.13;ENST00000517545.5;ENST00000517730.5;ENST00000517836.5;ENST00000518537.5;ENST00000518762.1;ENST00000518877.1;ENST00000518930.1;ENST00000518936.5;ENST00000518985.1;ENST00000519253.5;ENST00000519802.5;ENST00000521338.1;ENST00000522275.5;ENST00000522777.1;ENST00000522998.1;ENST00000523055.5;ENST00000523540.1;ENST00000523896.1;ENST00000524203.1;ENST00000524226.5;ENST00000524356.1	2913.58	2814.58	9950	163.49	119.15
ENSG00000065518.8	ENST00000184266.3;ENST00000461682.1;ENST00000485064.1;ENST00000491335.1;ENST00000492739.1;ENST00000496588.1	645.59	546.59	1926.74	163.02	118.8
ENSG00000205581.11	ENST00000288344.14;ENST00000380747.5;ENST00000380748.5;ENST00000380749.10;ENST00000419378.5;ENST00000431390.5;ENST00000436324.5;ENST00000443046.5;ENST00000463631.1;ENST00000464078.5;ENST00000471260.1;ENST00000479586.5;ENST00000482192.5;ENST00000482733.1;ENST00000485550.5;ENST00000486741.5;ENST00000489072.5;ENST00000490032.5;ENST00000491183.5;ENST00000492280.5;ENST00000652622.1	1264.27	1165.27	4106	162.96	118.76
ENSG00000233369.7	ENST00000453092.3;ENST00000544802.5	2299.27	2200.27	7749.38	162.88	118.7
ENSG00000124831.19	ENST00000244815.9;ENST00000289175.10;ENST00000308482.14;ENST00000392000.4;ENST00000420665.5;ENST00000464608.5;ENST00000465870.5;ENST00000468950.5;ENST00000473815.1;ENST00000474195.1;ENST00000478958.5;ENST00000483443.1;ENST00000489295.5;ENST00000489603.5;ENST00000498053.5	3752.89	3653.89	12863.8	162.81	118.66
ENSG00000177565.18	ENST00000352800.10;ENST00000413084.5;ENST00000422066.5;ENST00000422442.6;ENST00000424913.5;ENST00000427349.5;ENST00000428970.5;ENST00000430069.5;ENST00000431421.5;ENST00000431674.5;ENST00000437738.5;ENST00000443315.5;ENST00000450267.5;ENST00000457928.7;ENST00000474363.1;ENST00000491623.2;ENST00000626758.1;ENST00000627825.2;ENST00000630796.2;ENST00000630833.2;ENST00000631253.2;ENST00000635757.1;EN…	3433.15	3334.15	11738	162.81	118.65
ENSG00000188612.12	ENST00000314523.7;ENST00000420826.7;ENST00000578238.2	757.6	658.6	2312.14	162.36	118.32
ENSG00000275231.1	ENST00000616886.1	107	8	28.08	162.34	118.31
ENSG00000225630.1	ENST00000457540.1	1044	945	3315.5	162.25	118.25
ENSG00000100614.18	ENST00000325642.7;ENST00000325658.3;ENST00000395076.9;ENST00000525399.2;ENST00000528241.2;ENST00000531143.6;ENST00000531937.1;ENST00000532036.2	1963.29	1864.29	6512	161.54	117.73
ENSG00000086061.16	ENST00000330899.5;ENST00000465677.1;ENST00000495015.5	2115.25	2016.25	7039	161.45	117.66
ENSG00000100902.11	ENST00000261479.9;ENST00000540871.5;ENST00000553688.5;ENST00000553809.5;ENST00000554457.1;ENST00000554541.5;ENST00000554620.5;ENST00000554843.5;ENST00000554961.5;ENST00000555050.1;ENST00000555764.5;ENST00000556167.1;ENST00000556221.1;ENST00000556506.1;ENST00000622405.4;ENST00000627895.2;ENST00000628955.1	928.4	829.4	2885.7	160.9	117.26
ENSG00000077549.19	ENST00000264202.8;ENST00000264203.7;ENST00000375142.5;ENST00000375144.6;ENST00000433834.5;ENST00000457768.6;ENST00000459967.6;ENST00000482808.2;ENST00000489607.5;ENST00000674228.1;ENST00000674278.1;ENST00000674299.1;ENST00000674390.1;ENST00000674432.1;ENST00000674449.1	1172.68	1073.68	3713.32	159.94	116.56
ENSG00000198843.14	ENST00000466234.1;ENST00000471696.6;ENST00000477889.5;ENST00000480740.5;ENST00000485923.1;ENST00000492132.1	1155.3	1056.3	3642.31	159.47	116.22
ENSG00000072210.19	ENST00000176643.11;ENST00000339618.8;ENST00000395575.7;ENST00000446398.7;ENST00000467473.6;ENST00000472059.6;ENST00000476965.5;ENST00000571163.2;ENST00000571537.1;ENST00000573505.1;ENST00000573565.1;ENST00000573947.2;ENST00000574078.3;ENST00000574597.1;ENST00000575384.2;ENST00000578614.1;ENST00000578696.1;ENST00000579403.1;ENST00000579855.5;ENST00000580550.5;ENST00000581518.6;ENST00000582991.6;EN…	2838.84	2739.84	9410.68	158.84	115.76
ENSG00000163875.16	ENST00000296214.10;ENST00000373073.8;ENST00000373074.5;ENST00000373075.6;ENST00000448519.2;ENST00000475828.5;ENST00000485039.1;ENST00000487788.5;ENST00000487792.5	1306.58	1207.58	4134	158.32	115.38
ENSG00000144218.21	ENST00000317233.8;ENST00000409236.6;ENST00000409579.5;ENST00000415384.2;ENST00000416492.5;ENST00000423966.6;ENST00000424600.5;ENST00000427118.1;ENST00000430789.1;ENST00000432037.5;ENST00000440445.6;ENST00000441400.5;ENST00000445815.2;ENST00000483600.1;ENST00000498090.1;ENST00000671937.1;ENST00000672047.1;ENST00000672197.1;ENST00000672204.1;ENST00000672269.1;ENST00000672756.2;ENST00000672822.1;ENS…	4781.48	4682.48	16003.1	158.05	115.19
ENSG00000106829.20	ENST00000265284.10;ENST00000376524.6;ENST00000376525.5;ENST00000376537.8;ENST00000376544.7;ENST00000376552.8;ENST00000414465.5;ENST00000417836.1;ENST00000425506.5;ENST00000428713.5;ENST00000435650.5;ENST00000455913.5;ENST00000461758.6;ENST00000462803.5;ENST00000463431.5;ENST00000466428.5;ENST00000467142.5;ENST00000470872.5;ENST00000474519.1;ENST00000476523.5;ENST00000478290.2;ENST00000483597.1;EN…	1037.21	938.21	3188	157.14	114.52
ENSG00000117450.15	ENST00000262746.5;ENST00000319248.13;ENST00000372079.1;ENST00000424390.2;ENST00000447184.6;ENST00000676549.1	946.54	847.54	2867.95	156.49	114.05
ENSG00000133142.19	ENST00000372629.4;ENST00000415568.2;ENST00000425011.1;ENST00000434216.2;ENST00000459722.1;ENST00000468024.5;ENST00000469586.1;ENST00000472484.6;ENST00000472745.1;ENST00000481555.1;ENST00000490644.5;ENST00000494801.5	1152.02	1053.02	3552	156	113.69
ENSG00000152234.16	ENST00000282050.6;ENST00000398752.11;ENST00000585650.1;ENST00000586523.1;ENST00000586592.5;ENST00000587902.1;ENST00000588390.1;ENST00000589252.5;ENST00000589611.1;ENST00000589869.5;ENST00000590156.5;ENST00000590324.5;ENST00000590406.5;ENST00000590448.5;ENST00000590665.5;ENST00000591267.1;ENST00000591981.5;ENST00000592364.5;ENST00000592989.1;ENST00000593152.6	1724.53	1625.53	5483	155.99	113.68
ENSG00000132507.18	ENST00000336452.11;ENST00000336458.13;ENST00000355068.4;ENST00000416016.2;ENST00000419711.6;ENST00000571955.5;ENST00000572815.5;ENST00000573542.5;ENST00000573714.5;ENST00000575001.1;ENST00000576930.5	1224.31	1125.31	3776.61	155.2	113.11
ENSG00000181722.17	ENST00000357258.8;ENST00000393785.6;ENST00000462705.5;ENST00000463497.5;ENST00000463890.5;ENST00000464560.5;ENST00000468769.1;ENST00000470186.1;ENST00000470311.5;ENST00000470556.1;ENST00000471418.5;ENST00000474710.5;ENST00000479879.5;ENST00000480832.5;ENST00000481632.5;ENST00000482689.5;ENST00000486152.6;ENST00000488663.1;ENST00000491500.5;ENST00000492665.5;ENST00000675478.1;ENST00000676079.1	6227.59	6128.59	20563.3	155.17	113.09
ENSG00000179195.16	ENST00000337815.9;ENST00000392404.7;ENST00000537532.5;ENST00000538932.6;ENST00000539257.5;ENST00000539501.1;ENST00000539644.5;ENST00000540009.1;ENST00000540498.1;ENST00000541448.5;ENST00000542493.5;ENST00000542820.5;ENST00000543017.5;ENST00000546098.5	2150.82	2051.82	6867.76	154.79	112.81
ENSG00000205981.9	ENST00000382564.8;ENST00000469657.5;ENST00000472504.1;ENST00000478723.6;ENST00000479269.5;ENST00000482363.2;ENST00000485675.2;ENST00000486355.1;ENST00000491873.5;ENST00000643241.1;ENST00000646965.1;ENST00000688055.1	788.75	689.75	2307.95	154.74	112.77
ENSG00000119487.17	ENST00000265960.8;ENST00000350766.7;ENST00000373496.3;ENST00000373498.5;ENST00000373503.7;ENST00000373511.6;ENST00000394060.7;ENST00000394063.5;ENST00000420643.5;ENST00000427078.5;ENST00000433483.1;ENST00000437973.2;ENST00000444226.1;ENST00000448439.1;ENST00000468896.1;ENST00000473837.5;ENST00000483937.5;ENST00000496063.1;ENST00000496658.5;ENST00000497932.5	1364.55	1265.55	4234	154.72	112.76
ENSG00000125356.7	ENST00000371437.5	421	322	1076	154.54	112.62
ENSG00000204256.14	ENST00000374825.9;ENST00000374831.8;ENST00000395287.5;ENST00000449025.5;ENST00000449085.4;ENST00000456339.5;ENST00000463639.2;ENST00000464592.6;ENST00000469132.2;ENST00000481259.1;ENST00000482838.1;ENST00000482914.5;ENST00000495733.5;ENST00000496118.2;ENST00000580234.1;ENST00000581002.1;ENST00000584808.1;ENST00000606059.1;ENST00000607833.5;ENST00000677085.1;ENST00000677331.1;ENST00000678250.1;ENS…	2052.22	1953.22	6507.5	154.08	112.29
ENSG00000060237.19	ENST00000315939.11;ENST00000340908.9;ENST00000447667.2;ENST00000530271.6;ENST00000534872.1;ENST00000535572.5;ENST00000535698.1;ENST00000537603.1;ENST00000537687.5;ENST00000540360.5;ENST00000540885.1;ENST00000542424.1;ENST00000542543.1;ENST00000544559.1;ENST00000545055.1;ENST00000545285.5;ENST00000574679.1;ENST00000674810.1;ENST00000675236.1;ENST00000675631.1;ENST00000676347.1	2469.58	2370.58	7875	153.63	111.96
ENSG00000124103.10	ENST00000371328.5;ENST00000481560.1	663	564	1861.37	152.63	111.23
ENSG00000141552.18	ENST00000344877.10;ENST00000357385.7;ENST00000392376.7;ENST00000571024.6;ENST00000571570.5;ENST00000571874.6;ENST00000572639.5;ENST00000572851.6;ENST00000573956.1;ENST00000574924.6;ENST00000575195.2;ENST00000577425.5;ENST00000577747.5;ENST00000578544.1;ENST00000578550.5;ENST00000579133.5;ENST00000579978.5;ENST00000582222.5;ENST00000583839.1;ENST00000584197.5;ENST00000584314.5;ENST00000585259.1;EN…	534.14	435.14	1436	152.61	111.22
ENSG00000100503.26	ENST00000324330.13;ENST00000382041.7;ENST00000382043.8;ENST00000389869.7;ENST00000453196.6;ENST00000453401.6;ENST00000463419.1;ENST00000474937.1;ENST00000476352.5;ENST00000480476.1;ENST00000485005.1;ENST00000486200.1;ENST00000486950.5;ENST00000496749.1;ENST00000530997.7;ENST00000555984.1;ENST00000673657.1;ENST00000673819.1;ENST00000673852.1;ENST00000674030.1;ENST00000674061.1	4515.37	4416.37	14560	152.47	111.11
ENSG00000179889.20	ENST00000396410.9;ENST00000450288.3;ENST00000455313.6;ENST00000535621.6;ENST00000561930.1;ENST00000562119.5;ENST00000563522.5;ENST00000563667.5;ENST00000563679.5;ENST00000565362.5;ENST00000565986.1;ENST00000566426.1;ENST00000566633.1;ENST00000567306.5;ENST00000569715.5;ENST00000570001.5;ENST00000627450.2	3065.62	2966.62	9776.8	152.41	111.07
ENSG00000167978.17	ENST00000301740.13;ENST00000570539.1;ENST00000570655.1;ENST00000570705.1;ENST00000570971.2;ENST00000571041.1;ENST00000571372.1;ENST00000571378.5;ENST00000572278.1;ENST00000572721.1;ENST00000572883.1;ENST00000572952.1;ENST00000573311.1;ENST00000573451.5;ENST00000573498.5;ENST00000573583.2;ENST00000573692.1;ENST00000574331.5;ENST00000574340.1;ENST00000574593.1;ENST00000574866.1;ENST00000575009.5;EN…	3726.99	3627.99	11913.6	151.86	110.68
ENSG00000104823.9	ENST00000221418.9;ENST00000594164.5;ENST00000594391.5;ENST00000595470.1;ENST00000595567.1;ENST00000596118.1;ENST00000597089.5;ENST00000597205.1;ENST00000597805.1;ENST00000598316.5;ENST00000598707.5;ENST00000600178.5;ENST00000601060.5;ENST00000601094.5;ENST00000601333.1;ENST00000601778.5;ENST00000602115.1	1100.01	1001.01	3286	151.81	110.64
ENSG00000149925.22	ENST00000395240.7;ENST00000412304.6;ENST00000562168.5;ENST00000562302.1;ENST00000562679.5;ENST00000563060.6;ENST00000563987.5;ENST00000564521.6;ENST00000564688.1;ENST00000565355.1;ENST00000566012.1;ENST00000566130.1;ENST00000566146.1;ENST00000566846.5;ENST00000567555.1;ENST00000569545.5;ENST00000569798.5;ENST00000642816.3;ENST00000643777.4	1055.55	956.55	3137.05	151.67	110.53
ENSG00000235823.4	ENST00000454935.1;ENST00000608396.2;ENST00000641087.1;ENST00000641571.1;ENST00000641708.1;ENST00000641799.1;ENST00000654233.1;ENST00000654288.1;ENST00000654563.1;ENST00000656449.1;ENST00000657262.1;ENST00000657502.1;ENST00000658059.1;ENST00000659075.1;ENST00000659159.1;ENST00000659770.1;ENST00000661096.1;ENST00000661158.1;ENST00000662018.1;ENST00000662712.1;ENST00000663103.1;ENST00000664100.1;ENS…	1785.81	1686.81	5527.94	151.56	110.45
ENSG00000171858.18	ENST00000343986.9;ENST00000370562.1;ENST00000370592.2;ENST00000450116.6;ENST00000492356.2	368	269	879	151.11	110.13
ENSG00000173660.12	ENST00000311672.10;ENST00000460947.1;ENST00000486951.1;ENST00000489056.5;ENST00000496387.5	576.23	477.23	1558.46	151.02	110.06
ENSG00000166233.15	ENST00000379887.9;ENST00000561770.1;ENST00000561987.5;ENST00000562891.2;ENST00000563310.1;ENST00000564062.1;ENST00000565950.1;ENST00000566063.1;ENST00000567762.1;ENST00000570085.5	1214.74	1115.74	3639.2	150.84	109.93
ENSG00000157823.17	ENST00000336418.9;ENST00000423566.6;ENST00000557999.5;ENST00000558011.5;ENST00000558186.1;ENST00000558806.5;ENST00000558926.1;ENST00000558999.5;ENST00000559162.5;ENST00000559601.2;ENST00000560184.5;ENST00000560251.1;ENST00000560771.5;ENST00000560940.5;ENST00000561410.5;ENST00000617003.1	726.73	627.73	2044.09	150.59	109.75
ENSG00000120437.9	ENST00000367048.5;ENST00000467951.1;ENST00000472052.1	1509.53	1410.53	4583.34	150.27	109.52
ENSG00000257923.12	ENST00000292535.12;ENST00000292538.9;ENST00000360264.7;ENST00000393824.7;ENST00000425244.6;ENST00000437600.9;ENST00000465461.7;ENST00000485792.1;ENST00000487284.2;ENST00000497815.5;ENST00000546411.7;ENST00000547394.6;ENST00000549414.6;ENST00000550008.6;ENST00000556210.1;ENST00000558469.5;ENST00000558836.5;ENST00000560541.5;ENST00000606749.1;ENST00000607092.1;ENST00000622516.6;ENST00000645010.1;EN…	1598.5	1499.5	4852	149.64	109.06
ENSG00000111716.14	ENST00000350669.5;ENST00000396075.5;ENST00000396076.5;ENST00000450584.5;ENST00000470280.1;ENST00000470985.3;ENST00000535112.1;ENST00000539782.1;ENST00000542765.4;ENST00000544151.1;ENST00000673047.2	1272.63	1173.63	3794	149.5	108.95
ENSG00000175582.20	ENST00000310653.10;ENST00000336083.8;ENST00000400470.3;ENST00000536566.5;ENST00000537446.5;ENST00000540771.5;ENST00000541588.5;ENST00000541795.1;ENST00000541973.5;ENST00000545625.5	2281.97	2182.97	7056.21	149.49	108.94
ENSG00000173889.16	ENST00000465896.5;ENST00000466189.5;ENST00000467570.5;ENST00000472330.5;ENST00000474275.5;ENST00000475729.5;ENST00000479467.5;ENST00000481639.1;ENST00000484068.5;ENST00000484931.5;ENST00000486042.1;ENST00000490723.1;ENST00000491258.1;ENST00000494943.5;ENST00000495893.7;ENST00000497171.1;ENST00000497658.5	1723.71	1624.71	5242	149.21	108.74
ENSG00000117020.19	ENST00000263826.12;ENST00000336199.9;ENST00000366539.6;ENST00000366540.5;ENST00000463991.5;ENST00000490018.1;ENST00000491219.6;ENST00000492957.2;ENST00000550388.1;ENST00000552631.2;ENST00000672238.1;ENST00000672442.1;ENST00000672460.1;ENST00000672578.1;ENST00000672679.1;ENST00000673400.1;ENST00000673466.1;ENST00000679831.1;ENST00000680056.1;ENST00000680118.1;ENST00000681055.1;ENST00000681794.1	2001.01	1902.01	6129.96	149.05	108.62
ENSG00000197903.8	ENST00000356950.2	495	396	1274.58	148.85	108.48
ENSG00000078618.23	ENST00000352171.12;ENST00000354831.11;ENST00000440943.5;ENST00000464385.1;ENST00000468722.1;ENST00000473805.5;ENST00000475310.5;ENST00000475715.1;ENST00000483007.1;ENST00000485608.5;ENST00000491410.1;ENST00000497358.1;ENST00000539524.5	2189.72	2090.72	6725.26	148.76	108.41
ENSG00000157514.18	ENST00000315660.8;ENST00000372382.8;ENST00000372383.9;ENST00000372384.6;ENST00000372390.8;ENST00000372397.6;ENST00000480691.2;ENST00000486554.1;ENST00000502650.1;ENST00000502961.1;ENST00000503515.1;ENST00000505965.1;ENST00000506081.5;ENST00000506724.1;ENST00000510887.5;ENST00000514426.1;ENST00000514897.5;ENST00000688924.1	1901.25	1802.25	5782	148.37	108.13
ENSG00000159377.11	ENST00000290541.7;ENST00000466425.1;ENST00000474100.1;ENST00000476467.1;ENST00000493673.1;ENST00000495288.5;ENST00000495805.5	910.72	811.72	2603	148.3	108.08
ENSG00000133872.14	ENST00000256255.11;ENST00000517569.1;ENST00000518174.5;ENST00000518296.5;ENST00000518340.1;ENST00000520303.5;ENST00000521083.1;ENST00000521265.5;ENST00000521934.1;ENST00000522055.1;ENST00000522794.1;ENST00000523127.5;ENST00000523761.1;ENST00000545648.2	1249.57	1150.57	3681.59	147.98	107.84
ENSG00000100650.16	ENST00000394366.6;ENST00000553369.5;ENST00000553521.5;ENST00000553548.5;ENST00000553635.5;ENST00000554021.1;ENST00000554465.5;ENST00000554929.1;ENST00000555349.5;ENST00000555412.1;ENST00000555547.5;ENST00000556184.5;ENST00000556330.5;ENST00000556436.1;ENST00000556587.5;ENST00000556647.1;ENST00000557154.6;ENST00000557435.1;ENST00000557460.5	985.76	886.76	2826	147.38	107.41
ENSG00000185088.14	ENST00000330964.10;ENST00000411926.1;ENST00000439025.1;ENST00000455271.5;ENST00000462430.5;ENST00000482846.1;ENST00000559763.1;ENST00000635699.1	668.97	569.97	1815	147.27	107.33
ENSG00000110011.14	ENST00000321460.5;ENST00000321685.7;ENST00000355040.8;ENST00000535246.1;ENST00000536006.5;ENST00000537109.1;ENST00000538961.1;ENST00000540945.1;ENST00000542376.5;ENST00000543685.1;ENST00000543791.5;ENST00000628077.3	669.12	570.12	1807.79	146.64	106.87
ENSG00000143549.21	ENST00000271850.11;ENST00000302206.9;ENST00000312970.13;ENST00000323144.12;ENST00000328159.9;ENST00000330188.13;ENST00000341372.8;ENST00000341485.10;ENST00000368527.7;ENST00000368530.7;ENST00000368531.6;ENST00000368533.8;ENST00000368545.7;ENST00000466010.1;ENST00000469717.5;ENST00000473036.2;ENST00000504663.1;ENST00000505010.5;ENST00000509409.5;ENST00000509601.1;ENST00000513769.5;ENST00000515609.…	1501.62	1402.62	4439.78	146.38	106.68
ENSG00000162961.14	ENST00000295066.3;ENST00000342166.10;ENST00000414013.5;ENST00000422413.1;ENST00000430665.5;ENST00000446765.5;ENST00000452582.5	689.65	590.65	1868.66	146.31	106.63
ENSG00000164032.12	ENST00000296417.6;ENST00000511203.1;ENST00000511319.5;ENST00000511348.1;ENST00000527366.1;ENST00000529158.5;ENST00000651623.1	832.73	733.73	2320	146.23	106.57
ENSG00000198561.16	ENST00000358694.10;ENST00000361332.8;ENST00000361391.10;ENST00000361796.9;ENST00000399050.10;ENST00000415361.6;ENST00000426142.6;ENST00000428599.6;ENST00000524630.5;ENST00000525821.2;ENST00000525902.5;ENST00000526357.5;ENST00000526772.5;ENST00000526938.5;ENST00000527467.5;ENST00000527599.1;ENST00000528232.5;ENST00000528621.5;ENST00000529526.5;ENST00000529873.5;ENST00000529919.5;ENST00000529986.5;…	4459.65	4360.65	13750.1	145.82	106.27
ENSG00000187735.15	ENST00000396401.7;ENST00000517351.5;ENST00000518310.5;ENST00000518784.5;ENST00000519704.1;ENST00000520534.5;ENST00000521086.6;ENST00000521604.7;ENST00000521836.1;ENST00000522397.5;ENST00000522635.5;ENST00000638322.1;ENST00000640041.1;ENST00000640382.1	1603.4	1504.4	4743.17	145.81	106.26
ENSG00000122786.20	ENST00000361675.7;ENST00000361901.6;ENST00000393118.6;ENST00000417172.5;ENST00000422748.5;ENST00000424922.5;ENST00000430085.5;ENST00000435928.1;ENST00000436461.6;ENST00000443197.5;ENST00000445569.6;ENST00000454108.5;ENST00000462181.1;ENST00000466704.1;ENST00000472096.1;ENST00000473714.1;ENST00000475772.5;ENST00000478075.1;ENST00000480638.1;ENST00000482470.5;ENST00000489019.6;ENST00000495522.1;ENS…	2679.71	2580.71	8125	145.6	106.11
ENSG00000168137.20	ENST00000399686.6;ENST00000402198.7;ENST00000406341.5;ENST00000407969.5;ENST00000413704.5;ENST00000415650.5;ENST00000421188.1;ENST00000431285.5;ENST00000443339.5;ENST00000459941.1;ENST00000463180.5;ENST00000466242.5;ENST00000466826.1;ENST00000468208.2;ENST00000476740.2;ENST00000478475.5;ENST00000478961.6;ENST00000479538.1;ENST00000486465.5;ENST00000488236.5;ENST00000490791.5;ENST00000492939.5;ENS…	1572.05	1473.05	4637	145.58	106.1
ENSG00000185290.4	ENST00000329309.4	620	521	1630	144.69	105.44
ENSG00000100612.14	ENST00000216500.9;ENST00000536410.6;ENST00000553328.1;ENST00000553986.1;ENST00000554101.5;ENST00000555171.1;ENST00000556502.1;ENST00000557137.1;ENST00000557185.6;ENST00000557326.1;ENST00000557751.5	990.13	891.13	2780.39	144.29	105.16
ENSG00000158373.9	ENST00000289316.2;ENST00000377777.6	715.25	616.25	1919.9	144.08	105
ENSG00000162244.12	ENST00000294189.11;ENST00000466397.5;ENST00000475248.5;ENST00000479017.5;ENST00000480306.5;ENST00000481629.1;ENST00000486565.1;ENST00000492277.5;ENST00000495383.5;ENST00000648640.1	729.09	630.09	1958.17	143.72	104.74
ENSG00000188725.8	ENST00000339020.8;ENST00000507416.1	943.24	844.24	2622.54	143.66	104.7
ENSG00000169764.16	ENST00000337130.10;ENST00000394417.7;ENST00000445915.6;ENST00000465515.1;ENST00000466642.5;ENST00000467400.5;ENST00000467648.6;ENST00000467999.6;ENST00000472047.5;ENST00000475462.5;ENST00000475550.5;ENST00000480679.5;ENST00000482668.5;ENST00000483108.5;ENST00000483461.1;ENST00000484056.6;ENST00000484142.2;ENST00000487042.5;ENST00000487469.5;ENST00000487640.5;ENST00000488245.6;ENST00000491621.5;EN…	1141.52	1042.52	3230	143.28	104.42
ENSG00000166562.9	ENST00000299714.7;ENST00000509791.7;ENST00000585864.1;ENST00000587834.6;ENST00000588875.2;ENST00000591406.1;ENST00000592774.1;ENST00000593132.1	816.08	717.08	2221	143.24	104.39
ENSG00000116030.17	ENST00000392244.7;ENST00000392245.5;ENST00000392246.7;ENST00000409181.1;ENST00000409205.5;ENST00000409368.5;ENST00000409498.6;ENST00000409627.6;ENST00000409712.5;ENST00000469034.1	838.73	739.73	2287.08	142.98	104.2
ENSG00000175390.15	ENST00000528653.2;ENST00000528763.2;ENST00000530219.2;ENST00000531329.6;ENST00000531572.2;ENST00000532882.2;ENST00000533626.5;ENST00000640290.2;ENST00000651655.1;ENST00000677121.1;ENST00000677179.1;ENST00000677795.1;ENST00000677866.1;ENST00000678132.1;ENST00000678993.1	1312.89	1213.89	3742.1	142.56	103.9
ENSG00000172428.11	ENST00000307266.7;ENST00000403160.4;ENST00000489698.1;ENST00000491765.5;ENST00000607357.2	419.42	320.42	986	142.31	103.71
ENSG00000114023.16	ENST00000232125.9;ENST00000469967.1;ENST00000477892.5;ENST00000684791.1;ENST00000685650.1;ENST00000686446.1;ENST00000686831.1;ENST00000687114.1;ENST00000688631.1;ENST00000688794.1;ENST00000688900.1;ENST00000689215.1;ENST00000692876.1;ENST00000693245.1	1566.54	1467.54	4506.44	142.01	103.5
ENSG00000099246.18	ENST00000356940.11;ENST00000375802.7;ENST00000423465.2;ENST00000465772.5;ENST00000484281.2;ENST00000490236.2;ENST00000535776.6;ENST00000611151.5;ENST00000621805.5;ENST00000682082.1;ENST00000682138.1;ENST00000682173.1;ENST00000682181.1;ENST00000682347.1;ENST00000682368.1;ENST00000682389.1;ENST00000682518.1;ENST00000682668.1;ENST00000682681.1;ENST00000682777.1;ENST00000682821.1;ENST00000682852.1;EN…	1791.75	1692.75	5195	141.93	103.44
ENSG00000141905.19	ENST00000341919.7;ENST00000395111.7;ENST00000443272.3;ENST00000586919.5;ENST00000588839.1;ENST00000589123.5;ENST00000589164.1;ENST00000589537.1;ENST00000589969.1;ENST00000590282.5;ENST00000641145.1	2429.5	2330.5	7142	141.73	103.29
ENSG00000104529.19	ENST00000317198.10;ENST00000395119.7;ENST00000419152.7;ENST00000423316.7;ENST00000442189.6;ENST00000524397.5;ENST00000524624.5;ENST00000524883.1;ENST00000524900.1;ENST00000525223.1;ENST00000525261.5;ENST00000525695.5;ENST00000526133.1;ENST00000526135.5;ENST00000526340.5;ENST00000526710.1;ENST00000526786.5;ENST00000526838.5;ENST00000527741.5;ENST00000528303.5;ENST00000528382.1;ENST00000528519.1;EN…	620.24	521.24	1597.22	141.71	103.28
ENSG00000114861.24	ENST00000318779.7;ENST00000318789.11;ENST00000327590.9;ENST00000460805.5;ENST00000468577.6;ENST00000470112.1;ENST00000471386.3;ENST00000472382.7;ENST00000475937.6;ENST00000484350.5;ENST00000485326.7;ENST00000491238.8;ENST00000493010.2;ENST00000493089.7;ENST00000497355.7;ENST00000497553.4;ENST00000498215.7;ENST00000614176.5;ENST00000614183.1;ENST00000615603.5;ENST00000620572.1;ENST00000622151.4;EN…	2336.13	2237.13	6845	141.5	103.12
ENSG00000137500.10	ENST00000260054.8;ENST00000455220.6;ENST00000525503.5;ENST00000525504.5;ENST00000525916.1;ENST00000526265.5;ENST00000526631.1;ENST00000527025.5;ENST00000527495.5;ENST00000528149.5;ENST00000529073.5;ENST00000529312.5;ENST00000529611.5;ENST00000529689.6;ENST00000529745.5;ENST00000529856.5;ENST00000530253.5;ENST00000533761.5;ENST00000534753.5	875.14	776.14	2374.12	141.46	103.1
ENSG00000143149.13	ENST00000354775.5;ENST00000461664.5;ENST00000463610.1;ENST00000471457.1;ENST00000491436.1	1961.72	1862.72	5689.79	141.26	102.95
ENSG00000095794.20	ENST00000337656.8;ENST00000342105.7;ENST00000344351.5;ENST00000345491.7;ENST00000348787.6;ENST00000354759.7;ENST00000356917.9;ENST00000361599.8;ENST00000374711.5;ENST00000374721.7;ENST00000374726.7;ENST00000374728.7;ENST00000374734.7;ENST00000395887.7;ENST00000427847.6;ENST00000429130.7;ENST00000439705.5;ENST00000460270.5;ENST00000461968.5;ENST00000463314.5;ENST00000463960.5;ENST00000464475.1;ENS…	765.11	666.11	2026.43	140.69	102.53
ENSG00000117519.16	ENST00000370206.9;ENST00000394202.8;ENST00000415017.1;ENST00000461018.5;ENST00000474409.1;ENST00000487539.1;ENST00000545882.5	1289.32	1190.32	3609	140.22	102.19
ENSG00000214425.9	ENST00000579913.5;ENST00000581296.2;ENST00000661058.1;ENST00000686949.1	2817.16	2718.16	8231.91	140.06	102.07
ENSG00000070770.10	ENST00000262506.8;ENST00000562367.1;ENST00000563307.2;ENST00000565188.2;ENST00000566813.5;ENST00000567730.6;ENST00000676463.1;ENST00000677823.1	1648.3	1549.3	4690.09	140	102.03
ENSG00000111057.11	ENST00000388835.4;ENST00000388837.6;ENST00000546656.1;ENST00000548015.1;ENST00000548496.1;ENST00000549078.5;ENST00000550600.5	1406.4	1307.4	3950.91	139.75	101.85
ENSG00000263001.8	ENST00000432143.2;ENST00000438130.6;ENST00000443166.5;ENST00000462915.1;ENST00000464471.1;ENST00000473333.1;ENST00000476035.1;ENST00000482232.1;ENST00000484840.5;ENST00000490431.2;ENST00000491325.5;ENST00000573035.6;ENST00000613513.1;ENST00000614048.1;ENST00000614986.4;ENST00000615596.1;ENST00000620631.4;ENST00000620879.4;ENST00000621040.4;ENST00000621640.1;ENST00000621734.4;ENST00000650807.1;ENS…	3525.02	3426.02	10351.8	139.73	101.84
ENSG00000111328.7	ENST00000261692.7;ENST00000535796.1;ENST00000535979.5;ENST00000538446.5;ENST00000541002.7;ENST00000542174.5;ENST00000542427.6;ENST00000543217.6;ENST00000544658.5;ENST00000544890.1;ENST00000618072.4;ENST00000652466.1	1208.51	1109.51	3350.3	139.65	101.77
ENSG00000146425.11	ENST00000367085.3;ENST00000367088.1;ENST00000367089.8	733.15	634.15	1911	139.36	101.57
ENSG00000227081.5	ENST00000495392.1	255	156	469.34	139.14	101.4
ENSG00000100722.20	ENST00000251038.10;ENST00000302216.12;ENST00000318308.10;ENST00000336693.8;ENST00000393514.9;ENST00000406216.7;ENST00000553495.5;ENST00000554020.5;ENST00000554602.5;ENST00000555120.1;ENST00000555755.5;ENST00000555792.1;ENST00000555799.5;ENST00000555851.6;ENST00000555900.5;ENST00000556000.5;ENST00000556110.5;ENST00000556158.5;ENST00000556945.5;ENST00000557047.2;ENST00000557491.1;ENST00000557605.1;…	1970.81	1871.81	5625.14	138.98	101.29
ENSG00000111237.19	ENST00000360579.11;ENST00000447578.6;ENST00000546588.1;ENST00000548259.1;ENST00000548539.1;ENST00000549578.6;ENST00000549970.5;ENST00000550267.1;ENST00000551655.1;ENST00000552130.6;ENST00000553128.5;ENST00000621131.4	784.94	685.94	2059	138.82	101.17
ENSG00000189403.15	ENST00000326004.4;ENST00000339872.8;ENST00000341423.10;ENST00000399489.5;ENST00000399494.5;ENST00000405805.5;ENST00000468384.1;ENST00000490788.1	1603.06	1504.06	4488.71	138.02	100.58
ENSG00000135821.19	ENST00000311223.9;ENST00000331872.11;ENST00000339526.8;ENST00000417584.6;ENST00000461447.1;ENST00000462444.1;ENST00000463851.6;ENST00000475808.5;ENST00000480604.5;ENST00000484996.5;ENST00000489818.5;ENST00000491322.1;ENST00000642379.1	2385.91	2286.91	6817.74	137.87	100.48
ENSG00000163807.6	ENST00000296121.6;ENST00000484437.1	2161.58	2062.58	6139.23	137.65	100.32
ENSG00000106803.10	ENST00000223641.5;ENST00000481573.1;ENST00000498603.5	565.17	466.17	1386	137.5	100.21
ENSG00000124214.21	ENST00000340954.11;ENST00000347458.9;ENST00000360426.8;ENST00000371792.5;ENST00000371802.5;ENST00000371828.7;ENST00000371856.7;ENST00000437404.2;ENST00000456866.2	2444.22	2345.22	6964	137.33	100.08
ENSG00000140307.11	ENST00000267869.8;ENST00000396060.7;ENST00000396061.5;ENST00000396063.5;ENST00000396064.7;ENST00000472508.1;ENST00000480768.1;ENST00000484743.5;ENST00000559141.1;ENST00000559706.1	519.61	420.61	1249	137.33	100.08
ENSG00000165637.14	ENST00000298468.9;ENST00000313132.8;ENST00000332211.11;ENST00000344036.8;ENST00000413289.1;ENST00000447677.5;ENST00000460044.1;ENST00000468285.1;ENST00000470745.5;ENST00000472137.5;ENST00000475142.5;ENST00000481876.5;ENST00000498394.5;ENST00000543351.5	1389.5	1290.5	3824.28	137.05	99.88
ENSG00000134371.14	ENST00000367435.5;ENST00000477868.1;ENST00000482484.1;ENST00000635846.1;ENST00000643006.1;ENST00000643784.1;ENST00000647662.1;ENST00000648071.1;ENST00000649606.1;ENST00000649613.1;ENST00000649706.1;ENST00000649895.1;ENST00000650197.1	2168.7	2069.7	6112	136.57	99.53
ENSG00000143727.16	ENST00000272065.10;ENST00000272067.10;ENST00000405233.5;ENST00000405364.2;ENST00000407983.7;ENST00000413140.5;ENST00000439645.6;ENST00000442386.5;ENST00000453390.5;ENST00000463831.1;ENST00000480874.5;ENST00000484125.1;ENST00000484464.5	1078.77	979.77	2892	136.51	99.48
ENSG00000161654.10	ENST00000293406.8;ENST00000585388.2;ENST00000590563.1;ENST00000591247.6	1034.03	935.03	2756.14	136.32	99.35
ENSG00000115685.15	ENST00000234038.11;ENST00000272983.12;ENST00000401987.5;ENST00000402734.5;ENST00000404405.7;ENST00000406106.7;ENST00000407025.5;ENST00000415769.1;ENST00000423280.5;ENST00000427172.5;ENST00000438799.5;ENST00000439916.5;ENST00000450367.1;ENST00000467159.5;ENST00000473017.5;ENST00000479821.1;ENST00000485630.5;ENST00000491715.1;ENST00000493374.5;ENST00000498170.5	1068.77	969.77	2852	136.01	99.12
ENSG00000112977.16	ENST00000230895.11;ENST00000432074.2;ENST00000508253.5;ENST00000508646.1;ENST00000510546.1;ENST00000514882.5	2092.15	1993.15	5860	135.97	99.09
ENSG00000058272.19	ENST00000261207.9;ENST00000437004.6;ENST00000450142.7;ENST00000546369.5;ENST00000546762.5;ENST00000547131.1;ENST00000547253.5;ENST00000547330.5;ENST00000548318.1;ENST00000548908.3;ENST00000550001.1;ENST00000550007.1;ENST00000550107.5;ENST00000550299.5;ENST00000550351.5;ENST00000550510.5;ENST00000550903.5;ENST00000551191.1;ENST00000551781.2;ENST00000552892.1;ENST00000553081.5;ENST00000634739.1;ENS…	1038.53	939.53	2756	135.66	98.87
ENSG00000041353.10	ENST00000262094.10;ENST00000586570.5;ENST00000586594.1;ENST00000592334.1	6008.14	5909.14	17300.9	135.4	98.68
ENSG00000132432.14	ENST00000352861.9;ENST00000395535.7;ENST00000415949.5;ENST00000450622.1;ENST00000460484.5;ENST00000461536.1;ENST00000480303.1	430.63	331.63	969	135.13	98.48
ENSG00000105373.19	ENST00000246802.10;ENST00000594182.1;ENST00000594525.5;ENST00000595143.5;ENST00000597985.5;ENST00000598285.1;ENST00000598681.5;ENST00000598959.5;ENST00000599253.1;ENST00000599582.1;ENST00000600266.1;ENST00000600410.5	706.7	607.7	1775.19	135.09	98.45
ENSG00000116747.13	ENST00000367441.1;ENST00000367443.5;ENST00000367444.7;ENST00000367445.7;ENST00000367446.7;ENST00000400968.7;ENST00000415442.2;ENST00000432079.5;ENST00000460715.2;ENST00000469214.2;ENST00000506303.1;ENST00000512587.1	3527.94	3428.94	9994.14	134.79	98.23
ENSG00000153113.24	ENST00000309190.9;ENST00000325674.11;ENST00000338252.7;ENST00000341926.7;ENST00000348386.7;ENST00000395812.6;ENST00000395813.5;ENST00000421689.6;ENST00000437034.6;ENST00000484552.6;ENST00000503828.5;ENST00000504221.5;ENST00000504465.5;ENST00000504532.1;ENST00000505143.5;ENST00000505402.1;ENST00000506811.5;ENST00000507487.5;ENST00000507836.1;ENST00000508117.6;ENST00000508197.1;ENST00000508579.5;EN…	2254.65	2155.65	6276.9	134.66	98.14
ENSG00000138356.14	ENST00000260930.10;ENST00000374700.7;ENST00000439380.1;ENST00000454629.1;ENST00000465297.5;ENST00000472553.1;ENST00000485106.5;ENST00000485965.5	2111.57	2012.57	5845	134.31	97.88
ENSG00000106153.13	ENST00000395422.4;ENST00000473095.1	794.63	695.63	2015.13	133.97	97.63
ENSG00000010803.16	ENST00000326197.11;ENST00000337495.9;ENST00000361191.9;ENST00000361705.7;ENST00000372595.5;ENST00000372596.5;ENST00000372597.5;ENST00000397171.6;ENST00000397174.6;ENST00000402904.6;ENST00000456518.3;ENST00000460215.5;ENST00000472037.5;ENST00000482530.1;ENST00000488592.1;ENST00000489421.1;ENST00000498793.5	1241.39	1142.39	3307.98	133.91	97.59
ENSG00000078369.18	ENST00000378609.9;ENST00000434686.6;ENST00000437146.1;ENST00000439272.6;ENST00000461893.5;ENST00000471354.1;ENST00000472614.2;ENST00000607589.1;ENST00000610897.4;ENST00000615252.4	3068.95	2969.95	8583	133.65	97.4
ENSG00000172757.13	ENST00000308162.10;ENST00000524553.5;ENST00000525451.6;ENST00000525710.1;ENST00000526975.1;ENST00000527344.5;ENST00000527752.1;ENST00000530157.1;ENST00000530413.1;ENST00000530945.1;ENST00000531407.5;ENST00000531413.5;ENST00000532134.5;ENST00000534769.5;ENST00000534784.1	1209.67	1110.67	3206.19	133.5	97.29
ENSG00000181061.14	ENST00000321331.12;ENST00000418900.6;ENST00000430190.5;ENST00000452906.3;ENST00000470543.1	1403.69	1304.69	3766.17	133.5	97.29
ENSG00000137497.19	ENST00000351960.10;ENST00000358965.10;ENST00000366394.7;ENST00000368959.9;ENST00000393695.8;ENST00000534971.1;ENST00000534987.5;ENST00000535087.5;ENST00000535111.5;ENST00000535838.5;ENST00000535947.5;ENST00000536119.5;ENST00000537217.5;ENST00000537905.5;ENST00000537930.5;ENST00000540588.1;ENST00000540626.5;ENST00000540843.5;ENST00000541262.5;ENST00000541584.5;ENST00000541641.5;ENST00000541719.5;E…	3763.61	3664.61	10572.4	133.42	97.24
ENSG00000139842.15	ENST00000326335.8;ENST00000375440.9;ENST00000375441.7;ENST00000451881.5;ENST00000463426.5;ENST00000470067.5;ENST00000472083.1;ENST00000474116.5;ENST00000488558.2;ENST00000494985.5;ENST00000498562.2;ENST00000617546.4	1365.06	1266.06	3644.85	133.14	97.03
ENSG00000044115.21	ENST00000302763.12;ENST00000517533.5;ENST00000517534.5;ENST00000517656.5;ENST00000517904.1;ENST00000517980.5;ENST00000518263.5;ENST00000518381.5;ENST00000518585.1;ENST00000518825.5;ENST00000518910.5;ENST00000518919.1;ENST00000519113.5;ENST00000519116.5;ENST00000519309.5;ENST00000519489.1;ENST00000519634.5;ENST00000519768.5;ENST00000520158.5;ENST00000520260.5;ENST00000520339.5;ENST00000520400.5;EN…	2570.37	2471.37	7105	132.95	96.9
ENSG00000115091.12	ENST00000263238.7;ENST00000415792.5;ENST00000443297.5;ENST00000446821.5;ENST00000478928.1;ENST00000484165.1;ENST00000489779.1;ENST00000535589.3	1396.58	1297.58	3722	132.65	96.68
ENSG00000196353.13	ENST00000429747.6;ENST00000502818.5;ENST00000503204.1;ENST00000505331.1;ENST00000505881.5;ENST00000505957.1;ENST00000506687.5;ENST00000511604.5;ENST00000512055.5;ENST00000512332.5;ENST00000514439.1;ENST00000514999.5;ENST00000515418.1;ENST00000617767.5	2526.08	2427.08	6962	132.66	96.68
ENSG00000176340.4	ENST00000314133.4	494	395	1133	132.65	96.67
ENSG00000145741.17	ENST00000335895.12;ENST00000380591.8;ENST00000507081.6;ENST00000508901.1;ENST00000509708.2;ENST00000510787.6;ENST00000512257.1;ENST00000514360.5;ENST00000514505.7;ENST00000676856.1;ENST00000676862.1;ENST00000677654.1;ENST00000678135.1;ENST00000679077.1	923.13	824.13	2363	132.6	96.64
ENSG00000111775.3	ENST00000229379.3;ENST00000549525.1;ENST00000550009.1	539.76	440.76	1261.28	132.34	96.45
ENSG00000178057.15	ENST00000326912.8;ENST00000326925.11;ENST00000395458.6;ENST00000451378.2;ENST00000480392.1;ENST00000496152.1	733.68	634.68	1813.45	132.14	96.3
ENSG00000182768.9	ENST00000331497.3;ENST00000379095.5;ENST00000411845.3	1463.26	1364.26	3897.9	132.13	96.3
ENSG00000036257.14	ENST00000264414.9;ENST00000344951.8;ENST00000409096.5;ENST00000409777.5;ENST00000432260.2;ENST00000436172.1;ENST00000451538.1;ENST00000454323.1;ENST00000481135.1;ENST00000484081.1;ENST00000487558.1;ENST00000497715.1;ENST00000536702.1;ENST00000541548.5;ENST00000546102.1	2650.98	2551.98	7277.77	131.89	96.12
ENSG00000144366.16	ENST00000359135.7;ENST00000409580.5;ENST00000409609.5;ENST00000409637.7;ENST00000409805.5;ENST00000409830.6;ENST00000409843.5;ENST00000409927.5;ENST00000410051.5;ENST00000433052.1;ENST00000451191.5;ENST00000467422.5;ENST00000476422.5;ENST00000478306.1;ENST00000479019.5;ENST00000486445.1;ENST00000495745.5;ENST00000496976.1	989.91	890.91	2537	131.69	95.98
ENSG00000115541.11	ENST00000233893.10;ENST00000409468.1;ENST00000409729.1;ENST00000463841.1;ENST00000465573.1;ENST00000473395.1;ENST00000495200.1	559.16	460.16	1309.7	131.62	95.93
ENSG00000168385.18	ENST00000360051.7;ENST00000366210.2;ENST00000391971.7;ENST00000391973.6;ENST00000401990.5;ENST00000402092.6;ENST00000407017.5;ENST00000407971.5;ENST00000411484.5;ENST00000420786.5;ENST00000421717.1;ENST00000425899.5;ENST00000428282.5;ENST00000428524.5;ENST00000429791.5;ENST00000434955.5;ENST00000436795.5;ENST00000437066.5;ENST00000441533.5;ENST00000443492.5;ENST00000445030.5;ENST00000449239.5;ENS…	3092.2	2993.2	8491.12	131.19	95.61
ENSG00000104133.16	ENST00000261866.12;ENST00000427534.6;ENST00000535302.6;ENST00000557866.1;ENST00000558080.1;ENST00000558093.1;ENST00000558138.2;ENST00000558253.5;ENST00000558319.5;ENST00000558561.1;ENST00000558790.5;ENST00000558988.5;ENST00000558989.1;ENST00000559193.5;ENST00000559347.1;ENST00000559511.6;ENST00000559933.1;ENST00000560299.1;ENST00000561268.5;ENST00000561391.2;ENST00000682065.1;ENST00000682410.1;EN…	2699.23	2600.23	7368.99	131.06	95.52
ENSG00000124795.17	ENST00000244776.11;ENST00000503715.5;ENST00000505224.5;ENST00000507591.2;ENST00000512145.1;ENST00000515742.2;ENST00000515770.2;ENST00000651624.1;ENST00000651992.1;ENST00000652292.1;ENST00000652576.1;ENST00000652689.1	1479.89	1380.89	3913	131.05	95.51
ENSG00000142599.19	ENST00000337907.7;ENST00000377464.5;ENST00000400907.6;ENST00000400908.7;ENST00000460659.5;ENST00000464367.1;ENST00000464972.5;ENST00000465125.1;ENST00000467350.1;ENST00000468247.1;ENST00000469251.1;ENST00000476556.5;ENST00000480342.5;ENST00000488215.5;ENST00000492766.5;ENST00000505225.1;ENST00000507012.1;ENST00000514428.1;ENST00000656437.1;ENST00000659924.1	2493.17	2394.17	6782.53	131.01	95.48
ENSG00000095139.15	ENST00000264028.5;ENST00000359415.8;ENST00000392859.7;ENST00000534182.2	2878.24	2779.24	7872	130.99	95.46
ENSG00000122585.8	ENST00000242152.7;ENST00000405982.1;ENST00000407573.5	555.91	456.91	1293	130.87	95.38
ENSG00000106211.10	ENST00000248553.7;ENST00000429938.1;ENST00000447574.1;ENST00000674547.1;ENST00000674560.1;ENST00000674638.1;ENST00000674650.1;ENST00000674965.1;ENST00000675134.1;ENST00000675226.1;ENST00000675417.1;ENST00000675488.1;ENST00000675538.1;ENST00000675624.1;ENST00000675733.1;ENST00000675906.1;ENST00000676195.1;ENST00000676231.1;ENST00000676398.1	654.81	555.81	1567	130.38	95.02
ENSG00000145012.14	ENST00000414139.5;ENST00000415906.1;ENST00000416784.5;ENST00000420410.5;ENST00000426274.5;ENST00000430340.5;ENST00000443217.5;ENST00000448637.5;ENST00000454789.5;ENST00000457242.1;ENST00000459897.1;ENST00000462758.1;ENST00000471917.1;ENST00000474472.5;ENST00000483938.1;ENST00000484468.1;ENST00000487347.1;ENST00000494044.1;ENST00000494233.5;ENST00000617246.5;ENST00000618621.4;ENST00000640853.1	8175.65	8076.65	22754	130.29	94.95
ENSG00000115594.12	ENST00000409288.5;ENST00000409329.5;ENST00000409589.5;ENST00000409929.5;ENST00000410023.6;ENST00000413623.5;ENST00000422532.2;ENST00000424272.5;ENST00000428279.5;ENST00000430171.1;ENST00000442590.5;ENST00000450319.5;ENST00000452403.5	3394.29	3295.29	9278	130.21	94.89
ENSG00000107223.13	ENST00000224073.6;ENST00000371648.4;ENST00000371649.5	676.08	577.08	1624	130.15	94.85
ENSG00000082269.17	ENST00000194672.11;ENST00000361499.7;ENST00000370479.7;ENST00000393299.6;ENST00000418814.7;ENST00000425415.2;ENST00000457062.6;ENST00000505675.1;ENST00000505769.5;ENST00000505868.1;ENST00000507049.1;ENST00000507085.5;ENST00000508844.5;ENST00000514185.5;ENST00000515280.5;ENST00000515323.5	3615.07	3516.07	9894	130.13	94.84
ENSG00000198015.14	ENST00000358678.7;ENST00000393128.8;ENST00000547098.5;ENST00000548545.1;ENST00000549561.6;ENST00000549982.6;ENST00000551396.5;ENST00000552217.6;ENST00000552326.5;ENST00000552938.1	2234.83	2135.83	5995.66	129.82	94.61
ENSG00000131143.10	ENST00000253452.8;ENST00000561569.5;ENST00000562336.5;ENST00000562929.1;ENST00000563774.1;ENST00000564544.1;ENST00000564648.1;ENST00000564903.1;ENST00000565078.5;ENST00000566115.5;ENST00000566405.5;ENST00000566617.1;ENST00000567241.5;ENST00000567266.5;ENST00000568339.5;ENST00000568794.5;ENST00000569997.1;ENST00000570123.5	680.94	581.94	1632	129.69	94.52
ENSG00000196704.14	ENST00000359783.8;ENST00000359904.8;ENST00000392720.6;ENST00000577273.1;ENST00000577866.5;ENST00000577985.5;ENST00000578175.5;ENST00000579724.5;ENST00000580548.5;ENST00000580753.5;ENST00000580837.5;ENST00000581779.1;ENST00000582430.1;ENST00000584350.1;ENST00000584494.5;ENST00000584836.5;ENST00000584837.5;ENST00000585050.5;ENST00000612294.4;ENST00000674770.2	1376.68	1277.68	3582.14	129.66	94.49
ENSG00000184076.13	ENST00000330029.6;ENST00000401406.3	720.23	621.23	1738.29	129.4	94.31
ENSG00000131473.17	ENST00000352035.7;ENST00000353196.5;ENST00000393896.6;ENST00000537919.5;ENST00000588547.1;ENST00000588779.1;ENST00000590151.5;ENST00000590735.1;ENST00000590770.5;ENST00000592970.1	3515.43	3416.43	9524.98	128.93	93.97
ENSG00000176102.13	ENST00000323959.9;ENST00000431742.2;ENST00000438862.6;ENST00000524556.1;ENST00000524775.1;ENST00000524827.6;ENST00000526480.1;ENST00000528865.5	674.44	575.44	1600	128.59	93.71
ENSG00000203784.3	ENST00000368747.2	536	437	1215	128.58	93.71
ENSG00000008294.22	ENST00000262013.12;ENST00000357122.8;ENST00000502329.1;ENST00000505173.5;ENST00000505279.5;ENST00000506483.1;ENST00000506500.1;ENST00000509724.1;ENST00000510283.5;ENST00000510855.1;ENST00000511312.2;ENST00000511795.1;ENST00000511987.5;ENST00000513547.5;ENST00000513746.6;ENST00000513827.5;ENST00000513906.1;ENST00000514205.1;ENST00000514613.5;ENST00000515685.1;ENST00000576492.1	2938.06	2839.06	7879	128.34	93.53
ENSG00000173848.19	ENST00000355029.9;ENST00000380359.3;ENST00000449083.5;ENST00000465087.1;ENST00000484741.1;ENST00000486354.1	1168.95	1069.95	2964	128.11	93.37
ENSG00000100592.16	ENST00000360909.8;ENST00000395125.1;ENST00000553307.5;ENST00000553472.1;ENST00000553966.5;ENST00000554459.5;ENST00000555651.1;ENST00000556135.1;ENST00000556596.1;ENST00000556894.1;ENST00000557029.5;ENST00000557327.1;ENST00000557628.5	1419.92	1320.92	3651	127.82	93.16
ENSG00000172172.8	ENST00000306185.8;ENST00000518696.5;ENST00000518918.1;ENST00000520677.1;ENST00000521648.5;ENST00000522717.1;ENST00000613356.1	735.59	636.59	1749	127.06	92.6
ENSG00000134709.13	ENST00000371208.5;ENST00000455990.5;ENST00000465876.6;ENST00000466803.2;ENST00000474695.1;ENST00000491135.1;ENST00000685567.1;ENST00000686522.1;ENST00000686716.1;ENST00000687049.1	2767.94	2668.94	7317	126.79	92.4
ENSG00000136436.15	ENST00000258947.8;ENST00000372317.7;ENST00000416445.6;ENST00000448105.6;ENST00000502761.1;ENST00000503463.5;ENST00000505071.5;ENST00000506971.1;ENST00000507076.1;ENST00000507306.1;ENST00000508679.5;ENST00000509014.2;ENST00000509112.1;ENST00000509415.5;ENST00000509507.5;ENST00000509784.1;ENST00000510356.5;ENST00000510997.1;ENST00000511697.1;ENST00000511816.1;ENST00000513119.5;ENST00000514006.1;ENS…	1070.76	971.76	2655	126.35	92.08
ENSG00000185641.6	ENST00000469891.2	373	274	748.4	126.32	92.06
ENSG00000108518.8	ENST00000225655.6;ENST00000572383.1;ENST00000574872.1	808.16	709.16	1933.92	126.12	91.91
ENSG00000151327.13	ENST00000280987.9;ENST00000382406.7;ENST00000396472.5;ENST00000553852.1;ENST00000553901.1;ENST00000553955.2;ENST00000554052.2;ENST00000554794.1;ENST00000555211.5;ENST00000555260.1;ENST00000556858.2	1658.64	1559.64	4249	125.99	91.82
ENSG00000124225.16	ENST00000265626.8;ENST00000341744.8;ENST00000347215.8;ENST00000395814.5;ENST00000395816.7;ENST00000395819.3;ENST00000414037.5;ENST00000472841.1	4524.58	4425.58	12050.3	125.92	91.77
ENSG00000123094.16	ENST00000282884.13;ENST00000381352.7;ENST00000405154.6;ENST00000535907.5;ENST00000537946.5;ENST00000538081.5;ENST00000538365.2;ENST00000539545.1;ENST00000541218.5;ENST00000541490.5;ENST00000542004.5;ENST00000542315.5;ENST00000542865.5;ENST00000545413.1;ENST00000615708.4;ENST00000688511.1;ENST00000689434.1;ENST00000689635.1	1737.66	1638.66	4458	125.81	91.69
ENSG00000213719.8	ENST00000375779.6;ENST00000375780.6;ENST00000375784.7;ENST00000395892.5;ENST00000616760.1	1153.98	1054.98	2869.91	125.81	91.69
ENSG00000152944.9	ENST00000282892.4;ENST00000536503.5;ENST00000536711.5;ENST00000538186.5;ENST00000544998.1;ENST00000546323.5;ENST00000621885.1	1147.45	1048.45	2851	125.75	91.65
ENSG00000156639.12	ENST00000287218.9;ENST00000373389.5;ENST00000373391.6;ENST00000440482.2;ENST00000463847.1;ENST00000469208.1;ENST00000474522.5	1056.7	957.7	2603	125.7	91.6
ENSG00000163466.16	ENST00000295685.14;ENST00000315717.10;ENST00000414983.5;ENST00000420104.5;ENST00000420201.5;ENST00000456575.1;ENST00000462034.1;ENST00000465395.5;ENST00000470146.5;ENST00000471355.5;ENST00000472753.1;ENST00000477992.1;ENST00000478612.5;ENST00000480062.5;ENST00000484961.1;ENST00000487321.1;ENST00000489598.5;ENST00000491780.5	1259.26	1160.26	3146	125.39	91.39
ENSG00000158417.11	ENST00000289371.11;ENST00000470023.1;ENST00000470868.1;ENST00000494190.1;ENST00000617677.1	1999.31	1900.31	5147.4	125.27	91.29
ENSG00000214530.10	ENST00000334805.11;ENST00000400925.2;ENST00000535054.1;ENST00000535075.1;ENST00000535267.1;ENST00000536290.5;ENST00000536377.5;ENST00000536728.5;ENST00000537351.5;ENST00000537947.5;ENST00000538009.5;ENST00000538437.5;ENST00000538536.5;ENST00000539138.1;ENST00000540587.1;ENST00000542989.5;ENST00000543089.1;ENST00000543304.5;ENST00000544767.5;ENST00000545082.5;ENST00000546314.5	654.49	555.49	1503.51	125.17	91.22
ENSG00000124233.12	ENST00000372781.4	1622	1523	4117	125.01	91.11
ENSG00000131100.13	ENST00000253413.10;ENST00000399796.6;ENST00000399798.6;ENST00000413576.1;ENST00000460085.1;ENST00000473248.1;ENST00000478963.5;ENST00000481365.5;ENST00000484653.5	760.23	661.23	1787	124.98	91.09
ENSG00000141198.16	ENST00000348161.8;ENST00000445275.6;ENST00000536554.5;ENST00000570371.5;ENST00000570499.5;ENST00000570623.1;ENST00000570965.5;ENST00000570977.1;ENST00000571319.5;ENST00000572158.5;ENST00000572298.5;ENST00000572360.5;ENST00000572405.5;ENST00000572576.5;ENST00000572905.1;ENST00000573607.5;ENST00000574318.1;ENST00000574653.1;ENST00000574744.1;ENST00000575333.5;ENST00000575882.6;ENST00000575909.1;ENS…	1596.55	1497.55	4042.38	124.83	90.98
ENSG00000244687.13	ENST00000340309.7;ENST00000371657.9;ENST00000371674.8;ENST00000371677.7;ENST00000396059.7;ENST00000415862.6;ENST00000432266.5;ENST00000461960.5;ENST00000462217.5;ENST00000467839.5;ENST00000468926.1;ENST00000470565.5;ENST00000472923.5;ENST00000473860.1;ENST00000483534.5;ENST00000486653.5;ENST00000490289.5;ENST00000490555.1;ENST00000492371.6;ENST00000493090.5;ENST00000557021.5;ENST00000617119.4;ENS…	1846.2	1747.2	4714.49	124.79	90.94
ENSG00000164253.14	ENST00000296679.9;ENST00000502528.5;ENST00000503035.5;ENST00000504895.5;ENST00000505129.5;ENST00000506307.5;ENST00000506474.5;ENST00000507029.5;ENST00000507239.5;ENST00000507452.5;ENST00000507654.5;ENST00000508154.1;ENST00000509701.5;ENST00000509858.5;ENST00000509892.5;ENST00000509971.5;ENST00000511036.5;ENST00000511630.6;ENST00000511791.1;ENST00000512033.1;ENST00000512168.1;ENST00000513417.5;ENS…	955.21	856.21	2306.81	124.6	90.8
ENSG00000104164.12	ENST00000220531.9;ENST00000562384.5;ENST00000563000.5;ENST00000563160.5;ENST00000564310.2;ENST00000564765.1;ENST00000565216.5;ENST00000565323.6;ENST00000565409.5;ENST00000565727.5;ENST00000566184.1;ENST00000566753.5;ENST00000566801.5;ENST00000567461.5;ENST00000567523.5;ENST00000567740.5;ENST00000568597.5;ENST00000568816.5;ENST00000568963.5;ENST00000569076.5;ENST00000672455.1	3110.62	3011.62	8107.65	124.5	90.73
ENSG00000049245.13	ENST00000054666.11;ENST00000470357.1;ENST00000487194.1	1407.83	1308.83	3512	124.09	90.44
ENSG00000065150.21	ENST00000261574.10;ENST00000357602.7;ENST00000403772.8;ENST00000421861.7;ENST00000460070.6;ENST00000463157.6;ENST00000468620.1;ENST00000469360.5;ENST00000470493.1;ENST00000471898.5;ENST00000473582.1;ENST00000475420.5;ENST00000479736.1;ENST00000480611.6;ENST00000480641.2;ENST00000481455.6;ENST00000481689.6;ENST00000482642.1;ENST00000485433.6;ENST00000489058.6;ENST00000490369.6;ENST00000490680.5;EN…	3257.03	3158.03	8461	123.9	90.3
ENSG00000125107.19	ENST00000317147.10;ENST00000441024.6;ENST00000562046.1;ENST00000563130.5;ENST00000563283.1;ENST00000564557.1;ENST00000565605.5;ENST00000565697.1;ENST00000566240.1;ENST00000567133.1;ENST00000567188.5;ENST00000567285.1;ENST00000568158.1;ENST00000568917.1;ENST00000569020.5;ENST00000569240.5;ENST00000569263.1;ENST00000569732.1;ENST00000569882.1;ENST00000569916.1;ENST00000569924.1;ENST00000570139.1	4238.09	4139.09	11078.1	123.78	90.21
ENSG00000013375.16	ENST00000283977.9;ENST00000503094.1;ENST00000504780.5;ENST00000505470.5;ENST00000506587.5;ENST00000507404.1;ENST00000507554.1;ENST00000508748.5;ENST00000509219.2;ENST00000510258.1;ENST00000512866.5;ENST00000513973.6;ENST00000515333.1;ENST00000605602.1;ENST00000616566.5;ENST00000650640.1;ENST00000650642.1;ENST00000651204.1;ENST00000651425.1;ENST00000651698.1;ENST00000652222.1;ENST00000652468.1	4223.54	4124.54	11019	123.55	90.04
ENSG00000130770.18	ENST00000335514.10;ENST00000465645.1;ENST00000468425.2;ENST00000497986.5	796.19	697.19	1862	123.51	90.01
ENSG00000110696.10	ENST00000228136.9;ENST00000524439.5;ENST00000524461.1;ENST00000524508.1;ENST00000525106.1;ENST00000525256.1;ENST00000525684.1;ENST00000527893.5;ENST00000528634.5;ENST00000531658.1	1188.41	1089.41	2907	123.4	89.94
ENSG00000143450.19	ENST00000321531.10;ENST00000400999.7;ENST00000453029.2;ENST00000479764.7;ENST00000577465.1;ENST00000582415.2;ENST00000635179.1;ENST00000635322.1;ENST00000635374.1	601.61	502.61	1340.11	123.31	89.86
ENSG00000160710.18	ENST00000368471.8;ENST00000368474.9;ENST00000463920.5;ENST00000471068.2;ENST00000492630.2;ENST00000494866.1;ENST00000526905.2;ENST00000529168.2;ENST00000534279.1;ENST00000647682.2;ENST00000648231.2;ENST00000648311.1;ENST00000648714.2;ENST00000648871.1;ENST00000649021.1;ENST00000649022.2;ENST00000649042.1;ENST00000649408.2;ENST00000649724.1;ENST00000649749.1;ENST00000679375.1;ENST00000679465.1;ENS…	3144.63	3045.63	8087	122.8	89.49
ENSG00000160014.17	ENST00000291295.14;ENST00000391918.6;ENST00000477244.5;ENST00000482455.5;ENST00000486500.1;ENST00000594523.5;ENST00000595072.2;ENST00000596362.1;ENST00000597743.5;ENST00000597868.5;ENST00000598871.5;ENST00000599839.5;ENST00000602169.2	925.41	826.41	2190.2	122.56	89.32
ENSG00000132698.15	ENST00000361084.10;ENST00000463614.1;ENST00000473336.5;ENST00000487325.5;ENST00000497968.1	909.24	810.24	2143	122.32	89.14
ENSG00000184154.16	ENST00000289488.8;ENST00000324866.11;ENST00000412777.6;ENST00000423494.6;ENST00000440313.2;ENST00000535883.6;ENST00000536917.2;ENST00000537483.1;ENST00000538413.6;ENST00000538478.5;ENST00000539271.6;ENST00000539587.6;ENST00000541614.5;ENST00000542846.5;ENST00000642478.1;ENST00000642510.1;ENST00000642648.1;ENST00000642813.1;ENST00000644745.1;ENST00000645358.1;ENST00000647530.1	923.81	824.81	2178.75	122.16	89.03
ENSG00000163374.20	ENST00000295566.8;ENST00000311573.9;ENST00000347088.9;ENST00000354691.9;ENST00000355499.9;ENST00000359205.9;ENST00000361140.8;ENST00000361831.9;ENST00000368330.6;ENST00000368339.9;ENST00000368340.9;ENST00000404643.5;ENST00000405763.7;ENST00000407221.5;ENST00000436865.5;ENST00000442834.6;ENST00000443231.5;ENST00000454523.5;ENST00000466366.1;ENST00000476027.5;ENST00000476093.5;ENST00000477470.1;ENS…	1173.82	1074.82	2838.13	122.12	89
ENSG00000082153.18	ENST00000359893.4;ENST00000409226.5;ENST00000409600.6;ENST00000410110.6;ENST00000419090.1;ENST00000447069.5;ENST00000450637.5;ENST00000452206.5;ENST00000452790.6;ENST00000460660.1;ENST00000463310.1;ENST00000464483.1;ENST00000491576.1	2656.48	2557.48	6750.54	122.07	88.96
ENSG00000203897.4	ENST00000369989.2;ENST00000417241.1;ENST00000662170.1	456.84	357.84	944	122	88.91
ENSG00000134779.15	ENST00000334295.9;ENST00000383056.7;ENST00000585635.5;ENST00000587129.5;ENST00000587207.1;ENST00000587382.5;ENST00000587511.1;ENST00000588909.1;ENST00000589049.5;ENST00000590258.2;ENST00000590337.5;ENST00000590500.5;ENST00000590652.5;ENST00000590692.5;ENST00000590842.5;ENST00000591648.1;ENST00000591823.5;ENST00000591906.5;ENST00000593035.5;ENST00000610723.4;ENST00000614939.4	1234.65	1135.65	2994.25	121.93	88.86
ENSG00000172115.9	ENST00000305786.7;ENST00000409409.5;ENST00000409764.5;ENST00000413447.1	1340.04	1241.04	3269	121.82	88.78
ENSG00000142669.15	ENST00000270792.10;ENST00000319041.6	751.8	652.8	1711.94	121.28	88.39
ENSG00000178980.16	ENST00000593892.5;ENST00000595509.1;ENST00000595615.1;ENST00000598083.1;ENST00000598273.5;ENST00000598956.5;ENST00000599302.1;ENST00000599590.5;ENST00000599627.1;ENST00000599874.5;ENST00000601048.6;ENST00000601419.5;ENST00000601937.5;ENST00000602163.1	709.17	610.17	1595.43	120.92	88.13
ENSG00000155087.4	ENST00000285402.4;ENST00000518835.1	1026	927	2416	120.53	87.84
ENSG00000135018.14	ENST00000257468.11;ENST00000376395.9;ENST00000526134.1;ENST00000527373.1;ENST00000529923.1;ENST00000533705.5	2493.35	2394.35	6227	120.27	87.65
ENSG00000090686.16	ENST00000308271.14;ENST00000374730.2;ENST00000374732.7;ENST00000400301.5;ENST00000421625.6;ENST00000464577.1;ENST00000471752.1;ENST00000479177.1;ENST00000487880.2;ENST00000489108.1;ENST00000526044.5;ENST00000527823.5;ENST00000529637.5;ENST00000532737.1;ENST00000534705.5	1013.43	914.43	2374	120.06	87.5
ENSG00000075415.15	ENST00000188376.9;ENST00000228318.8;ENST00000401722.7;ENST00000546766.5;ENST00000547444.1;ENST00000547534.5;ENST00000547869.1;ENST00000547908.1;ENST00000548480.1;ENST00000548847.1;ENST00000549338.5;ENST00000550695.1;ENST00000551123.5;ENST00000551265.5;ENST00000551917.5;ENST00000552981.6	1117.9	1018.9	2642	119.92	87.39
ENSG00000170144.21	ENST00000392524.6;ENST00000411529.6;ENST00000432457.2;ENST00000435711.5;ENST00000483137.2;ENST00000676488.1;ENST00000676629.1;ENST00000676681.1;ENST00000676736.1;ENST00000676762.1;ENST00000676874.1;ENST00000677043.1;ENST00000677337.1;ENST00000677508.1;ENST00000677863.1;ENST00000678111.1;ENST00000678421.1;ENST00000679159.1;ENST00000679328.1	2481.12	2382.12	6151.29	119.42	87.03
ENSG00000073921.18	ENST00000356360.9;ENST00000393346.8;ENST00000525162.5;ENST00000526033.5;ENST00000526548.3;ENST00000526907.1;ENST00000526961.5;ENST00000528256.1;ENST00000528398.5;ENST00000528411.1;ENST00000529016.5;ENST00000529760.5;ENST00000530542.1;ENST00000530692.5;ENST00000531558.1;ENST00000531771.5;ENST00000531930.5;ENST00000532041.5;ENST00000532317.5;ENST00000532603.5;ENST00000533350.1;ENST00000534375.1;ENS…	1654.74	1555.74	4012	119.26	86.92
ENSG00000138495.7	ENST00000261070.7;ENST00000468918.5;ENST00000484810.5;ENST00000486606.5;ENST00000490145.1;ENST00000497116.1;ENST00000497997.1	432.27	333.27	858.83	119.18	86.85
ENSG00000160336.17	ENST00000334095.4;ENST00000432094.6;ENST00000610928.4;ENST00000613950.1;ENST00000651864.1;ENST00000684525.1	3256.18	3157.18	8133.78	119.14	86.83
ENSG00000168259.17	ENST00000316603.12;ENST00000426588.7;ENST00000457167.9;ENST00000585693.2;ENST00000585866.6;ENST00000586240.2;ENST00000586335.2;ENST00000587727.6;ENST00000588641.6;ENST00000588814.5;ENST00000589547.1;ENST00000589576.6;ENST00000589586.6;ENST00000589773.5;ENST00000589810.5;ENST00000590197.2;ENST00000590348.6;ENST00000590774.6;ENST00000590847.2;ENST00000590886.7;ENST00000591153.2;ENST00000591787.1;EN…	1187.67	1088.67	2804.17	119.12	86.81
ENSG00000170142.12	ENST00000306627.8;ENST00000346855.7;ENST00000424381.5;ENST00000442670.5;ENST00000452012.1;ENST00000467766.5;ENST00000475680.5;ENST00000481622.1;ENST00000484048.1;ENST00000493707.1;ENST00000495141.5	822.11	723.11	1858.66	118.87	86.63
ENSG00000168724.17	ENST00000382021.2;ENST00000506762.1;ENST00000509626.1;ENST00000512136.1;ENST00000514237.6;ENST00000642285.1;ENST00000642675.1;ENST00000642851.1;ENST00000644357.1;ENST00000646714.1;ENST00000648817.1	1546.34	1447.34	3718	118.8	86.58
ENSG00000116473.15	ENST00000356415.5;ENST00000369709.4;ENST00000494982.1;ENST00000687939.1	1543.33	1444.33	3709	118.76	86.55
ENSG00000017797.13	ENST00000019317.8;ENST00000383432.8;ENST00000458039.3;ENST00000577221.1;ENST00000585015.6;ENST00000609094.2	1685.54	1586.54	4072.09	118.7	86.51
ENSG00000156411.10	ENST00000286953.8;ENST00000414262.6;ENST00000553430.5;ENST00000553449.1;ENST00000554089.5;ENST00000554287.1;ENST00000554528.1;ENST00000554713.2;ENST00000554880.5;ENST00000555030.5;ENST00000557040.5;ENST00000557260.1	565.31	466.31	1195	118.51	86.37
ENSG00000169020.10	ENST00000304312.5;ENST00000505852.1;ENST00000506525.5;ENST00000515116.1;ENST00000515202.5	300.75	201.75	517	118.51	86.37
ENSG00000205302.7	ENST00000379516.7;ENST00000505854.5;ENST00000505934.5;ENST00000506847.5;ENST00000506874.1;ENST00000507321.1;ENST00000507852.1;ENST00000509281.1;ENST00000510372.5;ENST00000511365.1;ENST00000512394.5;ENST00000514030.1;ENST00000514949.1	1249.27	1150.27	2932	117.88	85.91
ENSG00000189060.6	ENST00000340857.4	2204	2105	5365	117.87	85.9
ENSG00000184678.11	ENST00000369155.4	2224	2125	5415.15	117.85	85.89
ENSG00000115128.7	ENST00000233468.5;ENST00000478050.1	653.6	554.6	1409	117.49	85.63
ENSG00000092199.19	ENST00000336053.10;ENST00000420743.6;ENST00000430246.6;ENST00000553300.6;ENST00000553444.1;ENST00000553614.5;ENST00000553753.5;ENST00000554383.5;ENST00000554417.1;ENST00000554455.5;ENST00000554539.5;ENST00000554891.5;ENST00000554969.5;ENST00000555127.1;ENST00000555137.5;ENST00000555176.5;ENST00000555215.5;ENST00000555309.5;ENST00000555585.5;ENST00000555883.5;ENST00000555914.5;ENST00000556142.5;EN…	1508.34	1409.34	3576.69	117.37	85.53
ENSG00000100664.11	ENST00000216554.8;ENST00000392715.6;ENST00000558265.5;ENST00000558316.5;ENST00000558506.1;ENST00000558551.1;ENST00000558800.1;ENST00000559011.1;ENST00000559130.5;ENST00000559249.5;ENST00000559532.5;ENST00000559923.1;ENST00000560200.5;ENST00000560338.5;ENST00000560763.5;ENST00000560877.5;ENST00000561023.1;ENST00000561325.5;ENST00000561380.1;ENST00000561406.1;ENST00000561439.1	1422.19	1323.19	3348.96	117.05	85.3
ENSG00000116478.12	ENST00000373548.8;ENST00000428704.1;ENST00000463172.5;ENST00000471488.1;ENST00000472928.5;ENST00000476391.5;ENST00000481281.5;ENST00000482310.5;ENST00000484305.1;ENST00000490081.5	1361.87	1262.87	3185	116.63	85
ENSG00000135968.22	ENST00000309863.11;ENST00000393321.2;ENST00000409821.5;ENST00000409896.1;ENST00000447558.1;ENST00000462897.2;ENST00000467566.2;ENST00000478207.1;ENST00000480863.1;ENST00000481729.1;ENST00000482325.5;ENST00000485546.1;ENST00000492785.1;ENST00000685519.1;ENST00000687399.1;ENST00000687832.1;ENST00000688612.1;ENST00000689620.1;ENST00000690850.1;ENST00000691012.1;ENST00000692013.1;ENST00000692694.1;EN…	2838.24	2739.24	6903.76	116.56	84.94
ENSG00000101901.12	ENST00000251943.8;ENST00000371979.7;ENST00000394780.8;ENST00000436609.5;ENST00000460092.2;ENST00000461669.5;ENST00000468657.5;ENST00000470704.1;ENST00000470971.5;ENST00000471924.5;ENST00000473389.5;ENST00000474121.1;ENST00000482374.5;ENST00000482742.5;ENST00000485371.1;ENST00000486353.5;ENST00000486578.4;ENST00000487141.5;ENST00000487243.1;ENST00000489033.5;ENST00000490774.2;ENST00000492038.5;ENS…	753.34	654.34	1648	116.47	84.88
ENSG00000259332.3	ENST00000479961.1;ENST00000494999.1;ENST00000615374.5	679	580	1459.83	116.4	84.83
ENSG00000275563.1	ENST00000613990.1	2086	1987	5001.29	116.4	84.83
ENSG00000198961.10	ENST00000361189.7;ENST00000361557.4;ENST00000511624.1;ENST00000512822.1	4776.65	4677.65	11770	116.37	84.81
ENSG00000173699.17	ENST00000409956.1;ENST00000423134.1;ENST00000424440.5;ENST00000433428.6;ENST00000440792.5;ENST00000452881.5;ENST00000454918.1;ENST00000455816.1;ENST00000495639.1;ENST00000645363.1	602.86	503.86	1267	116.29	84.75
ENSG00000146701.12	ENST00000315758.10;ENST00000424167.2;ENST00000432020.2;ENST00000443006.5;ENST00000461263.2;ENST00000461665.5;ENST00000490105.1;ENST00000492663.1	1050.73	951.73	2392	116.23	84.71
ENSG00000153363.14	ENST00000423222.6;ENST00000448567.2;ENST00000534914.6;ENST00000610948.1;ENST00000653287.1;ENST00000653498.1;ENST00000653721.1;ENST00000654699.1;ENST00000654903.1;ENST00000656082.1;ENST00000656159.1;ENST00000656886.1;ENST00000657539.1;ENST00000659698.1;ENST00000660130.1;ENST00000660843.1;ENST00000661331.1;ENST00000662409.1;ENST00000662549.1;ENST00000663427.1;ENST00000663693.1;ENST00000664255.1;ENS…	825.9	726.9	1822	115.92	84.48
ENSG00000127022.16	ENST00000247461.9;ENST00000452673.6;ENST00000502296.6;ENST00000502498.6;ENST00000502673.6;ENST00000503303.1;ENST00000504734.5;ENST00000506654.6;ENST00000509563.2;ENST00000513246.6;ENST00000514032.5;ENST00000679395.1;ENST00000679471.1;ENST00000679523.1;ENST00000679527.1;ENST00000679642.1;ENST00000679719.1;ENST00000680006.1;ENST00000680013.1;ENST00000680042.1;ENST00000680092.1;ENST00000680406.1;ENS…	2430.63	2331.63	5842.4	115.88	84.45
ENSG00000213585.11	ENST00000265333.8;ENST00000395044.7;ENST00000395047.6;ENST00000425992.2;ENST00000466080.1;ENST00000489906.5;ENST00000492324.1	1756.46	1657.46	4151.82	115.84	84.42
ENSG00000055208.19	ENST00000367456.5;ENST00000461481.5;ENST00000470466.5;ENST00000484505.1;ENST00000538427.5;ENST00000606202.1;ENST00000606797.5;ENST00000636456.1;ENST00000637181.2	3713.18	3614.18	9051	115.81	84.4
ENSG00000004455.17	ENST00000354858.11;ENST00000373449.7;ENST00000466029.1;ENST00000467905.5;ENST00000469238.1;ENST00000480134.5;ENST00000482191.1;ENST00000487289.1;ENST00000491241.1;ENST00000548033.5;ENST00000548559.1;ENST00000550338.5;ENST00000551979.1;ENST00000626911.1;ENST00000629371.2;ENST00000672308.1;ENST00000672715.1;ENST00000673291.1	1250.29	1151.29	2882.15	115.77	84.37
ENSG00000004478.8	ENST00000001008.6;ENST00000538622.1;ENST00000539181.1;ENST00000540260.1;ENST00000543037.1;ENST00000543769.1;ENST00000544366.1;ENST00000630279.1	1892.71	1793.71	4478.88	115.48	84.16
ENSG00000255794.10	ENST00000538559.6;ENST00000541282.5;ENST00000547946.1;ENST00000547996.2;ENST00000548886.2;ENST00000552411.2;ENST00000639121.1;ENST00000639542.1;ENST00000640149.1;ENST00000652810.1;ENST00000654331.1;ENST00000655366.1;ENST00000656448.1;ENST00000656458.1;ENST00000657936.1;ENST00000658877.1;ENST00000660138.1;ENST00000661686.1;ENST00000662330.1;ENST00000662502.1;ENST00000662772.1;ENST00000663411.1;ENS…	1343.15	1244.15	3104	115.38	84.09
ENSG00000084733.11	ENST00000264710.5;ENST00000462003.5;ENST00000473035.1;ENST00000495146.5	1340.83	1241.83	3092	115.15	83.92
ENSG00000127328.22	ENST00000247833.12;ENST00000362025.9;ENST00000378809.8;ENST00000378815.10;ENST00000417413.7;ENST00000481897.1;ENST00000483530.6;ENST00000526994.6;ENST00000547055.1;ENST00000547591.5;ENST00000549760.1;ENST00000550536.5;ENST00000550647.5;ENST00000550847.1;ENST00000551641.5;ENST00000552199.5;ENST00000552610.1;ENST00000553099.5	1510.87	1411.87	3510.01	114.97	83.79
ENSG00000104687.14	ENST00000221130.11;ENST00000521479.1;ENST00000523295.5;ENST00000537535.5;ENST00000541648.5;ENST00000546342.5;ENST00000643525.1;ENST00000643653.1	1592.18	1493.18	3708	114.84	83.7
ENSG00000120948.19	ENST00000240185.8;ENST00000315091.7;ENST00000439080.6;ENST00000472476.5;ENST00000473118.5;ENST00000473869.5;ENST00000476201.5;ENST00000477447.6;ENST00000480464.2;ENST00000496840.1;ENST00000607145.1;ENST00000610369.4;ENST00000611008.4;ENST00000611136.4;ENST00000611963.4;ENST00000612387.1;ENST00000612542.1;ENST00000613177.1;ENST00000613864.4;ENST00000614494.1;ENST00000614757.4;ENST00000616545.4;ENS…	1489.99	1390.99	3453	114.8	83.67
ENSG00000078140.14	ENST00000261427.10;ENST00000438068.6;ENST00000445950.2;ENST00000503368.5;ENST00000510719.1;ENST00000510934.5;ENST00000513231.5	1596.53	1497.53	3717	114.79	83.66
ENSG00000167863.12	ENST00000301587.9;ENST00000344546.8;ENST00000538432.2;ENST00000580649.1;ENST00000582341.1	615.33	516.33	1277	114.38	83.36
ENSG00000079246.16	ENST00000392132.7;ENST00000392133.7;ENST00000417391.1;ENST00000429133.5;ENST00000451695.5;ENST00000460284.5;ENST00000471649.1;ENST00000476360.1;ENST00000485763.1;ENST00000493706.1	2642.85	2543.85	6286	114.28	83.28
ENSG00000131773.14	ENST00000355849.10;ENST00000517394.5;ENST00000517859.5;ENST00000518728.1;ENST00000519600.1;ENST00000520981.5;ENST00000521461.5;ENST00000522079.5;ENST00000522433.1;ENST00000522578.1;ENST00000524199.5;ENST00000524282.1	618.6	519.6	1282	114.1	83.16
ENSG00000136153.20	ENST00000321797.12;ENST00000341547.8;ENST00000357063.7;ENST00000377499.9;ENST00000377534.8;ENST00000447038.5;ENST00000465261.6;ENST00000465309.6;ENST00000467686.1;ENST00000482116.1;ENST00000485987.1;ENST00000489941.6;ENST00000497947.6;ENST00000524651.5;ENST00000525107.6;ENST00000525373.5;ENST00000525914.5;ENST00000526202.5;ENST00000526371.1;ENST00000526528.1;ENST00000532377.1;ENST00000532785.1;EN…	1361.94	1262.94	3107.27	113.78	82.92
ENSG00000174231.17	ENST00000304992.11;ENST00000571346.1;ENST00000571958.1;ENST00000572445.1;ENST00000572621.5;ENST00000572723.1;ENST00000573681.1;ENST00000573716.1;ENST00000573725.1;ENST00000574217.1;ENST00000574728.1;ENST00000575116.1;ENST00000576407.1;ENST00000576585.1;ENST00000576958.1;ENST00000577001.1	4860.2	4761.2	11709	113.73	82.89
ENSG00000168243.11	ENST00000366597.5;ENST00000366598.8;ENST00000391854.7;ENST00000450593.5;ENST00000484517.2	3839.2	3740.2	9188	113.61	82.79
ENSG00000230989.8	ENST00000433866.7;ENST00000567382.1;ENST00000569301.2;ENST00000570259.1;ENST00000685468.1;ENST00000685807.1;ENST00000689426.1;ENST00000690173.1;ENST00000693379.1;ENST00000693758.1	1941.19	1842.19	4519.95	113.47	82.69
ENSG00000185414.20	ENST00000338148.8;ENST00000409145.5;ENST00000409841.1;ENST00000465432.1;ENST00000473743.5	1107.51	1008.51	2473.62	113.43	82.67
ENSG00000112081.17	ENST00000339436.11;ENST00000373715.11;ENST00000477442.6;ENST00000613941.4;ENST00000614136.1;ENST00000620242.1;ENST00000620389.1;ENST00000620941.1	1542.05	1443.05	3534	113.26	82.54
ENSG00000135842.17	ENST00000367511.4;ENST00000417056.5;ENST00000461167.1;ENST00000487074.5;ENST00000496299.1	5210.61	5111.61	12507	113.15	82.47
ENSG00000225921.7	ENST00000420088.1;ENST00000451315.7;ENST00000474485.1	1219.93	1120.93	2739.48	113.02	82.37
ENSG00000123106.11	ENST00000381259.5;ENST00000535212.1;ENST00000535520.5;ENST00000536154.5;ENST00000536442.6;ENST00000538586.5;ENST00000539107.5;ENST00000539270.5;ENST00000539904.1;ENST00000540401.5;ENST00000540794.5;ENST00000541792.1;ENST00000542801.5;ENST00000542814.5;ENST00000543019.1;ENST00000543534.5;ENST00000543809.5;ENST00000544649.5;ENST00000544780.5;ENST00000545336.5;ENST00000545737.5;ENST00000624946.1	1423.16	1324.16	3235.08	112.99	82.34
ENSG00000084754.12	ENST00000380649.8;ENST00000461025.1;ENST00000471743.2;ENST00000492433.2;ENST00000643057.1;ENST00000643063.1;ENST00000643233.1;ENST00000644428.1;ENST00000645274.1;ENST00000646031.1;ENST00000646483.1	2767.21	2668.21	6518	112.97	82.33
ENSG00000138162.19	ENST00000260733.7;ENST00000334433.7;ENST00000358010.5;ENST00000360561.7;ENST00000368997.7;ENST00000368999.5;ENST00000369000.5;ENST00000369001.5;ENST00000369004.7;ENST00000369005.6;ENST00000440764.2;ENST00000453444.6;ENST00000465600.1;ENST00000474014.1;ENST00000489754.1;ENST00000490979.1;ENST00000491540.1;ENST00000492237.5;ENST00000492689.5;ENST00000493951.5;ENST00000496913.6;ENST00000498721.1;ENS…	3310.46	3211.46	7845	112.97	82.33
ENSG00000082701.17	ENST00000264235.13;ENST00000316626.6;ENST00000473886.2;ENST00000474830.1;ENST00000650344.2;ENST00000676566.1;ENST00000676650.1;ENST00000676722.1;ENST00000676723.1;ENST00000676733.1;ENST00000676743.1;ENST00000676775.1;ENST00000676844.1;ENST00000676887.1;ENST00000676890.1;ENST00000676910.1;ENST00000676948.1;ENST00000677034.1;ENST00000677046.1;ENST00000677067.1;ENST00000677069.1;ENST00000677128.1;EN…	2057.65	1958.65	4772	112.67	82.11
ENSG00000101182.15	ENST00000370858.3;ENST00000370861.1;ENST00000370873.9;ENST00000442551.5;ENST00000484488.5;ENST00000486193.1	811.16	712.16	1730	112.34	81.87
ENSG00000170627.11	ENST00000305879.8;ENST00000546575.1;ENST00000546739.5;ENST00000546931.5;ENST00000548538.1;ENST00000549083.1;ENST00000552336.5;ENST00000552395.5;ENST00000552397.5	701.19	602.19	1458	111.97	81.6
ENSG00000134333.14	ENST00000227157.8;ENST00000375710.7;ENST00000379412.9;ENST00000396222.6;ENST00000422447.8;ENST00000430553.6;ENST00000460405.5;ENST00000469976.2;ENST00000478970.6;ENST00000486690.6;ENST00000494573.6;ENST00000495052.5;ENST00000535451.5;ENST00000536528.5;ENST00000537296.5;ENST00000538451.1;ENST00000539814.5;ENST00000540430.5;ENST00000541097.5;ENST00000542179.1;ENST00000543445.5;ENST00000543695.5;ENS…	1849.05	1750.05	4231.65	111.82	81.5
ENSG00000118640.11	ENST00000263864.10;ENST00000409760.1;ENST00000432071.1	679.13	580.13	1402	111.76	81.45
ENSG00000078304.19	ENST00000328724.9;ENST00000334743.9;ENST00000350249.7;ENST00000422945.6;ENST00000445439.7;ENST00000553554.1;ENST00000553730.5;ENST00000553842.1;ENST00000553890.1;ENST00000554137.5;ENST00000554147.1;ENST00000554442.5;ENST00000554504.1;ENST00000555237.5;ENST00000556068.5;ENST00000556086.1;ENST00000556218.5;ENST00000556260.6;ENST00000556307.5;ENST00000556373.1;ENST00000556493.1;ENST00000556570.5;ENS…	1805.5	1706.5	4123.15	111.74	81.43
ENSG00000136930.13	ENST00000259457.8;ENST00000441097.1;ENST00000466951.1;ENST00000474081.5;ENST00000478817.1;ENST00000498485.5	983.54	884.54	2137	111.73	81.43
ENSG00000010244.19	ENST00000321233.10;ENST00000342555.10;ENST00000394670.9;ENST00000394673.6;ENST00000394679.9;ENST00000577324.1;ENST00000577908.5;ENST00000578918.1;ENST00000579416.1;ENST00000579634.5;ENST00000579810.2;ENST00000580759.5;ENST00000581531.5;ENST00000582165.1;ENST00000582705.1;ENST00000584416.1;ENST00000584696.1	1377	1278	3087	111.71	81.41
ENSG00000203778.8	ENST00000368656.7;ENST00000604268.1	637.85	538.85	1298	111.4	81.19
ENSG00000166734.20	ENST00000299957.11;ENST00000345795.6;ENST00000429162.2;ENST00000557945.5;ENST00000558735.1;ENST00000558847.1;ENST00000559037.1;ENST00000559151.1;ENST00000559222.5;ENST00000559550.1;ENST00000561305.1;ENST00000650436.1	2616.86	2517.86	6046.58	111.06	80.94
ENSG00000070087.15	ENST00000239940.12;ENST00000423691.2;ENST00000452853.6;ENST00000460404.5;ENST00000461868.1;ENST00000461930.1;ENST00000468323.5;ENST00000475518.5;ENST00000481275.5;ENST00000481767.5;ENST00000489155.1;ENST00000490975.1;ENST00000494827.5;ENST00000497060.1;ENST00000497148.5;ENST00000498169.1;ENST00000498307.5;ENST00000649949.1	1175.98	1076.98	2586	111.04	80.93
ENSG00000204619.8	ENST00000376758.1;ENST00000376763.5;ENST00000376765.6;ENST00000376769.6;ENST00000376772.8;ENST00000376773.5	1593.11	1494.11	3585	110.96	80.87
ENSG00000100852.14	ENST00000216743.6;ENST00000345122.8;ENST00000396582.6;ENST00000433497.5;ENST00000539826.6;ENST00000554090.1;ENST00000555814.1;ENST00000556191.5;ENST00000556611.5;ENST00000557643.1	4899.17	4800.17	11512.6	110.92	80.83
ENSG00000136379.12	ENST00000258884.5;ENST00000558464.1;ENST00000559506.5;ENST00000560126.1;ENST00000560609.1	865.13	766.13	1837	110.89	80.81
ENSG00000168439.17	ENST00000305218.9;ENST00000355603.3;ENST00000358794.9;ENST00000536973.5;ENST00000537479.5;ENST00000538497.1;ENST00000538945.5;ENST00000540501.1;ENST00000540736.1;ENST00000540887.1;ENST00000543847.1;ENST00000544739.5	1407.27	1308.27	3133	110.75	80.71
ENSG00000054118.15	ENST00000354618.10;ENST00000466743.1;ENST00000469141.6;ENST00000648638.1	2614.28	2515.28	6011.47	110.53	80.55
ENSG00000104067.17	ENST00000346128.10;ENST00000356107.11;ENST00000400007.8;ENST00000400011.6;ENST00000462916.1;ENST00000473741.1;ENST00000485381.1;ENST00000495972.6;ENST00000545208.6;ENST00000561307.1;ENST00000614355.5;ENST00000677774.1	3767.41	3668.41	8751	110.32	80.4
ENSG00000188938.17	ENST00000375412.11;ENST00000423591.5;ENST00000428152.1;ENST00000428378.1;ENST00000445280.1;ENST00000476484.5;ENST00000479094.5;ENST00000483056.5;ENST00000483149.6;ENST00000520403.1;ENST00000520470.5;ENST00000523407.1;ENST00000649557.1;ENST00000650398.1	1740.99	1641.99	3916.05	110.29	80.38
ENSG00000057608.17	ENST00000380127.5;ENST00000380181.7;ENST00000380191.9;ENST00000418688.5;ENST00000447751.5;ENST00000456041.5;ENST00000479928.1;ENST00000608581.5;ENST00000609712.1	1918.45	1819.45	4336.39	110.22	80.33
ENSG00000141646.15	ENST00000342988.8;ENST00000398417.6;ENST00000585448.1;ENST00000586253.1;ENST00000588745.5;ENST00000588860.5;ENST00000589076.5;ENST00000589706.1;ENST00000589941.1;ENST00000590061.1;ENST00000590499.1;ENST00000591126.5;ENST00000592186.5;ENST00000592911.5;ENST00000593223.1;ENST00000611848.2;ENST00000684953.1;ENST00000685090.1;ENST00000685232.1;ENST00000688307.1;ENST00000688574.1;ENST00000688903.1;ENS…	3292.84	3193.84	7602	110.08	80.22
ENSG00000206053.13	ENST00000248098.8;ENST00000382710.8;ENST00000382711.9;ENST00000561516.5;ENST00000562569.1;ENST00000562684.5;ENST00000565851.5;ENST00000566691.5;ENST00000566742.5;ENST00000566925.5;ENST00000567717.1;ENST00000568376.1;ENST00000569256.5;ENST00000569765.5	3608.5	3509.5	8337.94	109.87	80.07
ENSG00000163636.11	ENST00000295901.9;ENST00000394431.6;ENST00000463139.5;ENST00000467853.5;ENST00000475036.1;ENST00000476464.5;ENST00000478185.1;ENST00000480205.5;ENST00000482510.5;ENST00000492933.5;ENST00000497315.5;ENST00000497323.5	1159.69	1060.69	2518.88	109.82	80.04
ENSG00000122694.16	ENST00000377959.5;ENST00000377960.9;ENST00000396613.7;ENST00000474050.1;ENST00000619700.1	1400.46	1301.46	3083	109.55	79.84
ENSG00000125971.17	ENST00000300469.13;ENST00000357156.7;ENST00000374846.3;ENST00000480759.1	672.22	573.22	1357.81	109.55	79.84
ENSG00000164144.16	ENST00000353617.7;ENST00000356064.3;ENST00000405727.6;ENST00000429148.6;ENST00000451320.6;ENST00000509413.1;ENST00000510497.1;ENST00000510831.5;ENST00000511289.5;ENST00000513361.1;ENST00000514499.1	987.29	888.29	2103	109.49	79.79
ENSG00000144381.18	ENST00000345042.6;ENST00000388968.8;ENST00000418022.2;ENST00000426480.2;ENST00000428204.6;ENST00000430176.6;ENST00000439605.2;ENST00000440114.2;ENST00000452200.6;ENST00000461097.2;ENST00000476746.6;ENST00000486181.5;ENST00000491249.1;ENST00000676933.1;ENST00000677403.1;ENST00000677454.1;ENST00000677792.1;ENST00000677913.1;ENST00000678170.1;ENST00000678545.1;ENST00000678621.1;ENST00000678761.1;ENS…	2120.45	2021.45	4785.2	109.47	79.78
ENSG00000115524.17	ENST00000335508.11;ENST00000409915.8;ENST00000414174.1;ENST00000414963.2;ENST00000424674.1;ENST00000462613.1;ENST00000468925.1;ENST00000470268.2;ENST00000479532.1;ENST00000482158.1;ENST00000487698.5;ENST00000496458.1;ENST00000652026.1;ENST00000652738.1	1993.67	1894.67	4471	109.13	79.53
ENSG00000127125.9	ENST00000372556.3;ENST00000372560.3;ENST00000372561.4;ENST00000372562.1;ENST00000469615.1;ENST00000471420.1;ENST00000472013.1;ENST00000482168.1	938.3	839.3	1978.88	109.04	79.47
ENSG00000138071.15	ENST00000260641.10;ENST00000377982.8;ENST00000471552.5;ENST00000476840.5	3488.03	3389.03	7985.57	108.97	79.42
ENSG00000119541.10	ENST00000238497.10;ENST00000588059.5;ENST00000588323.1;ENST00000589604.5;ENST00000591383.1;ENST00000591475.5;ENST00000591519.1	1427.2	1328.2	3126	108.84	79.32
ENSG00000114978.18	ENST00000396049.5;ENST00000463975.1;ENST00000488006.1;ENST00000494600.1;ENST00000495286.5;ENST00000497054.5	3196.15	3097.15	7245	108.18	78.84
ENSG00000128989.11	ENST00000249822.9;ENST00000561650.5;ENST00000561971.1;ENST00000563277.5;ENST00000563566.5;ENST00000564163.5;ENST00000565288.1;ENST00000566423.5;ENST00000567669.5;ENST00000567830.1;ENST00000568196.1;ENST00000569281.6;ENST00000569723.5	3108.85	3009.85	7030	108.02	78.72
ENSG00000143252.16	ENST00000342751.8;ENST00000367975.7;ENST00000392169.6;ENST00000432287.6;ENST00000470743.4;ENST00000504963.5;ENST00000513009.5;ENST00000515731.1	1238.14	1139.14	2658	107.91	78.64
ENSG00000122779.18	ENST00000343526.9;ENST00000415680.6;ENST00000464210.1;ENST00000485318.1;ENST00000493595.1;ENST00000497516.5	2382.8	2283.8	5317	107.67	78.47
ENSG00000250273.1	ENST00000512850.1	177	78	181.33	107.51	78.35
ENSG00000120805.14	ENST00000261636.13;ENST00000536227.5;ENST00000539055.5;ENST00000548070.1;ENST00000549283.1;ENST00000549302.1;ENST00000550597.1;ENST00000551092.5;ENST00000551671.5;ENST00000551688.1;ENST00000551828.5	2343.57	2244.57	5211	107.37	78.25
ENSG00000215301.11	ENST00000399959.7;ENST00000441189.4;ENST00000457138.7;ENST00000478993.5;ENST00000480592.6;ENST00000542215.5;ENST00000610559.5;ENST00000611546.2;ENST00000611968.2;ENST00000615313.5;ENST00000615742.4;ENST00000616050.3;ENST00000622198.5;ENST00000622373.1;ENST00000625837.2;ENST00000626301.2;ENST00000629496.3;ENST00000629785.2;ENST00000630255.2;ENST00000630370.2;ENST00000630858.2;ENST00000631641.2;ENS…	2809.57	2710.57	6279	107.13	78.07
ENSG00000127540.12	ENST00000585671.2;ENST00000589880.1;ENST00000591899.8;ENST00000593029.1;ENST00000593264.5	484.96	385.96	892	106.88	77.89
ENSG00000119685.20	ENST00000286650.9;ENST00000298832.14;ENST00000554132.1;ENST00000554148.5;ENST00000554185.1;ENST00000554487.1;ENST00000554510.5;ENST00000554878.1;ENST00000554935.5;ENST00000554972.1;ENST00000555018.3;ENST00000555290.5;ENST00000555422.5;ENST00000556173.5;ENST00000556265.5;ENST00000556685.1;ENST00000556893.5;ENST00000556976.1;ENST00000556977.5;ENST00000557219.1;ENST00000557636.5;ENST00000608522.2	1645.65	1546.65	3567.96	106.68	77.75
ENSG00000163001.12	ENST00000339012.7;ENST00000349456.9;ENST00000403007.4;ENST00000406691.7;ENST00000407816.7;ENST00000481791.1;ENST00000490934.1	1154.38	1055.38	2433	106.61	77.7
ENSG00000095380.11	ENST00000210444.6;ENST00000415280.1;ENST00000427646.1;ENST00000461452.1;ENST00000480925.1;ENST00000495319.1	1166.17	1067.17	2456	106.43	77.57
ENSG00000164611.13	ENST00000352433.10;ENST00000393964.1;ENST00000517480.1;ENST00000519287.1;ENST00000520452.5;ENST00000523659.5;ENST00000524244.5	633.42	534.42	1228	106.26	77.44
ENSG00000008086.13	ENST00000379989.6;ENST00000379996.7;ENST00000463994.4;ENST00000623364.3;ENST00000623535.2;ENST00000623610.1;ENST00000624700.3;ENST00000624953.1;ENST00000635828.1;ENST00000636046.1;ENST00000637881.1;ENST00000673617.1;ENST00000674046.1	5335.67	5236.67	12024.2	106.19	77.39
ENSG00000165669.14	ENST00000369170.4;ENST00000369172.8;ENST00000369183.9;ENST00000452252.1;ENST00000467890.1;ENST00000469758.5;ENST00000470476.5;ENST00000487269.1;ENST00000490048.1;ENST00000491416.5	842.23	743.23	1701.98	105.9	77.18
ENSG00000133706.19	ENST00000274562.13;ENST00000394434.7;ENST00000504323.6;ENST00000505223.6;ENST00000506231.6;ENST00000507095.1;ENST00000508667.5;ENST00000508709.1;ENST00000510191.5;ENST00000511505.5;ENST00000512412.2;ENST00000618084.2;ENST00000674158.1;ENST00000674170.1;ENST00000674174.1;ENST00000674181.1;ENST00000674191.1;ENST00000674218.1;ENST00000674270.1;ENST00000674277.1;ENST00000674290.1;ENST00000674309.1;EN…	2618.17	2519.17	5765	105.83	77.13
ENSG00000144118.14	ENST00000272519.10;ENST00000412383.5;ENST00000420510.5;ENST00000431732.5;ENST00000447591.5;ENST00000449649.1;ENST00000470417.1;ENST00000631312.2	1054.59	955.59	2186	105.79	77.1
ENSG00000108100.18	ENST00000265375.13;ENST00000339497.7;ENST00000374704.8;ENST00000374706.5;ENST00000465416.5;ENST00000470025.1;ENST00000490012.6;ENST00000492478.5;ENST00000493157.6;ENST00000497692.1	1838.09	1739.09	3978	105.78	77.09
ENSG00000114302.16	ENST00000265563.13;ENST00000296446.12;ENST00000419216.1;ENST00000437821.2;ENST00000438535.1;ENST00000454963.5;ENST00000457914.5	1450.39	1351.39	3091	105.78	77.09
ENSG00000145703.17	ENST00000274364.11;ENST00000379730.7;ENST00000396234.7;ENST00000502745.5;ENST00000504254.5;ENST00000504477.5;ENST00000504558.1;ENST00000504815.1;ENST00000508410.1;ENST00000509074.5;ENST00000509741.1;ENST00000512256.1;ENST00000512383.1;ENST00000513534.1;ENST00000514001.5;ENST00000514350.5;ENST00000514579.1;ENST00000515505.1;ENST00000685113.1;ENST00000685564.1;ENST00000692467.1	2900.97	2801.97	6404	105.7	77.03
ENSG00000119844.16	ENST00000238855.11;ENST00000238856.8;ENST00000409183.5;ENST00000409933.5;ENST00000487769.2;ENST00000498706.5	2459.08	2360.08	5387	105.56	76.93
ENSG00000004897.12	ENST00000066544.8;ENST00000525495.6;ENST00000526866.5;ENST00000527547.5;ENST00000528147.1;ENST00000528748.5;ENST00000531206.5;ENST00000532575.1;ENST00000532893.5;ENST00000533415.5;ENST00000570740.1;ENST00000570818.5;ENST00000571643.5;ENST00000573502.1;ENST00000573550.5;ENST00000574304.5;ENST00000575483.5;ENST00000575830.2;ENST00000576484.1	1154.57	1055.57	2402.81	105.27	76.72
ENSG00000205133.12	ENST00000378861.9;ENST00000517540.5;ENST00000517751.5;ENST00000517858.5;ENST00000518400.5;ENST00000518748.5;ENST00000519069.5;ENST00000519792.1;ENST00000519969.5;ENST00000520384.5;ENST00000520430.5;ENST00000520686.5;ENST00000521617.5;ENST00000521988.6;ENST00000522903.5;ENST00000522925.5;ENST00000523060.1;ENST00000523375.5;ENST00000523580.5;ENST00000524037.5;ENST00000524107.5;ENST00000524260.1;ENS…	2617.13	2518.13	5729	105.21	76.68
ENSG00000130741.11	ENST00000253039.9;ENST00000423068.1;ENST00000457332.1;ENST00000460032.1;ENST00000487075.1	3349.57	3250.57	7388.91	105.12	76.61
ENSG00000188529.15	ENST00000338597.9;ENST00000341154.10;ENST00000343255.9;ENST00000344989.10;ENST00000374452.9;ENST00000374453.7;ENST00000453840.7;ENST00000469303.1;ENST00000473754.1;ENST00000473858.5;ENST00000484146.6;ENST00000485292.1;ENST00000485841.5;ENST00000492112.3;ENST00000495785.1;ENST00000497214.1	1377.22	1278.22	2904	105.07	76.57
ENSG00000112110.10	ENST00000367034.5;ENST00000476826.5;ENST00000479638.5;ENST00000480842.1	866.09	767.09	1742	105.02	76.54
ENSG00000213246.7	ENST00000225504.8;ENST00000577396.5;ENST00000579289.1;ENST00000580947.1;ENST00000581166.5;ENST00000581204.1;ENST00000581540.5	948.67	849.67	1929.27	105.01	76.53
ENSG00000159658.15	ENST00000371933.8;ENST00000459797.2;ENST00000479745.6;ENST00000481623.2;ENST00000484461.2;ENST00000487741.6;ENST00000672422.2;ENST00000674263.1;ENST00000674268.1;ENST00000674302.1;ENST00000674331.1;ENST00000674415.1;ENST00000674435.1;ENST00000674495.1	3849.82	3750.82	8508.17	104.9	76.45
ENSG00000110075.15	ENST00000265636.9;ENST00000265637.8;ENST00000393800.7;ENST00000393801.7;ENST00000524845.5;ENST00000524904.5;ENST00000525050.5;ENST00000525152.1;ENST00000525421.5;ENST00000526307.5;ENST00000526574.1;ENST00000526593.1;ENST00000527069.5;ENST00000527403.6;ENST00000528635.5;ENST00000529172.1;ENST00000529344.5;ENST00000529710.5;ENST00000529907.5;ENST00000530427.5;ENST00000530734.1;ENST00000531244.1;ENS…	2171.32	2072.32	4700	104.89	76.44
ENSG00000110315.7	ENST00000265981.7;ENST00000528665.5;ENST00000530156.1;ENST00000533412.5;ENST00000534281.1	3518.12	3419.12	7741.71	104.71	76.31
ENSG00000010017.13	ENST00000011619.6;ENST00000469916.1	2678.34	2579.34	5826.52	104.47	76.13
ENSG00000178053.20	ENST00000355893.11;ENST00000359117.9;ENST00000392822.4;ENST00000466246.7;ENST00000469452.5;ENST00000471745.5;ENST00000477042.6;ENST00000478894.7;ENST00000482628.5;ENST00000484955.5;ENST00000487838.5;ENST00000491767.6;ENST00000495452.5;ENST00000497004.5;ENST00000498592.6;ENST00000618075.4;ENST00000619577.5;ENST00000650750.1;ENST00000650753.1;ENST00000651874.1;ENST00000651984.1;ENST00000652045.1	968.19	869.19	1963	104.44	76.12
ENSG00000168958.20	ENST00000304593.14;ENST00000337110.11;ENST00000349901.11;ENST00000353339.7;ENST00000354503.10;ENST00000392059.5;ENST00000409565.5;ENST00000409616.5;ENST00000418961.5;ENST00000423098.5;ENST00000436237.5;ENST00000436791.1;ENST00000443428.6;ENST00000452930.5;ENST00000456345.1;ENST00000460756.5;ENST00000470090.5;ENST00000476262.1;ENST00000476924.5;ENST00000477362.1;ENST00000489696.5;ENST00000490857.5…	1286.47	1187.47	2679.77	104.36	76.06
ENSG00000077097.16	ENST00000264331.9;ENST00000413971.5;ENST00000424225.1;ENST00000435706.6;ENST00000470132.1;ENST00000475717.1;ENST00000491510.1	3047.59	2948.59	6653	104.35	76.05
ENSG00000141741.12	ENST00000394231.8;ENST00000469568.5;ENST00000474210.1;ENST00000498164.2;ENST00000577810.1;ENST00000582963.1	764.28	665.28	1499.05	104.21	75.94
ENSG00000103363.16	ENST00000262306.11;ENST00000409477.1;ENST00000409906.9;ENST00000494946.6;ENST00000572954.1;ENST00000688784.1;ENST00000691758.1;ENST00000693239.1	645.63	546.63	1231.39	104.18	75.92
ENSG00000146143.19	ENST00000274891.10;ENST00000370687.6;ENST00000419977.4;ENST00000470638.3;ENST00000490313.1;ENST00000550475.2;ENST00000615550.5;ENST00000671770.1;ENST00000672107.1	1618.02	1519.02	3421.33	104.16	75.91
ENSG00000185728.17	ENST00000517371.5;ENST00000518373.1;ENST00000519428.5;ENST00000522282.1;ENST00000539294.6;ENST00000612880.4;ENST00000613853.4;ENST00000615676.1;ENST00000617200.1;ENST00000617952.4;ENST00000619337.4;ENST00000621413.4;ENST00000621820.4;ENST00000621890.4;ENST00000621957.4;ENST00000623280.3	2797	2698	6077	104.17	75.91
ENSG00000241015.2	ENST00000424846.3;ENST00000492121.1	2138.1	2039.1	4588.75	104.07	75.85
ENSG00000167815.12	ENST00000301522.3;ENST00000334482.9;ENST00000466174.5;ENST00000477555.1;ENST00000478908.1;ENST00000498785.1	923.85	824.85	1856	104.06	75.84
ENSG00000131051.24	ENST00000253363.11;ENST00000338163.10;ENST00000361162.10;ENST00000374038.7;ENST00000397370.3;ENST00000403542.6;ENST00000412738.5;ENST00000416108.5;ENST00000416529.5;ENST00000425184.5;ENST00000426951.5;ENST00000429968.5;ENST00000433027.5;ENST00000434927.5;ENST00000442447.5;ENST00000444878.5;ENST00000448303.5;ENST00000449489.5;ENST00000453310.5;ENST00000455343.5;ENST00000461283.5;ENST00000461849.1;…	1558.93	1459.93	3283	104	75.79
ENSG00000116754.14	ENST00000370949.2;ENST00000370950.7;ENST00000370951.5;ENST00000395136.7;ENST00000460795.5;ENST00000461935.1;ENST00000463116.1;ENST00000463859.6;ENST00000463877.1;ENST00000469170.5;ENST00000473950.5;ENST00000475204.5;ENST00000481648.5;ENST00000484162.5;ENST00000486667.5;ENST00000489188.1;ENST00000687381.1;ENST00000690370.1	2012.31	1913.31	4300	103.93	75.75
ENSG00000246705.5	ENST00000389078.3;ENST00000501744.2;ENST00000544848.3	964.06	865.06	1943	103.87	75.7
ENSG00000169895.6	ENST00000380155.4;ENST00000495743.1	3305.78	3206.78	7200	103.83	75.67
ENSG00000168092.14	ENST00000304808.10;ENST00000419197.6;ENST00000526888.1;ENST00000527958.6;ENST00000529887.6;ENST00000530272.1;ENST00000533206.1;ENST00000533677.1	2195.71	2096.71	4702	103.71	75.58
ENSG00000169213.7	ENST00000371655.4	12780	12681	28406.1	103.59	75.5
ENSG00000100764.14	ENST00000261303.13;ENST00000543772.2;ENST00000553835.5;ENST00000554624.5;ENST00000555679.5;ENST00000555787.1;ENST00000557357.5	1278.83	1179.83	2640.12	103.49	75.42
ENSG00000176171.12	ENST00000368636.9;ENST00000540159.4;ENST00000631806.1;ENST00000633835.2	1549.64	1450.64	3244.54	103.44	75.38
ENSG00000115204.15	ENST00000233545.6;ENST00000357186.10;ENST00000380044.6;ENST00000399052.8;ENST00000402310.5;ENST00000402722.5;ENST00000403262.6;ENST00000405076.5;ENST00000405983.5;ENST00000415514.5;ENST00000426513.6;ENST00000428910.5;ENST00000430991.5;ENST00000475085.1;ENST00000486898.1;ENST00000494436.1;ENST00000616446.1;ENST00000616707.1;ENST00000617583.4;ENST00000620797.4;ENST00000621183.4;ENST00000621470.4;EN…	774.39	675.39	1510	103.39	75.35
ENSG00000228794.11	ENST00000415295.1;ENST00000416570.6;ENST00000425657.1;ENST00000441765.6;ENST00000445118.7;ENST00000448975.6;ENST00000449005.6;ENST00000608189.6;ENST00000609009.6;ENST00000609139.6;ENST00000610067.7;ENST00000622921.1;ENST00000623070.5;ENST00000623808.4;ENST00000624927.3;ENST00000657175.1;ENST00000657837.1;ENST00000658846.1;ENST00000659124.2;ENST00000660797.1;ENST00000661237.2;ENST00000666741.1;ENS…	1825.11	1726.11	3853.21	103.24	75.24
ENSG00000114686.9	ENST00000264995.8;ENST00000425847.6;ENST00000506487.1;ENST00000506946.1;ENST00000507669.5;ENST00000510043.1;ENST00000510154.1;ENST00000510923.5;ENST00000511168.5;ENST00000512877.1	1420.57	1321.57	2949.68	103.22	75.22
ENSG00000154380.18	ENST00000284563.7;ENST00000358675.6;ENST00000366843.7;ENST00000366844.7;ENST00000391874.2;ENST00000483952.1;ENST00000497899.6;ENST00000498108.5;ENST00000635051.1	1622.62	1523.62	3396	103.08	75.12
ENSG00000153037.15	ENST00000282999.7;ENST00000391338.3;ENST00000445150.3;ENST00000503445.5;ENST00000504696.1;ENST00000505459.6;ENST00000506987.1;ENST00000506997.2;ENST00000509024.2;ENST00000515463.1;ENST00000515755.1;ENST00000621420.5	833.63	734.63	1634.32	102.88	74.98
ENSG00000168288.13	ENST00000303319.10;ENST00000422782.2;ENST00000428879.5;ENST00000460311.1	1393.18	1294.18	2876.76	102.8	74.92
ENSG00000204219.11	ENST00000374601.7;ENST00000374602.2;ENST00000450454.7;ENST00000461794.1;ENST00000476978.2;ENST00000492271.1	1689.36	1590.36	3528	102.59	74.77
ENSG00000204387.14	ENST00000375633.5;ENST00000375635.6;ENST00000375638.7;ENST00000375640.7;ENST00000375641.6;ENST00000375642.6;ENST00000395788.3;ENST00000395789.5;ENST00000614363.4;ENST00000648677.1	830.87	731.87	1620.08	102.37	74.61
ENSG00000081154.12	ENST00000265260.8;ENST00000460231.5;ENST00000465366.1;ENST00000469941.5;ENST00000470490.1;ENST00000486406.5;ENST00000498274.5;ENST00000627393.1	1953.67	1854.67	4100.94	102.26	74.52
ENSG00000174780.17	ENST00000504757.2;ENST00000505314.2;ENST00000507126.3;ENST00000510663.6;ENST00000642900.1;ENST00000646222.1;ENST00000646537.1;ENST00000646579.1;ENST00000647432.1	1351.5	1252.5	2765	102.09	74.4
ENSG00000077721.16	ENST00000346330.6;ENST00000371558.7;ENST00000371569.6;ENST00000469205.2;ENST00000625379.1;ENST00000625938.2;ENST00000628549.1;ENST00000628734.1;ENST00000629303.2;ENST00000630695.2;ENST00000631185.2	998.36	899.36	1985	102.07	74.39
ENSG00000169100.14	ENST00000381401.11;ENST00000475167.6;ENST00000484026.6	1449.61	1350.61	2978	101.97	74.31
ENSG00000169100.14_PAR_Y	ENST00000381401.11_PAR_Y;ENST00000475167.6_PAR_Y;ENST00000484026.6_PAR_Y	1449.61	1350.61	2978	101.97	74.31
ENSG00000159184.8	ENST00000290295.8	3039	2940	6479	101.91	74.27
ENSG00000092010.15	ENST00000206451.11;ENST00000382708.7;ENST00000470718.5;ENST00000558112.1;ENST00000559123.5;ENST00000559741.5;ENST00000560420.1;ENST00000561059.5;ENST00000561142.5;ENST00000561435.5	948.39	849.39	1869	101.76	74.16
ENSG00000111305.19	ENST00000337630.10;ENST00000351606.10;ENST00000396302.7;ENST00000432710.6;ENST00000457134.6;ENST00000537302.5;ENST00000542415.5;ENST00000545401.5;ENST00000545699.1;ENST00000651961.1	1284.74	1185.74	2609	101.76	74.16
ENSG00000164244.21	ENST00000296666.13;ENST00000442138.6;ENST00000507774.1;ENST00000512635.2;ENST00000512871.1;ENST00000513427.1	1780.11	1681.11	3695	101.65	74.08
ENSG00000152642.11	ENST00000282541.10;ENST00000425459.5;ENST00000428684.1;ENST00000429432.5;ENST00000431009.1;ENST00000474846.5;ENST00000496151.1	3853.95	3754.95	8252	101.63	74.07
ENSG00000197635.11	ENST00000360534.8;ENST00000413651.3;ENST00000416189.6;ENST00000434918.6;ENST00000461836.6;ENST00000468903.1;ENST00000490286.5;ENST00000491591.5;ENST00000494507.2;ENST00000497461.5;ENST00000676479.1;ENST00000676624.1;ENST00000676768.1;ENST00000676810.1;ENST00000676996.1;ENST00000677015.1;ENST00000677212.1;ENST00000678522.1;ENST00000678566.1;ENST00000678583.1;ENST00000678668.1;ENST00000678740.1;ENS…	2964.86	2865.86	6294.34	101.57	74.02
ENSG00000112245.13	ENST00000470661.1;ENST00000473334.1;ENST00000626021.3;ENST00000627002.1;ENST00000639568.2;ENST00000648894.1;ENST00000672924.1;ENST00000673199.1	3311.12	3212.12	7018.43	101.05	73.64
ENSG00000176624.12	ENST00000406189.4;ENST00000591040.2;ENST00000592416.1	1523.84	1424.84	3113	101.04	73.64
ENSG00000006453.14	ENST00000005260.9;ENST00000462558.5;ENST00000473569.1;ENST00000479789.1;ENST00000480580.1	1666.3	1567.3	3422.68	100.99	73.6
ENSG00000135090.14	ENST00000392533.8;ENST00000419821.6;ENST00000535570.5;ENST00000536584.1;ENST00000536979.1;ENST00000537305.5;ENST00000537569.1;ENST00000537822.1;ENST00000537952.1;ENST00000538601.1;ENST00000539872.5;ENST00000540561.5;ENST00000541186.5;ENST00000541786.5;ENST00000541878.5;ENST00000542532.5;ENST00000542692.1;ENST00000542902.5;ENST00000543709.5	2554.59	2455.59	5361	100.96	73.58
ENSG00000041357.16	ENST00000044462.12;ENST00000413382.6;ENST00000557929.5;ENST00000558094.1;ENST00000558281.5;ENST00000558341.5;ENST00000558635.1;ENST00000558639.5;ENST00000559082.5;ENST00000559146.5;ENST00000559154.5;ENST00000559365.5;ENST00000559437.5;ENST00000559906.1;ENST00000559934.5;ENST00000559948.5;ENST00000560033.5;ENST00000560099.5;ENST00000560217.5;ENST00000560737.5;ENST00000560842.1	968.9	869.9	1898	100.9	73.54
ENSG00000014824.14	ENST00000264451.12;ENST00000505523.1;ENST00000509683.5;ENST00000510460.1;ENST00000513699.5	1788.27	1689.27	3683	100.83	73.48
ENSG00000064393.16	ENST00000342645.7;ENST00000406875.8;ENST00000428878.6	6064.94	5965.94	12989	100.69	73.38
ENSG00000156467.10	ENST00000287022.10;ENST00000517523.1;ENST00000517603.5;ENST00000518406.5;ENST00000518876.1;ENST00000519322.1;ENST00000521036.5;ENST00000521948.1;ENST00000523920.1	970.59	871.59	1894	100.49	73.24
ENSG00000244187.8	ENST00000290079.9;ENST00000465017.5;ENST00000479737.1;ENST00000483187.5;ENST00000484854.1;ENST00000489739.1	727.24	628.24	1364.76	100.46	73.22
ENSG00000165672.7	ENST00000298510.4;ENST00000463322.1;ENST00000494433.1	1549.43	1450.43	3150	100.44	73.2
ENSG00000014641.21	ENST00000233114.13;ENST00000409476.5;ENST00000409908.5;ENST00000421012.2;ENST00000432309.6;ENST00000436321.5;ENST00000442225.5;ENST00000454035.5;ENST00000462944.1;ENST00000472098.5;ENST00000484538.1;ENST00000485155.1;ENST00000485781.5;ENST00000495083.1;ENST00000539945.7;ENST00000544381.4	971.65	872.65	1895	100.43	73.19
ENSG00000164904.18	ENST00000409134.8;ENST00000412186.2;ENST00000413020.6;ENST00000433026.5;ENST00000458249.6;ENST00000476328.1;ENST00000479989.6;ENST00000485852.7;ENST00000497231.7;ENST00000503281.6;ENST00000509270.2;ENST00000509459.6;ENST00000510111.6;ENST00000511266.6;ENST00000553117.5;ENST00000635851.1;ENST00000635858.1;ENST00000635933.1;ENST00000636062.1;ENST00000636190.1;ENST00000636225.1;ENST00000636286.1;ENS…	1499.4	1400.4	3037.74	100.32	73.11
ENSG00000257411.2	ENST00000548861.2	489	390	845.83	100.3	73.1
ENSG00000104904.12	ENST00000581150.6;ENST00000582888.8;ENST00000586054.2;ENST00000588673.3;ENST00000589361.2;ENST00000589739.3;ENST00000590943.6;ENST00000592727.3;ENST00000592787.2;ENST00000593012.1;ENST00000602676.6	934.49	835.49	1808.94	100.13	72.97
ENSG00000161960.16	ENST00000293831.13;ENST00000396527.7;ENST00000577269.5;ENST00000577731.1;ENST00000577738.5;ENST00000577929.1;ENST00000578324.5;ENST00000578476.5;ENST00000578495.5;ENST00000578569.1;ENST00000578754.5;ENST00000579085.5;ENST00000579139.1;ENST00000580461.5;ENST00000580886.5;ENST00000581384.5;ENST00000581544.5;ENST00000581770.5;ENST00000581808.1;ENST00000581841.1;ENST00000582050.1;ENST00000582169.5;EN…	1667.61	1568.61	3395.42	100.1	72.96
ENSG00000171421.13	ENST00000382647.7;ENST00000505059.7;ENST00000505818.1;ENST00000508987.1;ENST00000510999.1	590.98	491.98	1064	100.02	72.89
ENSG00000112335.15	ENST00000230085.13;ENST00000349379.5;ENST00000368979.6;ENST00000426155.6	1177.07	1078.07	2330	99.95	72.84
ENSG00000114127.11	ENST00000264951.8;ENST00000392981.7;ENST00000463916.5;ENST00000465074.1;ENST00000465507.1;ENST00000467077.1;ENST00000468894.1;ENST00000470537.1;ENST00000472625.1;ENST00000472697.5;ENST00000477237.1;ENST00000486211.1;ENST00000489241.1;ENST00000498077.6	2473.47	2374.47	5126	99.84	72.76
ENSG00000029363.17	ENST00000353331.8;ENST00000392348.6;ENST00000476194.1;ENST00000526228.1;ENST00000527536.5;ENST00000527613.5;ENST00000527759.5;ENST00000528229.1;ENST00000529522.5;ENST00000529826.5;ENST00000529917.5;ENST00000530429.5;ENST00000530767.5;ENST00000531224.6;ENST00000532076.1;ENST00000532384.5;ENST00000533422.5;ENST00000533621.1;ENST00000534269.5;ENST00000534321.1;ENST00000534762.5;ENST00000534792.5;ENS…	2824.08	2725.08	5880.65	99.8	72.73
ENSG00000111786.9	ENST00000229390.8;ENST00000546942.1;ENST00000548326.1;ENST00000548792.1;ENST00000550458.1;ENST00000603963.1	1220.67	1121.67	2416.69	99.64	72.62
ENSG00000138764.15	ENST00000316355.10;ENST00000395640.5;ENST00000497512.5;ENST00000502280.5;ENST00000509972.1;ENST00000512918.5;ENST00000514756.1	2509.95	2410.95	5187	99.5	72.51
ENSG00000100567.13	ENST00000216455.9;ENST00000412908.6;ENST00000553665.5;ENST00000553677.1;ENST00000554207.1;ENST00000554456.1;ENST00000554812.5;ENST00000555743.1;ENST00000555931.5;ENST00000556321.1;ENST00000557087.5;ENST00000557290.1;ENST00000557508.5	708.89	609.89	1310	99.33	72.39
ENSG00000140262.18	ENST00000267811.9;ENST00000333725.10;ENST00000343827.7;ENST00000438423.6;ENST00000537840.5;ENST00000543579.5;ENST00000557843.5;ENST00000557947.5;ENST00000558210.5;ENST00000558908.5;ENST00000559216.5;ENST00000559609.5;ENST00000559703.1;ENST00000559710.5;ENST00000560190.5;ENST00000560191.1;ENST00000560506.5;ENST00000560764.5;ENST00000560836.1;ENST00000560887.1;ENST00000560948.1;ENST00000561152.1;EN…	1805.9	1706.9	3666	99.33	72.39
ENSG00000242485.6	ENST00000344843.12;ENST00000477686.1;ENST00000482352.1;ENST00000487659.1;ENST00000492508.1;ENST00000493287.5	626.78	527.78	1132.59	99.24	72.33
ENSG00000113732.9	ENST00000265093.4;ENST00000517669.1;ENST00000519374.6;ENST00000519911.5	664.35	565.35	1213	99.23	72.31
ENSG00000134046.12	ENST00000256429.8;ENST00000398398.6;ENST00000578272.1;ENST00000579025.1;ENST00000583046.1	867.57	768.57	1644	98.92	72.09
ENSG00000124098.10	ENST00000371384.4;ENST00000437418.1	2941.75	2842.75	6079	98.89	72.07
ENSG00000164754.16	ENST00000297338.7;ENST00000517485.6;ENST00000517749.2;ENST00000518055.1;ENST00000519469.2;ENST00000519837.6;ENST00000520992.6;ENST00000522699.2;ENST00000523547.2;ENST00000523986.6;ENST00000685972.1;ENST00000686622.1;ENST00000687122.1;ENST00000687358.1;ENST00000687902.1;ENST00000688033.1;ENST00000689124.1;ENST00000689154.1;ENST00000689504.1;ENST00000690166.1;ENST00000690189.1	2682.43	2583.43	5511.78	98.67	71.91
ENSG00000241837.7	ENST00000290299.7;ENST00000417181.5;ENST00000418933.1;ENST00000429064.1;ENST00000431254.5;ENST00000484627.5;ENST00000487374.1;ENST00000491703.5;ENST00000495005.5;ENST00000496044.5;ENST00000652380.1	744.48	645.48	1376	98.59	71.85
ENSG00000102893.16	ENST00000299167.12;ENST00000323584.10;ENST00000563376.5;ENST00000564711.2;ENST00000564873.1;ENST00000565424.2;ENST00000566037.6;ENST00000566044.5;ENST00000566275.2;ENST00000566319.2;ENST00000566436.1;ENST00000566721.1;ENST00000567200.1;ENST00000567402.5;ENST00000568171.1;ENST00000568439.1;ENST00000570047.2	3979.25	3880.25	8252	98.35	71.68
ENSG00000110713.17	ENST00000324932.12;ENST00000355260.7;ENST00000359171.8;ENST00000397004.8;ENST00000397007.8;ENST00000397013.2;ENST00000429801.5;ENST00000461047.2;ENST00000469881.1;ENST00000482690.1;ENST00000483285.1;ENST00000488828.1;ENST00000524563.1;ENST00000527104.5;ENST00000529063.1;ENST00000529379.1;ENST00000530345.1;ENST00000530516.1;ENST00000532475.1;ENST00000533346.5;ENST00000650171.1	2629.47	2530.47	5379	98.31	71.64
ENSG00000174021.12	ENST00000370641.3;ENST00000370645.9;ENST00000487806.5;ENST00000686161.1;ENST00000689285.1	728.63	629.63	1338.27	98.3	71.64
ENSG00000111540.16	ENST00000360299.10;ENST00000448789.2;ENST00000546810.1;ENST00000548068.5;ENST00000549034.1;ENST00000549505.5;ENST00000549915.5;ENST00000550283.1;ENST00000551459.5;ENST00000553116.5;ENST00000628569.1	3199.75	3100.75	6588	98.26	71.61
ENSG00000116667.15	ENST00000235307.7;ENST00000367514.7;ENST00000477517.1;ENST00000489143.6;ENST00000648109.1;ENST00000675061.1;ENST00000675148.1;ENST00000675405.1	2791.62	2692.62	5719	98.22	71.58
ENSG00000133433.11	ENST00000290765.9;ENST00000404172.3	1093.67	994.67	2106.52	97.94	71.38
ENSG00000079482.14	ENST00000355520.6;ENST00000467444.1;ENST00000484842.1;ENST00000486068.1;ENST00000491714.2;ENST00000679394.1;ENST00000679748.1;ENST00000679822.1;ENST00000679914.1;ENST00000680262.1;ENST00000680417.1;ENST00000680503.1;ENST00000680592.1;ENST00000680595.1;ENST00000680612.1;ENST00000680804.1;ENST00000680976.1;ENST00000681349.1;ENST00000681408.1;ENST00000681520.1	2269.77	2170.77	4595.01	97.89	71.34
ENSG00000122033.15	ENST00000381116.5;ENST00000381120.8;ENST00000405591.3;ENST00000460973.5;ENST00000461838.5;ENST00000464753.1;ENST00000471771.5;ENST00000483903.1;ENST00000484342.2;ENST00000485650.5;ENST00000485959.5;ENST00000493719.5	904.3	805.3	1704.43	97.88	71.33
ENSG00000124678.20	ENST00000244645.7;ENST00000311875.11;ENST00000373974.8;ENST00000373979.6;ENST00000394696.8;ENST00000412155.6;ENST00000418521.6;ENST00000427376.7;ENST00000444780.7;ENST00000445851.6;ENST00000455706.7;ENST00000469514.6;ENST00000479418.7;ENST00000486638.1;ENST00000492680.6;ENST00000502480.5;ENST00000503195.5;ENST00000503908.6;ENST00000504758.6;ENST00000505335.2;ENST00000505400.5;ENST00000505911.6;EN…	1572.27	1473.27	3118	97.87	71.33
ENSG00000114439.19	ENST00000325805.13;ENST00000402163.6;ENST00000402543.5;ENST00000406780.5;ENST00000413213.5;ENST00000415149.6;ENST00000416476.6;ENST00000425868.5;ENST00000427402.5;ENST00000429270.1;ENST00000431630.5;ENST00000443253.1;ENST00000449213.5;ENST00000449271.5;ENST00000449335.5;ENST00000454540.5;ENST00000456419.5;ENST00000456817.5;ENST00000457496.5;ENST00000458347.1;ENST00000458458.5;ENST00000472032.1;EN…	2735.8	2636.8	5569	97.67	71.18
ENSG00000236552.2	ENST00000439189.1	612	513	1081.74	97.52	71.07
ENSG00000138385.16	ENST00000260956.9;ENST00000409333.1;ENST00000413002.5;ENST00000417292.5;ENST00000422006.5;ENST00000461708.1;ENST00000465871.1;ENST00000468600.1;ENST00000470621.1;ENST00000474273.5;ENST00000490914.1;ENST00000494051.1	1466.69	1367.69	2877.42	97.29	70.91
ENSG00000255529.9	ENST00000299638.8;ENST00000380557.4;ENST00000464277.2;ENST00000464308.1;ENST00000482852.5;ENST00000494490.2;ENST00000562260.1;ENST00000567643.1;ENST00000649091.1	1858.73	1759.73	3698.56	97.2	70.84
ENSG00000242247.11	ENST00000263245.10;ENST00000435208.1;ENST00000437119.6;ENST00000453516.5;ENST00000454099.5;ENST00000493606.1	2229.41	2130.41	4474	97.12	70.78
ENSG00000100804.19	ENST00000334454.10;ENST00000361611.11;ENST00000425762.2;ENST00000460922.2;ENST00000493471.2;ENST00000555895.5	885.52	786.52	1651	97.08	70.75
ENSG00000143420.19	ENST00000271690.12;ENST00000339643.9;ENST00000354702.3;ENST00000356527.9;ENST00000361532.9;ENST00000361631.9;ENST00000362052.7;ENST00000369014.10;ENST00000369016.8;ENST00000503241.1;ENST00000503345.1;ENST00000505321.1;ENST00000509582.5;ENST00000513281.5;ENST00000638926.1	1425.01	1326.01	2783.55	97.08	70.75
ENSG00000069275.13	ENST00000367142.5;ENST00000464938.1	5786.04	5687.04	11924	96.96	70.67
ENSG00000166069.14	ENST00000319669.5;ENST00000558148.5;ENST00000558158.5;ENST00000558625.5;ENST00000559502.5;ENST00000559813.5;ENST00000560653.5;ENST00000560841.5	1019.92	920.92	1930	96.92	70.63
ENSG00000181192.12	ENST00000263035.9;ENST00000415935.1;ENST00000437298.1;ENST00000448829.1;ENST00000465617.1;ENST00000479283.1	1814.27	1715.27	3593	96.87	70.6
ENSG00000166503.9	ENST00000299633.7;ENST00000562702.2;ENST00000563404.1;ENST00000563790.5;ENST00000568129.1;ENST00000568294.5	1306.12	1207.12	2525.89	96.77	70.52
ENSG00000155115.7	ENST00000329970.8;ENST00000480191.1	789.27	690.27	1440	96.48	70.31
ENSG00000119729.12	ENST00000238738.9;ENST00000432183.5;ENST00000465198.1;ENST00000473428.1;ENST00000482449.2;ENST00000489448.1;ENST00000489471.5;ENST00000494370.1	3305.93	3206.93	6685.25	96.41	70.26
ENSG00000236666.1	ENST00000422014.1	2566	2467	5139.37	96.34	70.21
ENSG00000163938.17	ENST00000394799.6;ENST00000418458.6;ENST00000460073.1;ENST00000462550.5;ENST00000468146.5;ENST00000468885.1;ENST00000474423.1;ENST00000479230.5;ENST00000484022.1;ENST00000492349.5;ENST00000496254.5;ENST00000497356.1	1420.46	1321.46	2752	96.31	70.19
ENSG00000198478.8	ENST00000369838.6	4603	4504	9378	96.29	70.18
ENSG00000282508.2	ENST00000631401.1;ENST00000631412.1;ENST00000631484.1;ENST00000631644.1;ENST00000631764.1;ENST00000631772.1;ENST00000631797.1;ENST00000631832.1;ENST00000631858.1;ENST00000631864.1;ENST00000631988.1;ENST00000632075.1;ENST00000632086.1;ENST00000632102.1;ENST00000632203.1;ENST00000632351.1;ENST00000632405.1;ENST00000632624.2;ENST00000632747.1;ENST00000632790.1;ENST00000633109.1;ENST00000633151.1;ENS…	620.1	521.1	1084.48	96.24	70.14
ENSG00000140403.13	ENST00000343789.7;ENST00000394852.8;ENST00000394855.7;ENST00000423642.5;ENST00000440911.6;ENST00000446172.2;ENST00000480425.1;ENST00000483802.6;ENST00000485075.1;ENST00000489435.2;ENST00000493321.1;ENST00000542636.1	2267.44	2168.44	4509	96.16	70.08
ENSG00000111802.14	ENST00000341060.3;ENST00000378198.9;ENST00000478285.1;ENST00000478507.1;ENST00000480495.1	1813.77	1714.77	3563	96.09	70.03
ENSG00000086232.13	ENST00000199389.11;ENST00000422786.1;ENST00000431744.5;ENST00000446699.1;ENST00000461493.1;ENST00000463213.5;ENST00000470168.1;ENST00000474029.5;ENST00000490523.1;ENST00000495565.5	2065.08	1966.08	4084.86	96.08	70.02
ENSG00000162923.17	ENST00000414423.9;ENST00000443112.6;ENST00000445239.1;ENST00000477425.1;ENST00000479727.1;ENST00000479778.1;ENST00000480676.2;ENST00000486652.5;ENST00000489825.5;ENST00000651911.2;ENST00000678307.1;ENST00000678555.1;ENST00000678879.1;ENST00000678917.1	2835.28	2736.28	5681	96.02	69.97
ENSG00000062485.19	ENST00000351328.8;ENST00000542324.6;ENST00000546585.1;ENST00000546621.5;ENST00000546891.5;ENST00000546930.5;ENST00000547283.5;ENST00000547298.5;ENST00000547449.1;ENST00000547912.1;ENST00000548041.5;ENST00000548567.5;ENST00000548746.5;ENST00000548849.5;ENST00000549143.5;ENST00000549221.5;ENST00000550044.1;ENST00000550159.5;ENST00000550655.5;ENST00000550700.1;ENST00000550734.5;ENST00000550996.1;ENS…	2050.34	1951.34	4049.78	95.98	69.95
ENSG00000113384.14	ENST00000265070.7;ENST00000503610.5;ENST00000512668.1	2674.36	2575.36	5344	95.96	69.94
ENSG00000103035.11	ENST00000219313.9;ENST00000563150.1;ENST00000566015.1;ENST00000567958.5;ENST00000568615.2;ENST00000568717.1	1408.56	1309.56	2714.59	95.86	69.86
ENSG00000110367.14	ENST00000525082.1;ENST00000526070.2;ENST00000529162.1;ENST00000531971.1;ENST00000533239.1;ENST00000534980.7;ENST00000620157.4	3318.59	3219.59	6656	95.61	69.68
ENSG00000186522.15	ENST00000356688.8;ENST00000397712.7;ENST00000397714.6;ENST00000411469.1;ENST00000415095.5;ENST00000423520.5;ENST00000425498.1;ENST00000437928.5;ENST00000442746.1;ENST00000461295.1;ENST00000468616.5;ENST00000483047.5;ENST00000486678.6;ENST00000493445.5	1362.9	1263.9	2612.28	95.58	69.66
ENSG00000104960.15	ENST00000391842.5;ENST00000594151.5;ENST00000594165.5;ENST00000594640.1;ENST00000595934.1;ENST00000596095.1;ENST00000596424.1;ENST00000597730.1;ENST00000597793.5;ENST00000598325.5;ENST00000598632.5;ENST00000599732.5;ENST00000600105.5;ENST00000600603.5;ENST00000600793.1;ENST00000601093.5;ENST00000601501.5;ENST00000601612.5;ENST00000601638.5;ENST00000601675.5;ENST00000602040.5	831.47	732.47	1513.27	95.54	69.63
ENSG00000134758.14	ENST00000257190.9;ENST00000261593.8;ENST00000577999.1;ENST00000578107.5;ENST00000578914.1;ENST00000580499.1;ENST00000580519.1;ENST00000583733.1;ENST00000585103.5	856.07	757.07	1561.97	95.41	69.54
ENSG00000136813.15	ENST00000259335.8;ENST00000338205.9;ENST00000374383.1;ENST00000465499.1;ENST00000602447.5;ENST00000602978.1;ENST00000684092.1	2504.26	2405.26	4962	95.41	69.53
ENSG00000138279.16	ENST00000372919.8;ENST00000372921.10;ENST00000394847.3;ENST00000463788.1;ENST00000492380.1	1848.94	1749.94	3609.9	95.4	69.53
ENSG00000169564.7	ENST00000303577.7	1727	1628	3354.99	95.3	69.46
ENSG00000135316.19	ENST00000355238.11;ENST00000369622.8;ENST00000444272.2;ENST00000616122.5;ENST00000676542.1;ENST00000676630.1;ENST00000676637.1;ENST00000676688.1;ENST00000677059.1;ENST00000677481.1;ENST00000677514.1;ENST00000677646.1;ENST00000677771.1;ENST00000678355.1;ENST00000678528.1;ENST00000678589.1;ENST00000678618.1;ENST00000678816.1;ENST00000678878.1;ENST00000678899.1;ENST00000678930.1	2702.34	2603.34	5363.29	95.27	69.43
ENSG00000166226.13	ENST00000299300.11;ENST00000543146.2;ENST00000544368.6;ENST00000546850.1;ENST00000546859.5;ENST00000548787.1;ENST00000549933.5;ENST00000550010.5;ENST00000550455.5;ENST00000550638.5;ENST00000550653.1;ENST00000551620.5;ENST00000551899.5;ENST00000553169.1	1568.28	1469.28	3026	95.24	69.41
ENSG00000155506.19	ENST00000336314.9;ENST00000517616.5;ENST00000518194.1;ENST00000518297.6;ENST00000518595.1;ENST00000518677.1;ENST00000518742.1;ENST00000518892.1;ENST00000519194.1;ENST00000519931.5;ENST00000521577.1;ENST00000522272.1;ENST00000523163.5;ENST00000524187.1;ENST00000524248.5;ENST00000685355.1;ENST00000685946.1;ENST00000687700.1;ENST00000688232.1;ENST00000690816.1	2958.23	2859.23	5886	95.2	69.38
ENSG00000169398.19	ENST00000340930.7;ENST00000395218.3;ENST00000430260.6;ENST00000510126.2;ENST00000517453.5;ENST00000517712.5;ENST00000517887.5;ENST00000518173.5;ENST00000518509.5;ENST00000519024.5;ENST00000519361.5;ENST00000519419.5;ENST00000519465.5;ENST00000519635.1;ENST00000519654.5;ENST00000519881.5;ENST00000519899.5;ENST00000519993.5;ENST00000520045.5;ENST00000520151.5;ENST00000520460.1;ENST00000520475.5;ENS…	1977.36	1878.36	3866	95.18	69.37
ENSG00000074319.13	ENST00000251968.4;ENST00000438874.6;ENST00000535077.1;ENST00000536719.5;ENST00000540555.1;ENST00000542488.5;ENST00000543054.5;ENST00000543087.5;ENST00000544804.5;ENST00000545247.6;ENST00000580814.1;ENST00000584526.1	1048.34	949.34	1953.04	95.14	69.34
ENSG00000165775.18	ENST00000369498.8;ENST00000456179.1;ENST00000471528.1;ENST00000475165.5;ENST00000484175.5;ENST00000485289.5;ENST00000492303.1	1060.67	961.67	1977.33	95.09	69.3
ENSG00000171634.19	ENST00000306378.11;ENST00000321892.8;ENST00000342579.8;ENST00000424123.7;ENST00000467104.2;ENST00000544491.2;ENST00000544778.6;ENST00000577770.1;ENST00000577837.1;ENST00000578307.1;ENST00000579173.1;ENST00000580465.5;ENST00000581258.5;ENST00000582406.1;ENST00000582467.1;ENST00000583990.1;ENST00000584931.1;ENST00000644067.1	4437.92	4338.92	8918.97	95.06	69.28
ENSG00000254719.1	ENST00000532615.1	208	109	223.89	94.99	69.23
ENSG00000114405.11	ENST00000232519.9;ENST00000462069.6;ENST00000465142.5;ENST00000486169.5;ENST00000491323.5;ENST00000494481.5;ENST00000542214.2	879.81	780.81	1601	94.82	69.11
ENSG00000173915.16	ENST00000309579.7;ENST00000337003.4;ENST00000369811.5;ENST00000369815.6;ENST00000369825.6	395.91	296.91	608	94.7	69.02
ENSG00000279753.1	ENST00000623459.1	338	239	488.54	94.53	68.89
ENSG00000135390.21	ENST00000338662.6;ENST00000394349.9;ENST00000495596.5;ENST00000549164.5;ENST00000549748.2;ENST00000550241.1;ENST00000552120.1;ENST00000552242.5;ENST00000673498.1	634.86	535.86	1095	94.5	68.87
ENSG00000067167.8	ENST00000262213.7;ENST00000518678.1;ENST00000520700.1;ENST00000521049.5;ENST00000521425.5	948.79	849.79	1732	94.26	68.69
ENSG00000089063.15	ENST00000202834.11;ENST00000342308.10;ENST00000379276.4;ENST00000379277.6;ENST00000379279.6;ENST00000379283.6;ENST00000379286.6;ENST00000379299.6;ENST00000492419.1;ENST00000612323.4;ENST00000615008.4	1485.56	1386.56	2825.95	94.25	68.69
ENSG00000269893.9	ENST00000602414.6;ENST00000602483.6;ENST00000602520.6;ENST00000602573.1;ENST00000602819.7;ENST00000652022.2;ENST00000654083.2;ENST00000665363.2;ENST00000667980.1;ENST00000685544.1;ENST00000685751.1;ENST00000688885.1;ENST00000688996.1;ENST00000689575.1;ENST00000689591.1;ENST00000689845.1;ENST00000690493.1;ENST00000693177.1;ENST00000693179.1;ENST00000693318.1;ENST00000693401.1;ENST00000693625.1	467.61	368.61	751.07	94.23	68.67
ENSG00000137075.18	ENST00000259605.11;ENST00000350199.8;ENST00000353739.8;ENST00000357058.7;ENST00000377877.4;ENST00000377885.6;ENST00000484621.1;ENST00000488058.1;ENST00000491349.5;ENST00000611646.4	2196.79	2097.79	4271	94.16	68.62
ENSG00000177885.15	ENST00000316615.9;ENST00000316804.10;ENST00000392562.5;ENST00000392563.5;ENST00000392564.5;ENST00000462266.1;ENST00000577711.1;ENST00000578961.5;ENST00000581959.1;ENST00000582582.1;ENST00000583912.1;ENST00000648046.1	1073.21	974.21	1983	94.13	68.6
ENSG00000105856.14	ENST00000222574.9;ENST00000461963.1;ENST00000463202.5;ENST00000463790.1;ENST00000464009.1;ENST00000468116.1;ENST00000468401.1;ENST00000468410.5;ENST00000478930.5;ENST00000479011.1;ENST00000483809.1;ENST00000485846.5;ENST00000497535.5;ENST00000498408.1;ENST00000607681.1	1231.21	1132.21	2301.67	94.01	68.52
ENSG00000150961.15	ENST00000280551.11;ENST00000419654.6;ENST00000502526.1;ENST00000502830.1;ENST00000503683.1;ENST00000505134.5;ENST00000505280.1;ENST00000506622.5;ENST00000509818.5;ENST00000511033.1;ENST00000511481.5;ENST00000511715.1;ENST00000514418.1;ENST00000514561.5	1942.93	1843.93	3749	94.03	68.52
ENSG00000080371.6	ENST00000261263.5;ENST00000358546.3;ENST00000547246.1;ENST00000552686.1	2654.91	2555.91	5187.2	93.86	68.4
ENSG00000139132.16	ENST00000395740.5;ENST00000427716.7;ENST00000472289.5;ENST00000473513.5;ENST00000479023.5;ENST00000493087.5;ENST00000494275.5;ENST00000494977.1;ENST00000497153.5;ENST00000525053.6;ENST00000531134.7;ENST00000534526.7;ENST00000546442.5;ENST00000550091.5;ENST00000551984.5;ENST00000583694.2;ENST00000682739.1;ENST00000683182.1;ENST00000683515.1;ENST00000684033.1	2261.4	2162.4	4388	93.84	68.39
ENSG00000151726.15	ENST00000281455.7;ENST00000454703.6;ENST00000503407.5;ENST00000504342.5;ENST00000504900.5;ENST00000505492.1;ENST00000506733.5;ENST00000507295.5;ENST00000513001.5;ENST00000513317.5;ENST00000515030.5	3291.92	3192.92	6477.59	93.82	68.38
ENSG00000123416.15	ENST00000332858.10;ENST00000336023.9;ENST00000547476.5;ENST00000547765.5;ENST00000549870.5;ENST00000550367.1;ENST00000551324.5;ENST00000552984.1	1599.26	1500.26	3036.49	93.6	68.22
ENSG00000167081.18	ENST00000342287.9;ENST00000373482.6;ENST00000373487.8;ENST00000373489.10;ENST00000373492.6;ENST00000428092.1;ENST00000447726.6;ENST00000491160.1;ENST00000491787.7;ENST00000492314.3;ENST00000497091.1;ENST00000538998.1;ENST00000672674.1;ENST00000673571.1	2751.69	2652.69	5368	93.58	68.2
ENSG00000130396.21	ENST00000344191.8;ENST00000351017.9;ENST00000366806.6;ENST00000366809.6;ENST00000392108.7;ENST00000392112.5;ENST00000400822.7;ENST00000400824.8;ENST00000400825.8;ENST00000423229.1;ENST00000447894.6;ENST00000476946.2;ENST00000485634.7;ENST00000486649.1;ENST00000497596.2;ENST00000503021.1;ENST00000507679.1;ENST00000507704.5;ENST00000509296.1;ENST00000511503.1;ENST00000511637.5;ENST00000515794.2;ENS…	3547.1	3448.1	6967	93.44	68.1
ENSG00000151612.18	ENST00000379448.9;ENST00000503462.3;ENST00000508784.6;ENST00000508995.1;ENST00000509940.1;ENST00000511534.1;ENST00000511659.2;ENST00000513320.5;ENST00000513840.2;ENST00000515386.1;ENST00000652097.1;ENST00000655597.2;ENST00000656985.1;ENST00000671699.1;ENST00000671983.1;ENST00000671990.1;ENST00000672123.1;ENST00000672161.1;ENST00000672532.1;ENST00000672795.1;ENST00000673178.1;ENST00000673452.1	4518.33	4419.33	8925	93.4	68.07
ENSG00000170004.18	ENST00000330494.12;ENST00000358181.8;ENST00000380358.9;ENST00000439235.5;ENST00000449744.1;ENST00000452447.1;ENST00000466233.1;ENST00000470531.5;ENST00000473376.1;ENST00000479080.1;ENST00000481999.1;ENST00000570758.1;ENST00000571249.1;ENST00000572579.1;ENST00000572750.1;ENST00000573936.5;ENST00000574022.1;ENST00000671866.1;ENST00000672274.1;ENST00000672838.1;ENST00000682063.1;ENST00000682344.1	3813.09	3714.09	7494	93.31	68
ENSG00000166797.11	ENST00000300030.8;ENST00000380290.7;ENST00000557835.5;ENST00000558779.1;ENST00000559705.1;ENST00000559950.1	877.77	778.77	1569	93.17	67.9
ENSG00000114520.11	ENST00000251775.9;ENST00000465505.2;ENST00000471751.5;ENST00000473417.5;ENST00000482965.1	1179.16	1080.16	2170	92.91	67.71
ENSG00000125534.10	ENST00000370177.1;ENST00000370179.8;ENST00000464438.1;ENST00000473620.1	640.58	541.58	1088	92.9	67.71
ENSG00000122390.19	ENST00000360862.9;ENST00000407558.9;ENST00000414063.6;ENST00000421765.7;ENST00000424546.6;ENST00000570372.5;ENST00000570551.5;ENST00000570819.5;ENST00000571107.5;ENST00000571696.6;ENST00000571798.1;ENST00000572131.5;ENST00000572169.6;ENST00000572584.2;ENST00000572739.5;ENST00000572757.5;ENST00000572942.5;ENST00000573201.6;ENST00000573345.5;ENST00000573580.5;ENST00000573593.5;ENST00000573617.1;ENS…	658.24	559.24	1122.74	92.84	67.66
ENSG00000204569.10	ENST00000376511.7;ENST00000461593.5;ENST00000468181.1;ENST00000473954.1;ENST00000476704.1;ENST00000484449.1;ENST00000496955.1	1014.67	915.67	1835	92.68	67.54
ENSG00000092820.19	ENST00000337147.11;ENST00000367075.4;ENST00000476189.1	3054.89	2955.89	5919	92.61	67.49
ENSG00000083896.13	ENST00000344157.9;ENST00000355665.7;ENST00000505251.1;ENST00000506175.1;ENST00000507529.1;ENST00000510746.1;ENST00000579690.5	1115.36	1016.36	2034	92.55	67.45
ENSG00000114354.15	ENST00000240851.9;ENST00000418917.7;ENST00000463568.6;ENST00000476228.5;ENST00000479672.6;ENST00000481203.1;ENST00000487505.6;ENST00000490574.6;ENST00000615993.2;ENST00000620299.5;ENST00000674615.1;ENST00000674645.1;ENST00000674699.1;ENST00000674758.1;ENST00000674798.1;ENST00000675011.1;ENST00000675047.1;ENST00000675243.1;ENST00000675246.1;ENST00000675420.1;ENST00000675499.1;ENST00000675543.1;ENS…	1828.12	1729.12	3460	92.54	67.44
ENSG00000136111.14	ENST00000377625.6;ENST00000377636.8;ENST00000413735.1;ENST00000431480.6;ENST00000478591.1;ENST00000488955.1;ENST00000493487.1;ENST00000648194.1	1582.75	1483.75	2967	92.48	67.4
ENSG00000035928.17	ENST00000349703.7;ENST00000381897.5;ENST00000418436.5;ENST00000502706.1;ENST00000502991.5;ENST00000503784.1;ENST00000504554.1;ENST00000504849.5;ENST00000504974.1;ENST00000505077.1;ENST00000509084.1;ENST00000510783.5;ENST00000512275.5;ENST00000512726.1;ENST00000512881.5;ENST00000514572.1	1324.98	1225.98	2449	92.38	67.33
ENSG00000185222.10	ENST00000372656.5;ENST00000372661.6;ENST00000646896.1	1003.88	904.88	1806	92.3	67.27
ENSG00000163424.9	ENST00000295622.6;ENST00000460150.1;ENST00000473121.1;ENST00000492792.1;ENST00000494105.2	1088.84	989.84	1970	92.04	67.08
ENSG00000103769.10	ENST00000261890.7;ENST00000563580.5;ENST00000564910.5;ENST00000565075.5;ENST00000566233.5;ENST00000567671.1;ENST00000568850.5;ENST00000569304.1;ENST00000569896.1	2207.16	2108.16	4195	92.02	67.07
ENSG00000100632.11	ENST00000216520.6;ENST00000555373.1;ENST00000557016.6;ENST00000557697.1	788.86	689.86	1372	91.97	67.03
ENSG00000152818.19	ENST00000367524.7;ENST00000367525.3;ENST00000367526.8;ENST00000367545.8;ENST00000417142.5;ENST00000421035.2;ENST00000432686.5;ENST00000433557.1;ENST00000455022.1;ENST00000460618.1;ENST00000465299.1;ENST00000480333.1;ENST00000628146.2	4786.61	4687.61	9317	91.92	66.99
ENSG00000179918.19	ENST00000478753.5	2244	2145	4258	91.8	66.9
ENSG00000108061.13	ENST00000265277.10;ENST00000369452.9;ENST00000451838.2;ENST00000480155.2;ENST00000489390.1;ENST00000489783.1;ENST00000497305.1;ENST00000685059.1;ENST00000685613.1;ENST00000687592.1;ENST00000688928.1;ENST00000689118.1;ENST00000689300.1;ENST00000689997.1;ENST00000691151.1;ENST00000691369.1;ENST00000691441.1;ENST00000691843.1;ENST00000691903.1;ENST00000692776.1	1683.09	1584.09	3143	91.76	66.87
ENSG00000103994.18	ENST00000263805.8;ENST00000564754.7;ENST00000565380.5;ENST00000565500.5;ENST00000565611.5;ENST00000565660.5;ENST00000565948.1;ENST00000567041.1;ENST00000567772.2;ENST00000568906.5;ENST00000569648.5;ENST00000570078.1	3142.27	3043.27	6024.94	91.56	66.72
ENSG00000204389.10	ENST00000375651.7;ENST00000608703.1	1998.14	1899.14	3750.03	91.32	66.55
ENSG00000196914.9	ENST00000356641.7;ENST00000397843.7;ENST00000525222.1;ENST00000525960.1;ENST00000526067.1;ENST00000528225.5;ENST00000528681.1;ENST00000529970.5;ENST00000530388.1;ENST00000530747.5;ENST00000531616.1;ENST00000532823.5;ENST00000532993.5;ENST00000612968.1	6552.5	6453.5	12728	91.21	66.47
ENSG00000137941.17	ENST00000260505.13;ENST00000464289.1;ENST00000467670.1;ENST00000472688.5;ENST00000472937.1;ENST00000474702.1;ENST00000474957.5;ENST00000477524.5;ENST00000480174.5;ENST00000480533.1;ENST00000482783.1;ENST00000485638.5;ENST00000488014.5;ENST00000610996.1	1879.3	1780.3	3510	91.18	66.45
ENSG00000128596.17	ENST00000297788.9;ENST00000378685.8;ENST00000459946.5;ENST00000460941.1;ENST00000464672.1;ENST00000464832.5;ENST00000471729.1;ENST00000472049.1;ENST00000480137.1;ENST00000485832.1;ENST00000485998.6;ENST00000487361.5;ENST00000488925.1;ENST00000494552.5;ENST00000528772.1	2630.86	2531.86	4985	91.05	66.36
ENSG00000136811.17	ENST00000351030.8;ENST00000372791.7;ENST00000372807.10;ENST00000372814.7;ENST00000393527.8;ENST00000393533.6;ENST00000421776.6;ENST00000432065.6;ENST00000434106.7;ENST00000444119.7;ENST00000444993.6;ENST00000446274.5;ENST00000448249.8;ENST00000469582.6;ENST00000470061.5;ENST00000483070.2;ENST00000488909.1;ENST00000497812.6;ENST00000546203.5;ENST00000604420.5;ENST00000686232.1;ENST00000688016.1	2184.41	2085.41	4105.95	91.05	66.36
ENSG00000120833.14	ENST00000340600.6;ENST00000536696.6;ENST00000547229.1;ENST00000548091.5;ENST00000548537.1;ENST00000549122.5;ENST00000549206.5;ENST00000549510.1;ENST00000549887.1;ENST00000551556.2;ENST00000551883.1;ENST00000622746.4	1649.71	1550.71	3051.26	91	66.32
ENSG00000165280.18	ENST00000358901.11;ENST00000417448.2;ENST00000448530.6;ENST00000466100.1;ENST00000479300.2;ENST00000480327.2;ENST00000493886.5;ENST00000676836.2;ENST00000677257.1;ENST00000678018.1;ENST00000678465.1;ENST00000678650.1;ENST00000679204.2;ENST00000679392.1;ENST00000679449.1;ENST00000679599.1;ENST00000679647.1;ENST00000679800.1;ENST00000679862.1;ENST00000679901.1;ENST00000679902.1;ENST00000680079.1;EN…	2317.95	2218.95	4362.93	90.93	66.27
ENSG00000137720.8	ENST00000260276.8;ENST00000528125.5;ENST00000529270.1;ENST00000530214.5;ENST00000530799.5	565.05	466.05	912	90.5	65.95
ENSG00000145675.15	ENST00000320694.12;ENST00000336483.9;ENST00000517412.1;ENST00000517643.1;ENST00000517698.5;ENST00000518292.1;ENST00000518813.5;ENST00000519025.5;ENST00000520550.1;ENST00000520675.1;ENST00000521381.6;ENST00000521409.5;ENST00000521657.5;ENST00000522084.5;ENST00000523807.5;ENST00000523872.1	1357.3	1258.3	2460	90.41	65.89
ENSG00000240204.3	ENST00000462322.3;ENST00000488846.1	655.69	556.69	1085	90.14	65.69
ENSG00000125991.21	ENST00000279052.10;ENST00000348547.7;ENST00000357394.8;ENST00000411577.5;ENST00000413587.5;ENST00000416206.5;ENST00000438317.5;ENST00000442139.5;ENST00000447986.5;ENST00000451605.1;ENST00000461043.6;ENST00000465298.1;ENST00000475211.1;ENST00000482338.5;ENST00000486268.5;ENST00000488384.1;ENST00000488935.5;ENST00000489071.5;ENST00000496172.5	1013.3	914.3	1781.22	90.1	65.66
ENSG00000100526.21	ENST00000216414.12;ENST00000335183.11;ENST00000395577.2;ENST00000442975.6;ENST00000458126.6;ENST00000541304.5;ENST00000543789.6;ENST00000555837.5;ENST00000556102.6;ENST00000556305.1	714.57	615.57	1199	90.08	65.65
ENSG00000135679.27	ENST00000258148.11;ENST00000258149.11;ENST00000299252.8;ENST00000311420.13;ENST00000348801.7;ENST00000350057.9;ENST00000360430.6;ENST00000393410.5;ENST00000393412.7;ENST00000393413.7;ENST00000393415.7;ENST00000393416.7;ENST00000393417.8;ENST00000400501.2;ENST00000471946.1;ENST00000478070.2;ENST00000481186.6;ENST00000493419.1;ENST00000496959.5;ENST00000517852.5;ENST00000523991.5;ENST00000536089.5;…	2245.4	2146.4	4175.04	89.96	65.56
ENSG00000136810.13	ENST00000374515.9;ENST00000374517.6;ENST00000487892.1	734.51	635.51	1234	89.8	65.44
ENSG00000168214.22	ENST00000342295.6;ENST00000342320.8;ENST00000345843.8;ENST00000348160.9;ENST00000355476.8;ENST00000361572.10;ENST00000504423.2;ENST00000504907.5;ENST00000504938.1;ENST00000505727.1;ENST00000505958.6;ENST00000506903.1;ENST00000506956.5;ENST00000507561.5;ENST00000507574.5;ENST00000509158.6;ENST00000510725.1;ENST00000510778.7;ENST00000511401.5;ENST00000511451.5;ENST00000511546.5;ENST00000512351.5;EN…	2427.06	2328.06	4520	89.79	65.44
ENSG00000173113.7	ENST00000308774.6;ENST00000535126.1;ENST00000535750.5;ENST00000537918.1;ENST00000539854.1;ENST00000544844.6	665.75	566.75	1100.51	89.8	65.44
ENSG00000153944.12	ENST00000284073.7;ENST00000322684.7;ENST00000416426.6;ENST00000442934.6;ENST00000577241.1;ENST00000579180.2;ENST00000579205.5;ENST00000579466.1;ENST00000579483.1;ENST00000579505.5;ENST00000579531.5;ENST00000579590.5;ENST00000581523.5;ENST00000581776.5;ENST00000582453.5;ENST00000582772.1;ENST00000583705.1;ENST00000583821.1;ENST00000584476.1;ENST00000674522.1;ENST00000674574.1;ENST00000674898.1;ENS…	3729.45	3630.45	7042	89.7	65.37
ENSG00000182568.17	ENST00000338745.11;ENST00000414509.5;ENST00000415069.5;ENST00000417717.6;ENST00000440737.5;ENST00000444341.1;ENST00000450898.1;ENST00000452260.6;ENST00000454909.6;ENST00000457005.5;ENST00000467628.1;ENST00000475083.5;ENST00000476178.1;ENST00000482788.1;ENST00000487699.1;ENST00000491519.4;ENST00000493952.2;ENST00000606296.1	2605.97	2506.97	4860	89.65	65.34
ENSG00000145293.17	ENST00000273920.8;ENST00000505846.5;ENST00000509635.5	1930.71	1831.71	3550	89.63	65.32
ENSG00000196821.10	ENST00000374021.1;ENST00000374023.8;ENST00000374026.7	1583.13	1484.13	2872.75	89.52	65.24
ENSG00000197780.11	ENST00000338366.6;ENST00000461096.7;ENST00000692048.1	1076.66	977.66	1892	89.5	65.22
ENSG00000090621.15	ENST00000372856.7;ENST00000372857.7;ENST00000372858.8;ENST00000372862.7;ENST00000421687.6;ENST00000437136.5;ENST00000451091.2;ENST00000461578.1;ENST00000468476.1;ENST00000470443.6;ENST00000474378.1;ENST00000477556.1;ENST00000482028.5;ENST00000483770.1;ENST00000484555.1;ENST00000492468.5;ENST00000492519.1;ENST00000513632.2;ENST00000525045.5;ENST00000525669.5;ENST00000525751.5;ENST00000527718.2;ENS…	1015.39	916.39	1768.43	89.24	65.04
ENSG00000122034.17	ENST00000381140.10;ENST00000419181.5;ENST00000435781.5;ENST00000438571.5;ENST00000466776.5;ENST00000470606.5;ENST00000482655.2;ENST00000493903.1	1340.45	1241.45	2393.57	89.16	64.98
ENSG00000151135.10	ENST00000280756.9;ENST00000547081.1;ENST00000547242.5;ENST00000548125.5;ENST00000548806.1;ENST00000550344.5;ENST00000551237.1;ENST00000551489.5;ENST00000551813.1	2289.04	2190.04	4221.48	89.14	64.97
ENSG00000080822.17	ENST00000341181.11;ENST00000394180.6;ENST00000394181.6;ENST00000394185.6;ENST00000502288.5;ENST00000502299.5;ENST00000502980.1;ENST00000503004.5;ENST00000503621.5;ENST00000503799.5;ENST00000506575.1;ENST00000506885.5;ENST00000506927.1;ENST00000507411.5;ENST00000507874.5;ENST00000507944.5;ENST00000508071.1;ENST00000508503.5;ENST00000508659.5;ENST00000508902.5;ENST00000510541.5;ENST00000510545.5;EN…	817.2	718.2	1378	88.73	64.67
ENSG00000165650.12	ENST00000334464.7;ENST00000482496.5;ENST00000489302.5;ENST00000489491.1	2237.15	2138.15	4101.06	88.7	64.64
ENSG00000087302.9	ENST00000261700.8;ENST00000553362.1;ENST00000553479.1;ENST00000553707.1;ENST00000555319.1;ENST00000556760.5;ENST00000557553.5	906.01	807.01	1547.51	88.68	64.63
ENSG00000125652.8	ENST00000245812.8;ENST00000596657.1;ENST00000599849.1	593.46	494.46	948	88.66	64.62
ENSG00000115561.16	ENST00000263856.9;ENST00000393773.7;ENST00000409225.2;ENST00000409727.5;ENST00000409810.6;ENST00000466032.1;ENST00000485465.1;ENST00000486404.5;ENST00000494623.1	2586.32	2487.32	4764	88.58	64.55
ENSG00000172053.18	ENST00000306125.12;ENST00000414533.5;ENST00000417025.2;ENST00000418549.3;ENST00000430182.5;ENST00000452739.5;ENST00000453392.5;ENST00000459870.6;ENST00000464962.6;ENST00000466179.2;ENST00000470113.2;ENST00000470225.6;ENST00000470619.6;ENST00000478561.5;ENST00000479495.5;ENST00000482248.7;ENST00000482261.7;ENST00000482438.2;ENST00000482468.6;ENST00000487495.5;ENST00000494767.2;ENST00000494838.6;EN…	1255.86	1156.86	2213	88.47	64.47
ENSG00000152795.18	ENST00000295470.10;ENST00000349655.8;ENST00000502762.4;ENST00000507721.5;ENST00000514511.1;ENST00000602300.5;ENST00000614627.4;ENST00000621267.4;ENST00000630114.2;ENST00000630827.1	1415.54	1316.54	2516	88.38	64.41
ENSG00000134077.16	ENST00000345094.7;ENST00000416603.1;ENST00000417036.1;ENST00000419437.5;ENST00000441127.5;ENST00000452837.7;ENST00000461636.1;ENST00000464045.1;ENST00000484006.1;ENST00000515662.6	1597.07	1498.07	2861	88.32	64.37
ENSG00000137210.14	ENST00000379530.7;ENST00000379542.10;ENST00000460341.5;ENST00000461342.5;ENST00000463100.5;ENST00000463448.5;ENST00000467229.1;ENST00000467317.5;ENST00000473166.5;ENST00000473276.5;ENST00000473807.5;ENST00000475942.5;ENST00000478732.1;ENST00000480194.5;ENST00000481240.5;ENST00000486421.1;ENST00000489137.1;ENST00000491103.5;ENST00000492297.5;ENST00000612333.4	875.7	776.7	1482	88.24	64.31
ENSG00000166337.11	ENST00000299424.9;ENST00000527248.3;ENST00000531760.2;ENST00000532344.1;ENST00000616342.1;ENST00000693612.1	596.2	497.2	948.15	88.19	64.27
ENSG00000241553.13	ENST00000397261.8;ENST00000417500.5;ENST00000433034.1;ENST00000440787.5;ENST00000467289.5;ENST00000479956.1;ENST00000485273.1;ENST00000498623.6	801.56	702.56	1339.8	88.19	64.27
ENSG00000219435.6	ENST00000328404.8;ENST00000535981.1;ENST00000539943.1	754.17	655.17	1248.97	88.16	64.25
ENSG00000288656.1	ENST00000395607.6;ENST00000677940.1;ENST00000679262.1	1444	1345	2560.7	88.05	64.17
ENSG00000147548.17	ENST00000316985.7;ENST00000317025.13;ENST00000433384.6;ENST00000525081.1;ENST00000526050.1;ENST00000527502.5;ENST00000528304.1;ENST00000528627.1;ENST00000528828.1;ENST00000529223.1;ENST00000534155.1;ENST00000534539.1	2068.98	1969.98	3745.77	87.93	64.08
ENSG00000114062.22	ENST00000428984.6;ENST00000438097.6;ENST00000566215.5;ENST00000604860.3;ENST00000625681.2;ENST00000625778.3;ENST00000626068.2;ENST00000626176.2;ENST00000626589.2;ENST00000626793.2;ENST00000627018.1;ENST00000628267.2;ENST00000628733.2;ENST00000628890.1;ENST00000629252.2;ENST00000629886.2;ENST00000630424.2;ENST00000630607.2;ENST00000630907.2;ENST00000631247.1;ENST00000635914.1;ENST00000636667.1;ENS…	1380.67	1281.67	2436.34	87.91	64.07
ENSG00000182004.13	ENST00000367208.1;ENST00000414487.7;ENST00000469451.1;ENST00000470492.5;ENST00000475035.5;ENST00000483099.5	480.2	381.2	724.5	87.89	64.06
ENSG00000101745.17	ENST00000262126.9;ENST00000359158.7;ENST00000400020.7;ENST00000540578.6;ENST00000546007.6;ENST00000577992.1;ENST00000581635.5;ENST00000581758.1;ENST00000585234.5	2044.82	1945.82	3693.06	87.77	63.97
ENSG00000121774.18	ENST00000307714.12;ENST00000327300.12;ENST00000484270.2;ENST00000492989.1	1890.73	1791.73	3399	87.73	63.94
ENSG00000145391.14	ENST00000274031.8;ENST00000404104.7;ENST00000406354.1;ENST00000506866.6;ENST00000515101.1;ENST00000608795.5;ENST00000608958.1	6345.92	6246.92	11842	87.67	63.89
ENSG00000162704.16	ENST00000294742.6;ENST00000359856.11;ENST00000367534.5;ENST00000462965.1;ENST00000602490.1	1241.6	1142.6	2163.76	87.58	63.82
ENSG00000115904.15	ENST00000395038.6;ENST00000402219.8;ENST00000451331.1;ENST00000461545.2;ENST00000469581.1;ENST00000472480.2;ENST00000474390.1;ENST00000685279.1;ENST00000685782.1;ENST00000686849.1;ENST00000688043.1;ENST00000688189.1;ENST00000689668.1;ENST00000690514.1;ENST00000690679.1;ENST00000690876.1;ENST00000691229.1;ENST00000692089.1;ENST00000692227.1;ENST00000692620.1	1892.03	1793.03	3386	87.33	63.65
ENSG00000187555.16	ENST00000344836.9;ENST00000381886.8;ENST00000542333.5;ENST00000562051.1;ENST00000562615.1;ENST00000563043.1;ENST00000563085.5;ENST00000563961.5;ENST00000564117.1;ENST00000565455.5;ENST00000565883.1;ENST00000566004.5;ENST00000566131.1;ENST00000566224.1;ENST00000566273.5;ENST00000567113.5;ENST00000567329.1;ENST00000567692.1;ENST00000569230.5;ENST00000569448.1;ENST00000570256.5;ENST00000673704.1	3174.66	3075.66	5808	87.33	63.65
ENSG00000120686.12	ENST00000239878.9;ENST00000379649.5;ENST00000437952.1;ENST00000464423.1;ENST00000494372.1	3089.32	2990.32	5634.28	87.14	63.5
ENSG00000143612.21	ENST00000350592.7;ENST00000362076.8;ENST00000368516.1;ENST00000368518.5;ENST00000368519.5;ENST00000368521.10;ENST00000470180.2;ENST00000483282.1;ENST00000493814.1;ENST00000640799.1;ENST00000648267.1	1451.36	1352.36	2548	87.13	63.5
ENSG00000224792.7	ENST00000414493.1;ENST00000422896.1;ENST00000428561.2;ENST00000433169.5;ENST00000441610.1	468.71	369.71	696.48	87.12	63.49
ENSG00000184924.6	ENST00000328379.6;ENST00000467797.1;ENST00000474668.1;ENST00000480190.1;ENST00000487316.1;ENST00000492046.1	630.81	531.81	1001.14	87.06	63.45
ENSG00000117625.14	ENST00000367005.8;ENST00000367006.8;ENST00000419091.7;ENST00000452621.6;ENST00000472734.1;ENST00000485186.1;ENST00000486666.5;ENST00000526255.1;ENST00000528066.1;ENST00000528408.5;ENST00000528926.5;ENST00000529572.5;ENST00000529763.5;ENST00000533469.5;ENST00000534460.5;ENST00000534478.5	1105.45	1006.45	1891	86.89	63.32
ENSG00000145491.12	ENST00000274134.5;ENST00000503804.5;ENST00000510520.5;ENST00000512022.1;ENST00000515762.5	1036.49	937.49	1760	86.82	63.27
ENSG00000111906.18	ENST00000318787.13;ENST00000398153.7;ENST00000608284.1;ENST00000608295.5;ENST00000608456.5;ENST00000608461.1;ENST00000608532.1;ENST00000609021.1;ENST00000609477.5;ENST00000609574.1	887.57	788.57	1480	86.8	63.26
ENSG00000105323.18	ENST00000263367.7;ENST00000352456.7;ENST00000378215.8;ENST00000392006.8;ENST00000593587.5;ENST00000594207.1;ENST00000595018.5;ENST00000595196.5;ENST00000595336.1;ENST00000595806.1;ENST00000597725.5;ENST00000599521.1;ENST00000599614.5;ENST00000599719.5;ENST00000600332.1;ENST00000600493.1;ENST00000600596.1;ENST00000601309.5;ENST00000601336.5;ENST00000602130.5;ENST00000617774.1	2264.85	2165.85	4063.3	86.76	63.23
ENSG00000089693.11	ENST00000203630.10;ENST00000435120.5;ENST00000536207.1;ENST00000536249.1;ENST00000537126.5;ENST00000539187.5;ENST00000540710.5;ENST00000541305.1;ENST00000541346.1;ENST00000564181.1	1380.02	1281.02	2403	86.75	63.22
ENSG00000123562.18	ENST00000360458.5;ENST00000418819.5;ENST00000422355.5;ENST00000433176.6;ENST00000434230.5;ENST00000441076.7;ENST00000442614.5;ENST00000451301.5;ENST00000467755.5;ENST00000474653.5;ENST00000488331.1;ENST00000492116.5;ENST00000498064.1	1644	1545	2897	86.72	63.2
ENSG00000189221.11	ENST00000338702.4;ENST00000490604.1;ENST00000497485.2;ENST00000542639.6;ENST00000686683.1;ENST00000686980.1;ENST00000688006.1;ENST00000688859.1;ENST00000689087.1;ENST00000693128.1	3202.57	3103.57	5801	86.44	63
ENSG00000213714.1	ENST00000371325.1	694	595	1111.54	86.39	62.96
ENSG00000100393.14	ENST00000263253.9;ENST00000634422.1;ENST00000634690.1;ENST00000634787.1;ENST00000634860.1;ENST00000635083.1;ENST00000635538.1;ENST00000635552.1;ENST00000635584.1;ENST00000635691.1;ENST00000637592.1;ENST00000674155.1	3083.4	2984.4	5562	86.19	62.81
ENSG00000115145.10	ENST00000263904.5;ENST00000463854.5;ENST00000465460.5;ENST00000482997.5;ENST00000489389.1;ENST00000494589.1	2507.16	2408.16	4488	86.19	62.81
ENSG00000166913.13	ENST00000353703.9;ENST00000372839.7;ENST00000428262.1;ENST00000445830.1;ENST00000477896.1;ENST00000479421.5;ENST00000631616.1;ENST00000633979.1	3025.28	2926.28	5450	86.13	62.77
ENSG00000143319.17	ENST00000313146.10;ENST00000368219.2;ENST00000469074.1;ENST00000470713.1;ENST00000472824.2;ENST00000496538.1	1611.57	1512.57	2816.63	86.12	62.76
ENSG00000139684.15	ENST00000378697.5;ENST00000378720.8;ENST00000412582.5;ENST00000471867.3;ENST00000495654.1	1208.91	1109.91	2063	85.96	62.65
ENSG00000173486.14	ENST00000309366.9;ENST00000449942.6;ENST00000535135.7;ENST00000536642.5;ENST00000541388.1;ENST00000652094.1	577.77	478.77	889.88	85.96	62.64
ENSG00000182180.14	ENST00000372940.3;ENST00000372945.8;ENST00000471251.5;ENST00000473427.1;ENST00000479005.1	853.99	754.99	1402	85.88	62.59
ENSG00000136518.17	ENST00000392662.5;ENST00000429709.7;ENST00000450518.6;ENST00000461125.1;ENST00000467383.1;ENST00000467615.5;ENST00000468767.6;ENST00000479056.1;ENST00000484312.1;ENST00000486471.1;ENST00000487978.5;ENST00000490364.1;ENST00000491202.5;ENST00000494843.5	742.13	643.13	1194.06	85.86	62.58
ENSG00000139644.13	ENST00000267115.10;ENST00000395006.8;ENST00000423828.5;ENST00000546796.5;ENST00000546885.5;ENST00000546914.5;ENST00000547013.1;ENST00000547187.5;ENST00000547798.1;ENST00000547832.5;ENST00000548201.5;ENST00000548589.5;ENST00000548713.5;ENST00000548809.5;ENST00000548894.5;ENST00000549130.5;ENST00000549385.5;ENST00000549445.5;ENST00000549471.1;ENST00000549966.5;ENST00000550040.1;ENST00000550445.5;EN…	1059.34	960.34	1782	85.81	62.54
ENSG00000168610.16	ENST00000264657.10;ENST00000389272.7;ENST00000404395.3;ENST00000462269.1;ENST00000462286.3;ENST00000471989.5;ENST00000478276.1;ENST00000491272.2;ENST00000498330.1;ENST00000585360.1;ENST00000585517.5;ENST00000588969.5;ENST00000590776.1;ENST00000676636.1;ENST00000677002.1;ENST00000677030.1;ENST00000677152.1;ENST00000677270.1;ENST00000677271.1;ENST00000677308.1;ENST00000677346.1;ENST00000677421.1;EN…	3613.2	3514.2	6509	85.66	62.43
ENSG00000034510.6	ENST00000233143.6	461	362	670	85.59	62.38
ENSG00000182718.18	ENST00000332680.8;ENST00000396024.7;ENST00000421017.6;ENST00000451270.7;ENST00000504475.6;ENST00000557904.5;ENST00000557906.6;ENST00000557937.5;ENST00000557986.5;ENST00000558132.5;ENST00000558169.6;ENST00000558503.6;ENST00000558558.6;ENST00000558985.6;ENST00000558986.5;ENST00000558998.5;ENST00000559113.6;ENST00000559176.5;ENST00000559350.5;ENST00000559370.5;ENST00000559467.5;ENST00000559559.5;ENS…	1429.89	1330.89	2463.4	85.6	62.38
ENSG00000116044.16	ENST00000397062.8;ENST00000397063.8;ENST00000421929.5;ENST00000423513.5;ENST00000430047.1;ENST00000446151.6;ENST00000448782.5;ENST00000449627.1;ENST00000458603.1;ENST00000462023.1;ENST00000464747.5;ENST00000477534.1;ENST00000586532.5;ENST00000588123.1	1604.14	1505.14	2785	85.57	62.36
ENSG00000048649.14	ENST00000308488.11;ENST00000440064.2;ENST00000467567.1;ENST00000480887.5;ENST00000526324.5;ENST00000528095.5;ENST00000529470.1;ENST00000530604.1;ENST00000531026.5;ENST00000531768.1;ENST00000532556.1;ENST00000534794.1	1787.85	1688.85	3118	85.38	62.22
ENSG00000196549.13	ENST00000360490.7;ENST00000382989.7;ENST00000460393.6;ENST00000462745.5;ENST00000473730.6;ENST00000477669.1;ENST00000491026.6;ENST00000491597.5;ENST00000492661.5;ENST00000493237.5;ENST00000493888.1;ENST00000495577.1;ENST00000615825.2;ENST00000675418.2;ENST00000679362.1;ENST00000680057.1;ENST00000680282.1	4461.72	4362.72	8052	85.35	62.2
ENSG00000168653.11	ENST00000372967.3;ENST00000372969.8	514.22	415.22	764.99	85.2	62.09
ENSG00000157214.14	ENST00000287908.7;ENST00000394621.7;ENST00000394622.6;ENST00000394626.5;ENST00000394629.2;ENST00000394632.5;ENST00000402625.6;ENST00000426158.1;ENST00000428074.5;ENST00000482369.1	6413.84	6314.84	11595	84.91	61.88
ENSG00000116698.22	ENST00000347615.6;ENST00000367537.7;ENST00000367538.1;ENST00000419169.5;ENST00000440812.7;ENST00000444547.6;ENST00000493045.1;ENST00000493609.1;ENST00000495321.1;ENST00000502375.1;ENST00000507406.1;ENST00000507469.5;ENST00000508461.5;ENST00000515829.6;ENST00000685780.1;ENST00000688051.1	3126	3027	5557	84.9	61.87
ENSG00000136938.9	ENST00000339399.5;ENST00000473205.1;ENST00000486769.1	961.01	862.01	1579.97	84.76	61.77
ENSG00000163558.13	ENST00000295797.5;ENST00000476635.5;ENST00000482353.2;ENST00000483697.2;ENST00000485837.5;ENST00000488541.1;ENST00000493761.1	4205.49	4106.49	7526.32	84.76	61.77
ENSG00000213619.11	ENST00000263774.9;ENST00000524568.1;ENST00000525212.1;ENST00000525378.5;ENST00000527178.1;ENST00000528192.5;ENST00000529276.1;ENST00000530295.5;ENST00000531351.2;ENST00000533105.1;ENST00000533507.5;ENST00000534208.5;ENST00000534716.2;ENST00000677462.1;ENST00000678975.1	582.9	483.9	886	84.67	61.71
ENSG00000084623.12	ENST00000355082.10;ENST00000373586.2;ENST00000471486.6;ENST00000474371.2;ENST00000483517.5;ENST00000489353.6;ENST00000676554.1;ENST00000676679.1;ENST00000676801.1;ENST00000676837.1;ENST00000676957.1;ENST00000676998.1;ENST00000677053.1;ENST00000677183.1;ENST00000677198.1;ENST00000677202.1;ENST00000677353.1;ENST00000677378.1;ENST00000677540.1;ENST00000677580.1;ENST00000677640.1;ENST00000677676.1;EN…	1343.28	1244.28	2278	84.67	61.7
ENSG00000152601.18	ENST00000282486.10;ENST00000282488.11;ENST00000324196.9;ENST00000324210.10;ENST00000355460.6;ENST00000357472.7;ENST00000459747.1;ENST00000460166.1;ENST00000460591.5;ENST00000461436.1;ENST00000463374.5;ENST00000464596.5;ENST00000465907.6;ENST00000466565.1;ENST00000477171.1;ENST00000478535.1;ENST00000485509.5;ENST00000485910.5;ENST00000492948.5;ENST00000493459.5;ENST00000495875.6;ENST00000497971.1;…	3013.64	2914.64	5333.18	84.62	61.67
ENSG00000155111.15	ENST00000323817.7;ENST00000368911.8;ENST00000413605.6;ENST00000457688.5;ENST00000460913.1;ENST00000463016.1;ENST00000468997.5;ENST00000497709.1	2806.82	2707.82	4955	84.63	61.67
ENSG00000169715.15	ENST00000306061.10;ENST00000330439.7;ENST00000568293.1	503.74	404.74	740	84.55	61.62
ENSG00000005483.22	ENST00000257745.9;ENST00000311117.8;ENST00000334884.9;ENST00000415513.1;ENST00000468607.1;ENST00000473063.1;ENST00000474203.5;ENST00000476671.5;ENST00000478079.1;ENST00000478990.5;ENST00000479838.2;ENST00000480368.5;ENST00000482560.6;ENST00000485619.1;ENST00000495267.5;ENST00000496191.1;ENST00000622386.2;ENST00000653259.1;ENST00000659776.1;ENST00000667857.1;ENST00000671314.1	3341.34	3242.34	5923	84.48	61.57
ENSG00000198722.15	ENST00000378495.7;ENST00000396787.5;ENST00000481299.1;ENST00000485086.1;ENST00000617908.4;ENST00000619578.4;ENST00000634487.1;ENST00000635942.2;ENST00000636694.1;ENST00000637271.1	3615.34	3516.34	6418	84.41	61.52
ENSG00000143569.19	ENST00000271877.11;ENST00000343815.10;ENST00000361546.6;ENST00000368504.5;ENST00000412596.5;ENST00000428595.1;ENST00000428931.6;ENST00000433615.5;ENST00000437652.5;ENST00000441890.5;ENST00000456325.5;ENST00000465855.5;ENST00000466173.1;ENST00000475373.1;ENST00000484696.1;ENST00000484819.1;ENST00000489076.1;ENST00000493867.1;ENST00000495676.5;ENST00000613315.4	2429.09	2330.09	4252	84.39	61.5
ENSG00000111011.18	ENST00000331738.12;ENST00000344591.8;ENST00000392442.6;ENST00000433877.6;ENST00000524399.1;ENST00000525332.2;ENST00000525335.6;ENST00000525387.5;ENST00000525570.1;ENST00000526560.6;ENST00000527173.6;ENST00000527399.3;ENST00000527461.5;ENST00000527796.6;ENST00000528263.1;ENST00000528279.1;ENST00000531389.2;ENST00000531639.5;ENST00000532186.5;ENST00000532695.5	1384.75	1285.75	2345	84.35	61.47
ENSG00000013374.17	ENST00000413040.7;ENST00000460712.1;ENST00000468404.5;ENST00000470229.6;ENST00000470316.5;ENST00000477666.1;ENST00000480714.1;ENST00000480907.5;ENST00000483358.5;ENST00000493588.5;ENST00000497987.1;ENST00000568733.6	1163.25	1064.25	1938.91	84.25	61.4
ENSG00000141504.12	ENST00000269298.10;ENST00000380466.6;ENST00000570850.5;ENST00000570914.5;ENST00000571074.5;ENST00000571195.5;ENST00000572224.1;ENST00000573566.1;ENST00000573930.1;ENST00000575114.1;ENST00000575826.5;ENST00000576579.5;ENST00000576686.1;ENST00000576846.1	621.64	522.64	952	84.24	61.39
ENSG00000237765.8	ENST00000422728.3;ENST00000502502.5;ENST00000502856.5;ENST00000503600.5;ENST00000503617.1;ENST00000504137.1;ENST00000504823.5;ENST00000505260.5;ENST00000506610.1;ENST00000507305.5;ENST00000507992.5;ENST00000508567.5;ENST00000509022.5;ENST00000510032.5;ENST00000510186.5;ENST00000510920.5;ENST00000512855.5;ENST00000513053.5;ENST00000514803.1;ENST00000515430.5;ENST00000515697.5	730.51	631.51	1150	84.22	61.37
ENSG00000104824.18	ENST00000221419.10;ENST00000388749.7;ENST00000595164.5;ENST00000595443.5;ENST00000595804.5;ENST00000597731.1;ENST00000598985.5;ENST00000600233.5;ENST00000600741.1;ENST00000600873.5;ENST00000601047.5;ENST00000601449.5;ENST00000601664.1;ENST00000601813.1;ENST00000647557.1	894.15	795.15	1446.41	84.12	61.31
ENSG00000226950.8	ENST00000411630.7;ENST00000425653.2;ENST00000441504.2;ENST00000444958.2;ENST00000623036.1;ENST00000653147.1;ENST00000675191.1;ENST00000675590.1;ENST00000675705.1;ENST00000675988.1;ENST00000676012.1;ENST00000676199.1;ENST00000676262.1;ENST00000676450.1	651.26	552.26	1004	84.07	61.27
ENSG00000171490.13	ENST00000355674.9;ENST00000396503.7;ENST00000570767.5;ENST00000571133.6;ENST00000571988.5;ENST00000572090.5;ENST00000573029.1;ENST00000573251.5;ENST00000573618.5;ENST00000573791.1;ENST00000574287.1;ENST00000574823.5	1373.01	1274.01	2314	84	61.22
ENSG00000096746.18	ENST00000265866.12;ENST00000354695.5;ENST00000461310.5;ENST00000467249.1;ENST00000469172.5;ENST00000478698.1;ENST00000480987.5;ENST00000481819.5;ENST00000486854.5;ENST00000490442.5;ENST00000491200.5	1565.4	1466.4	2660.15	83.89	61.14
ENSG00000178127.13	ENST00000318388.11;ENST00000400033.1;ENST00000465096.5;ENST00000474350.5;ENST00000474740.1;ENST00000483511.1;ENST00000497577.2;ENST00000577703.1;ENST00000583375.5	683.06	584.06	1057.44	83.73	61.02
ENSG00000166347.19	ENST00000299438.13;ENST00000340533.9;ENST00000397914.4;ENST00000494131.6;ENST00000579064.1;ENST00000580678.5;ENST00000583418.1	727.33	628.33	1137	83.68	60.99
ENSG00000130377.14	ENST00000585526.5;ENST00000586696.5;ENST00000587227.1;ENST00000587617.1;ENST00000588304.5;ENST00000588485.6;ENST00000588722.5;ENST00000589401.5;ENST00000590132.1;ENST00000591403.5;ENST00000591738.5;ENST00000591741.5;ENST00000592677.5;ENST00000681479.1;ENST00000681525.1	1864.22	1765.22	3190.95	83.6	60.93
ENSG00000166926.9	ENST00000300182.8;ENST00000530509.1;ENST00000532756.1;ENST00000684409.1	603.68	504.68	907.99	83.2	60.64
ENSG00000162433.15	ENST00000327299.8;ENST00000395334.6;ENST00000470888.6;ENST00000474968.5;ENST00000479060.1;ENST00000497030.5;ENST00000545314.5;ENST00000546702.5	6766.78	6667.78	11995.5	83.2	60.63
ENSG00000136819.15	ENST00000372447.7;ENST00000461349.5;ENST00000461539.5;ENST00000461762.5;ENST00000480023.1;ENST00000492991.5;ENST00000495934.2	1049.02	950.02	1707	83.1	60.56
ENSG00000205352.11	ENST00000379786.8;ENST00000429243.7;ENST00000546581.5;ENST00000547368.5;ENST00000549068.5;ENST00000549135.1;ENST00000549581.5;ENST00000549740.5;ENST00000549924.5;ENST00000551003.5;ENST00000551365.1;ENST00000551945.5;ENST00000552846.1	958.43	859.43	1542.79	83.02	60.5
ENSG00000111142.14	ENST00000261220.13;ENST00000323666.10;ENST00000535095.5;ENST00000546478.1;ENST00000546753.5;ENST00000549136.1;ENST00000549502.5;ENST00000549808.1;ENST00000550777.5;ENST00000551840.5;ENST00000553151.5	1021.26	922.26	1653	82.89	60.41
ENSG00000141279.17	ENST00000322157.9;ENST00000525007.5;ENST00000525021.1;ENST00000525037.5;ENST00000525048.5;ENST00000525401.1;ENST00000526247.6;ENST00000527298.5;ENST00000527360.1;ENST00000527824.1;ENST00000527964.5;ENST00000528565.2;ENST00000528751.6;ENST00000529602.1;ENST00000530173.6;ENST00000530514.6;ENST00000531486.1;ENST00000532729.6;ENST00000533538.5;ENST00000533573.5;ENST00000534691.1;ENST00000534727.1;ENS…	1856.95	1757.95	3149.62	82.86	60.38
ENSG00000277067.4	ENST00000615804.1;ENST00000621909.4;ENST00000622911.1;ENST00000623095.3;ENST00000623394.3;ENST00000624310.1	2246.64	2147.64	3847.16	82.84	60.37
ENSG00000187109.15	ENST00000393263.7;ENST00000431879.7;ENST00000535020.6;ENST00000542344.5;ENST00000544816.5;ENST00000547479.5;ENST00000547529.6;ENST00000547704.5;ENST00000547773.5;ENST00000547969.5;ENST00000547993.5;ENST00000548044.5;ENST00000548273.5;ENST00000549479.1;ENST00000549596.5;ENST00000549988.5;ENST00000550934.5;ENST00000551500.1;ENST00000551524.5;ENST00000551600.5;ENST00000551992.5;ENST00000552013.1;ENS…	1362.19	1263.19	2262.05	82.82	60.35
ENSG00000126524.11	ENST00000246868.7;ENST00000414306.5;ENST00000463579.1;ENST00000490953.5	1594.14	1495.14	2673.77	82.7	60.27
ENSG00000000003.15	ENST00000373020.9;ENST00000494424.1;ENST00000496771.5;ENST00000612152.4;ENST00000614008.4	1441.96	1342.96	2401	82.68	60.26
ENSG00000198417.7	ENST00000334350.7;ENST00000564295.1;ENST00000567672.1;ENST00000568475.1	431.21	332.21	593	82.55	60.16
ENSG00000117139.18	ENST00000235790.9;ENST00000367264.7;ENST00000367265.9;ENST00000456180.2;ENST00000467487.3;ENST00000470573.5;ENST00000472822.6;ENST00000491153.2;ENST00000498276.2;ENST00000602511.1;ENST00000647657.1;ENST00000647747.1;ENST00000647754.1;ENST00000647757.1;ENST00000648056.1;ENST00000648099.1;ENST00000648338.1;ENST00000648354.1;ENST00000648469.1;ENST00000648473.1;ENST00000648676.1;ENST00000648738.1;ENS…	3389.84	3290.84	5864	82.41	60.06
ENSG00000248408.1	ENST00000506460.1	741	642	1144	82.41	60.06
ENSG00000131236.18	ENST00000340450.7;ENST00000372792.7;ENST00000372797.7;ENST00000372798.5;ENST00000372802.5;ENST00000372805.8;ENST00000414281.5;ENST00000414893.5;ENST00000417287.5;ENST00000420216.5;ENST00000421589.5;ENST00000424977.1;ENST00000427843.5;ENST00000435719.5;ENST00000446031.1;ENST00000449311.5;ENST00000461993.1;ENST00000479759.5;ENST00000494114.1	2329.32	2230.32	3971	82.34	60.01
ENSG00000158195.11	ENST00000536657.1;ENST00000618852.5	3018.93	2919.93	5198.58	82.34	60.01
ENSG00000183648.11	ENST00000329559.8;ENST00000553514.5;ENST00000553666.1;ENST00000555441.5;ENST00000556555.1;ENST00000605997.6;ENST00000617122.1	330.58	231.58	412	82.28	59.96
ENSG00000100418.8	ENST00000263256.7;ENST00000463886.1;ENST00000468151.1;ENST00000482612.1	1001.03	902.03	1600	82.03	59.78
ENSG00000087053.20	ENST00000346299.10;ENST00000352297.11;ENST00000393223.8;ENST00000409459.5;ENST00000444541.7;ENST00000470011.5;ENST00000470293.6;ENST00000481642.6;ENST00000484818.6;ENST00000485988.1;ENST00000495134.6;ENST00000497683.6;ENST00000674528.1;ENST00000674610.1;ENST00000674901.1;ENST00000674924.1;ENST00000674950.1;ENST00000674968.1;ENST00000674974.1;ENST00000674989.1;ENST00000675022.1;ENST00000675024.1;E…	3408.17	3309.17	5865.24	81.97	59.74
ENSG00000134202.12	ENST00000256594.7;ENST00000361066.7;ENST00000476321.5;ENST00000486823.5;ENST00000488824.1	1418.73	1319.73	2334	81.79	59.61
ENSG00000119318.13	ENST00000358015.8;ENST00000416373.6;ENST00000419616.5;ENST00000442587.1;ENST00000457811.1	3833.78	3734.78	6594	81.65	59.51
ENSG00000182795.13	ENST00000359470.6;ENST00000461135.2	4965.47	4866.47	8567	81.41	59.33
ENSG00000147853.17	ENST00000359883.6;ENST00000381809.8;ENST00000447596.4;ENST00000611749.4	2212.01	2113.01	3718.16	81.38	59.31
ENSG00000112379.9	ENST00000251691.5	14859	14760	25942	81.28	59.24
ENSG00000166681.14	ENST00000361298.9;ENST00000372634.1;ENST00000372635.1;ENST00000372645.3	812.29	713.29	1252	81.17	59.16
ENSG00000146281.6	ENST00000275072.5	4703	4604	8078	81.14	59.13
ENSG00000156273.16	ENST00000286800.8;ENST00000399921.5;ENST00000422809.5;ENST00000435072.1;ENST00000447177.5;ENST00000451655.5;ENST00000462262.1;ENST00000468059.1;ENST00000546469.5;ENST00000547141.5;ENST00000548219.5;ENST00000548467.1;ENST00000550131.5	2211.32	2112.32	3706	81.14	59.13
ENSG00000147364.17	ENST00000276326.9;ENST00000350302.8;ENST00000352684.2;ENST00000382824.5;ENST00000517464.1;ENST00000518240.5;ENST00000519274.1;ENST00000519376.5;ENST00000524015.1;ENST00000524125.5	3586.44	3487.44	6114.01	81.08	59.09
ENSG00000124196.6	ENST00000373003.2;ENST00000373005.2	833.67	734.67	1287	81.01	59.04
ENSG00000124486.14	ENST00000324545.9;ENST00000378308.7;ENST00000462850.1;ENST00000463829.1;ENST00000465386.1;ENST00000467173.1;ENST00000485180.1;ENST00000487625.1	2900.95	2801.95	4908	81.01	59.04
ENSG00000087274.19	ENST00000264758.11;ENST00000355842.7;ENST00000374281.2;ENST00000398123.6;ENST00000398125.5;ENST00000398129.5;ENST00000503062.1;ENST00000503169.5;ENST00000503455.6;ENST00000506157.1;ENST00000508277.5;ENST00000508684.5;ENST00000509039.5;ENST00000510101.5;ENST00000511797.5;ENST00000513328.6;ENST00000513762.2;ENST00000514940.5;ENST00000534870.5;ENST00000536078.1;ENST00000536424.2;ENST00000538860.1;EN…	1496.47	1397.47	2446	80.94	58.99
ENSG00000186118.9	ENST00000334122.5;ENST00000415500.1;ENST00000564071.1;ENST00000564373.1	807.58	708.58	1240	80.93	58.98
ENSG00000188229.6	ENST00000340384.5;ENST00000604929.1	1570.27	1471.27	2573.39	80.89	58.95
ENSG00000165629.20	ENST00000335698.4;ENST00000356708.12;ENST00000460362.5;ENST00000460820.6;ENST00000462760.1;ENST00000465936.5;ENST00000472202.1;ENST00000473809.5;ENST00000480528.1;ENST00000493053.5	965.29	866.29	1513.99	80.82	58.9
ENSG00000122218.16	ENST00000241704.8;ENST00000368069.7;ENST00000481040.1;ENST00000481522.1;ENST00000541366.1;ENST00000545266.1;ENST00000545284.1;ENST00000647683.1;ENST00000647693.1;ENST00000647799.1;ENST00000647899.1;ENST00000648280.1;ENST00000648501.1;ENST00000648632.1;ENST00000648805.1;ENST00000649231.1;ENST00000649676.1;ENST00000649787.1;ENST00000649963.1;ENST00000650154.1	3033.88	2934.88	5128	80.8	58.89
ENSG00000110092.4	ENST00000227507.3;ENST00000535993.1;ENST00000536559.1;ENST00000539241.1;ENST00000542367.1;ENST00000545484.1	4222.52	4123.52	7185.3	80.58	58.73
ENSG00000163694.15	ENST00000295971.12;ENST00000381793.6;ENST00000381795.10;ENST00000505220.1;ENST00000505414.5;ENST00000507180.5;ENST00000510871.5;ENST00000511598.5;ENST00000511902.5;ENST00000513044.1;ENST00000513473.5;ENST00000514014.1;ENST00000514782.5;ENST00000515053.5;ENST00000515809.1	4760.76	4661.76	8114	80.49	58.66
ENSG00000150753.12	ENST00000280326.9;ENST00000423695.6;ENST00000503026.5;ENST00000503454.5;ENST00000506600.1;ENST00000508451.1;ENST00000509846.1;ENST00000510326.5;ENST00000511700.1;ENST00000511995.1;ENST00000512975.5;ENST00000514674.5;ENST00000515390.5;ENST00000515676.5;ENST00000625723.1	1669.38	1570.38	2731.92	80.45	58.63
ENSG00000166170.12	ENST00000299204.6;ENST00000337322.5;ENST00000445922.2	2524.43	2425.43	4216	80.39	58.59
ENSG00000216937.13	ENST00000277657.12;ENST00000302316.12;ENST00000362006.11;ENST00000375025.10;ENST00000375028.8;ENST00000476558.7;ENST00000535327.5;ENST00000537047.5;ENST00000539197.5;ENST00000545067.6;ENST00000638889.1;ENST00000639041.1;ENST00000639290.1;ENST00000639453.1;ENST00000639629.1;ENST00000640058.1	2279.38	2180.38	3783.62	80.25	58.49
ENSG00000166747.13	ENST00000299980.9;ENST00000393512.7;ENST00000450149.6;ENST00000562934.1;ENST00000563104.5;ENST00000563259.5;ENST00000564155.5;ENST00000565009.5;ENST00000565161.1;ENST00000565412.5;ENST00000565642.5;ENST00000566161.5;ENST00000566179.1;ENST00000567583.1;ENST00000568327.5;ENST00000569044.1;ENST00000569185.5;ENST00000569748.5;ENST00000569975.5;ENST00000570017.1;ENST00000570052.1;ENST00000570297.5	4801.07	4702.07	8152.38	80.18	58.43
ENSG00000146278.11	ENST00000336032.4;ENST00000354922.3;ENST00000369472.1	1158.14	1059.14	1830	79.9	58.23
ENSG00000087365.16	ENST00000322535.11;ENST00000524475.1;ENST00000524627.5;ENST00000525207.1;ENST00000526653.1;ENST00000528302.5;ENST00000529577.5;ENST00000529994.1;ENST00000530322.5;ENST00000530981.1;ENST00000531041.1;ENST00000531589.5;ENST00000533421.2;ENST00000533595.5;ENST00000534307.1;ENST00000534765.1	1468.91	1369.91	2365.8	79.87	58.21
ENSG00000100823.12	ENST00000216714.8;ENST00000398030.8;ENST00000438886.1;ENST00000553368.1;ENST00000553555.5;ENST00000553681.5;ENST00000554325.1;ENST00000554813.5;ENST00000555306.5;ENST00000555414.5;ENST00000555839.5;ENST00000556054.5;ENST00000556296.1;ENST00000557054.1;ENST00000557150.5;ENST00000557159.5;ENST00000557181.5;ENST00000557344.5;ENST00000557365.1;ENST00000557592.5	1231.56	1132.56	1956	79.87	58.21
ENSG00000242715.8	ENST00000239859.8;ENST00000239860.10;ENST00000379862.6;ENST00000379864.6;ENST00000471781.5;ENST00000477250.1;ENST00000479850.6;ENST00000485600.1;ENST00000486683.5;ENST00000491049.6;ENST00000503173.5;ENST00000506800.5;ENST00000510088.5	1004.08	905.08	1561.66	79.8	58.15
ENSG00000165527.8	ENST00000298316.7;ENST00000692608.1;ENST00000693319.1	3757.74	3658.74	6311	79.77	58.14
ENSG00000170035.16	ENST00000392415.6;ENST00000410062.9;ENST00000602291.5;ENST00000602303.5;ENST00000602475.5;ENST00000602479.5;ENST00000602499.5;ENST00000602632.1;ENST00000602710.5;ENST00000602762.5;ENST00000602837.1;ENST00000602888.5;ENST00000602959.5;ENST00000602970.1	1328.08	1229.08	2119	79.73	58.11
ENSG00000166454.10	ENST00000299575.5;ENST00000539819.5;ENST00000562969.1;ENST00000564241.5;ENST00000565237.1;ENST00000566488.1	4645.68	4546.68	7838	79.72	58.1
ENSG00000163209.15	ENST00000295367.5;ENST00000331860.7;ENST00000443178.1;ENST00000495845.1	904.67	805.67	1386	79.56	57.98
ENSG00000232112.3	ENST00000438607.2;ENST00000477624.1;ENST00000479126.1	564.61	465.61	801	79.56	57.98
ENSG00000108424.11	ENST00000290158.9;ENST00000535458.6;ENST00000540627.5;ENST00000577875.5;ENST00000577918.5;ENST00000578718.1;ENST00000579901.5;ENST00000580019.1;ENST00000580158.2;ENST00000580573.2;ENST00000582097.5;ENST00000582126.1;ENST00000583013.1;ENST00000583648.6;ENST00000677036.1;ENST00000677341.1	3254.35	3155.35	5421	79.45	57.9
ENSG00000122545.21	ENST00000350320.11;ENST00000399034.7;ENST00000399035.7;ENST00000425198.1;ENST00000435235.6;ENST00000473201.2;ENST00000475109.5;ENST00000485569.1;ENST00000492940.1;ENST00000493626.5;ENST00000634591.1;ENST00000634600.1;ENST00000634700.1;ENST00000635047.1;ENST00000635175.1;ENST00000635420.1;ENST00000635669.1;ENST00000672279.1	1378.64	1279.64	2197.92	79.43	57.89
ENSG00000104671.8	ENST00000221114.8;ENST00000519830.1;ENST00000520829.5;ENST00000522141.5;ENST00000522540.5;ENST00000523666.5	959.71	860.71	1476	79.31	57.8
ENSG00000204842.18	ENST00000389153.10;ENST00000389154.7;ENST00000392645.6;ENST00000468920.2;ENST00000471866.5;ENST00000475132.1;ENST00000481331.1;ENST00000482777.5;ENST00000483311.6;ENST00000484991.1;ENST00000492467.6;ENST00000495342.1;ENST00000535949.5;ENST00000542287.6;ENST00000546483.1;ENST00000548492.1;ENST00000549455.1;ENST00000550104.5;ENST00000550236.1;ENST00000550844.2;ENST00000550889.5;ENST00000551551.1;EN…	1843.01	1744.01	2991	79.31	57.8
ENSG00000125944.21	ENST00000302271.11;ENST00000374612.5;ENST00000374616.7;ENST00000427764.3;ENST00000463552.5;ENST00000464516.1;ENST00000470941.5;ENST00000476451.2;ENST00000476660.1;ENST00000478691.5;ENST00000490652.1;ENST00000606561.5;ENST00000641107.1;ENST00000675048.1	1823.78	1724.78	2955.96	79.26	57.76
ENSG00000099622.14	ENST00000320936.9;ENST00000413636.6;ENST00000444172.6;ENST00000585630.5;ENST00000585913.5;ENST00000585914.5;ENST00000586472.5;ENST00000586548.5;ENST00000586555.2;ENST00000586636.5;ENST00000586773.5;ENST00000587169.5;ENST00000587323.5;ENST00000587896.6;ENST00000588030.5;ENST00000588090.5;ENST00000588230.5;ENST00000588344.2;ENST00000588411.5;ENST00000588917.2;ENST00000589161.1;ENST00000589235.5;ENS…	1269.76	1170.76	2005	79.2	57.72
ENSG00000099341.12	ENST00000215071.9;ENST00000585598.1;ENST00000590331.1;ENST00000591216.1;ENST00000591250.1;ENST00000592001.5;ENST00000592035.5;ENST00000592561.5;ENST00000602911.5;ENST00000620216.4	1229.34	1130.34	1935	79.17	57.7
ENSG00000035115.22	ENST00000356150.10;ENST00000402632.5;ENST00000403657.5;ENST00000403658.5;ENST00000403712.6;ENST00000405430.5;ENST00000415368.5;ENST00000431160.5;ENST00000451005.5;ENST00000454318.1;ENST00000460974.1;ENST00000462719.1;ENST00000463865.5;ENST00000465733.5;ENST00000468321.5;ENST00000471948.5;ENST00000472012.1;ENST00000472861.1;ENST00000473104.5;ENST00000475027.5;ENST00000477707.5;ENST00000479739.6;EN…	1195.78	1096.78	1876	79.1	57.65
ENSG00000107581.13	ENST00000369144.8;ENST00000462527.2;ENST00000541549.2	4670.18	4571.18	7818	79.09	57.64
ENSG00000120533.13	ENST00000339942.11;ENST00000517311.5;ENST00000517350.5;ENST00000517756.5;ENST00000518118.1;ENST00000518584.5;ENST00000519754.5;ENST00000520147.5;ENST00000521619.1;ENST00000521662.5;ENST00000521688.6;ENST00000522407.5;ENST00000522632.1;ENST00000522766.5;ENST00000523335.1;ENST00000523707.1	900.17	801.17	1369	79.02	57.59
ENSG00000183978.8	ENST00000328434.8;ENST00000586680.1	780.64	681.64	1164.24	78.99	57.57
ENSG00000156463.18	ENST00000359120.9;ENST00000503848.5;ENST00000504522.1;ENST00000506591.1;ENST00000509286.1;ENST00000511217.1;ENST00000511705.1	1155.49	1056.49	1803	78.92	57.52
ENSG00000013306.16	ENST00000225308.12;ENST00000377095.10;ENST00000537904.6;ENST00000585523.1;ENST00000585636.5;ENST00000585695.5;ENST00000586016.5;ENST00000586633.5;ENST00000588049.5;ENST00000588315.5;ENST00000588767.5;ENST00000590194.5;ENST00000591006.5;ENST00000591151.1;ENST00000592372.5;ENST00000592857.5;ENST00000593166.1	1124.16	1025.16	1745	78.72	57.37
ENSG00000131016.17	ENST00000253332.5;ENST00000354675.10;ENST00000359755.5;ENST00000402676.7;ENST00000490177.1	3254.03	3155.03	5370	78.71	57.37
ENSG00000078747.16	ENST00000262650.10;ENST00000374864.10;ENST00000461661.1;ENST00000479215.1;ENST00000483727.5;ENST00000486883.5;ENST00000535650.7;ENST00000654846.1;ENST00000658310.1;ENST00000660337.1;ENST00000662871.1;ENST00000664852.1;ENST00000665346.1;ENST00000665428.1;ENST00000665484.1;ENST00000670516.1	3325.14	3226.14	5486.19	78.64	57.31
ENSG00000176407.18	ENST00000409785.9;ENST00000428691.5;ENST00000453448.1;ENST00000456682.1	1554.91	1455.91	2469	78.43	57.16
ENSG00000165795.25	ENST00000298684.9;ENST00000298687.9;ENST00000350792.7;ENST00000360463.7;ENST00000366204.6;ENST00000397844.6;ENST00000397847.6;ENST00000397851.6;ENST00000397853.7;ENST00000397858.5;ENST00000403829.7;ENST00000449431.6;ENST00000553442.5;ENST00000553503.5;ENST00000553563.5;ENST00000553567.1;ENST00000553593.5;ENST00000553741.5;ENST00000553784.5;ENST00000553793.5;ENST00000553862.1;ENST00000553867.5;ENS…	1558.87	1459.87	2475	78.4	57.14
ENSG00000159023.22	ENST00000343067.9;ENST00000347529.7;ENST00000349460.9;ENST00000373797.2;ENST00000373798.5;ENST00000373800.7;ENST00000460378.1;ENST00000462032.1;ENST00000482464.6;ENST00000488277.1;ENST00000490308.2;ENST00000636666.1;ENST00000642643.1;ENST00000642937.2;ENST00000643155.1;ENST00000643173.1;ENST00000643302.1;ENST00000643604.1;ENST00000644342.1;ENST00000644470.1;ENST00000644600.1;ENST00000644780.1;ENS…	2326.77	2227.77	3759	78.03	56.87
ENSG00000152082.15	ENST00000281871.11;ENST00000409255.1;ENST00000425361.5;ENST00000455239.1;ENST00000457492.5;ENST00000480182.1;ENST00000485869.1;ENST00000491178.1;ENST00000651060.1	469.5	370.5	625.03	78.02	56.86
ENSG00000117395.13	ENST00000236051.3;ENST00000431635.6;ENST00000461557.2;ENST00000463906.1;ENST00000466927.5;ENST00000472982.5;ENST00000474566.1;ENST00000483082.1;ENST00000491223.5	945.42	846.42	1427.56	78	56.84
ENSG00000116750.14	ENST00000367448.5;ENST00000367449.5;ENST00000367450.7;ENST00000367451.8;ENST00000367454.6;ENST00000367455.8;ENST00000416915.1;ENST00000417752.1;ENST00000420791.5;ENST00000421683.1;ENST00000443327.5;ENST00000449480.5;ENST00000483156.1	1293.76	1194.76	2014.74	77.99	56.83
ENSG00000260032.2	ENST00000565493.2	5401	5302	8935.58	77.94	56.8
ENSG00000168488.19	ENST00000325215.10;ENST00000336783.9;ENST00000340394.12;ENST00000382686.8;ENST00000395547.6;ENST00000561539.1;ENST00000561732.1;ENST00000562583.5;ENST00000562686.1;ENST00000562867.5;ENST00000563314.5;ENST00000564035.5;ENST00000564162.1;ENST00000564284.1;ENST00000564304.5;ENST00000564656.5;ENST00000565845.5;ENST00000565971.5;ENST00000566007.5;ENST00000566080.1;ENST00000566946.5;ENST00000567024.1;E…	1547.97	1448.97	2440.99	77.91	56.78
ENSG00000126883.18	ENST00000359428.10;ENST00000411637.6;ENST00000453861.6;ENST00000465486.6;ENST00000470765.5;ENST00000476004.5;ENST00000483497.6;ENST00000489260.1;ENST00000496921.2;ENST00000498010.2;ENST00000524578.5;ENST00000525384.1;ENST00000525561.1;ENST00000525980.5;ENST00000526346.5;ENST00000526412.1;ENST00000528114.1;ENST00000528406.1;ENST00000529286.1;ENST00000530491.1;ENST00000530630.1;ENST00000530843.1;EN…	2052.84	1953.84	3290.17	77.88	56.76
ENSG00000138668.19	ENST00000313899.12;ENST00000352301.8;ENST00000353341.8;ENST00000503822.1;ENST00000507010.5;ENST00000508119.5;ENST00000509107.1;ENST00000509263.5;ENST00000513584.1;ENST00000514325.1;ENST00000514671.5;ENST00000515432.1	1218.61	1119.61	1884	77.82	56.71
ENSG00000173890.17	ENST00000355897.10;ENST00000473675.1;ENST00000476668.1;ENST00000478364.1;ENST00000482710.1;ENST00000482813.5;ENST00000485735.6;ENST00000491740.1;ENST00000492492.5;ENST00000492924.1	1750.87	1651.87	2779	77.8	56.7
ENSG00000161203.14	ENST00000292807.9;ENST00000382456.7;ENST00000411763.6;ENST00000427072.6;ENST00000431779.6;ENST00000432591.6;ENST00000439647.5;ENST00000442686.2;ENST00000448139.6;ENST00000455925.2;ENST00000460862.6;ENST00000461733.6;ENST00000463935.2;ENST00000466598.6;ENST00000468048.6;ENST00000472560.6;ENST00000476434.1;ENST00000480260.2;ENST00000484469.6;ENST00000487958.6;ENST00000490151.6;ENST00000621863.5;ENS…	1261.92	1162.92	1951	77.59	56.54
ENSG00000113163.19	ENST00000261415.12;ENST00000357457.9;ENST00000380494.10;ENST00000405807.10;ENST00000508692.1;ENST00000508809.2;ENST00000604926.2;ENST00000642225.1;ENST00000642488.1;ENST00000642556.1;ENST00000642809.1;ENST00000643158.1;ENST00000643380.1;ENST00000643773.1;ENST00000643780.2;ENST00000644072.2;ENST00000644128.1;ENST00000644377.1;ENST00000644445.1;ENST00000644516.1;ENST00000644912.1;ENST00000645483.1;…	2468.31	2369.31	3973.12	77.55	56.52
ENSG00000163904.13	ENST00000296257.10;ENST00000413407.5;ENST00000430355.5;ENST00000439684.5;ENST00000444509.1;ENST00000453532.5;ENST00000458551.1;ENST00000459883.5;ENST00000465201.5;ENST00000473760.5;ENST00000476011.1;ENST00000478001.1;ENST00000483005.1	1353.99	1254.99	2104	77.53	56.5
ENSG00000166136.16	ENST00000299166.9;ENST00000370320.4;ENST00000370322.5;ENST00000464651.1;ENST00000466088.5;ENST00000528425.5;ENST00000529437.1;ENST00000531189.1;ENST00000531418.5	475.5	376.5	630.78	77.48	56.47
ENSG00000162368.14	ENST00000371870.3;ENST00000371871.8;ENST00000371873.10;ENST00000450808.2;ENST00000471289.2	2837.61	2738.61	4570	77.17	56.24
ENSG00000072135.13	ENST00000175756.10;ENST00000347849.7;ENST00000409022.2;ENST00000420717.5;ENST00000428843.5;ENST00000460992.1;ENST00000462321.1;ENST00000462996.1;ENST00000464576.1;ENST00000479295.1;ENST00000481492.1;ENST00000483617.5;ENST00000489215.5;ENST00000490137.1;ENST00000490812.5;ENST00000495400.1	1835.42	1736.42	2896	77.13	56.21
ENSG00000099783.12	ENST00000325495.9;ENST00000348943.7;ENST00000593293.1;ENST00000594907.5;ENST00000596295.1;ENST00000596984.5;ENST00000597081.1;ENST00000597270.1;ENST00000597813.5;ENST00000598367.5;ENST00000598603.1;ENST00000598999.1;ENST00000600092.5;ENST00000600806.5;ENST00000601645.5;ENST00000602219.1;ENST00000620401.4	1403.35	1304.35	2171.54	76.99	56.11
ENSG00000048828.17	ENST00000277165.11;ENST00000375389.7;ENST00000427765.1;ENST00000446420.2;ENST00000475933.1;ENST00000652239.1	5056.29	4957.29	8247.74	76.94	56.07
ENSG00000276398.1	ENST00000619945.1	193	94	156.1	76.8	55.97
ENSG00000129422.15	ENST00000262102.10;ENST00000297488.10;ENST00000381861.7;ENST00000381869.5;ENST00000517413.5;ENST00000517721.5;ENST00000517818.5;ENST00000518138.5;ENST00000518713.5;ENST00000518755.1;ENST00000518792.5;ENST00000518889.1;ENST00000518891.1;ENST00000518975.1;ENST00000519066.5;ENST00000519263.5;ENST00000520196.5;ENST00000521635.5;ENST00000521772.5;ENST00000521882.5;ENST00000522149.5;ENST00000522757.5;E…	4676.86	4577.86	7601.38	76.79	55.96
ENSG00000100030.15	ENST00000215832.11;ENST00000398822.7;ENST00000491588.1;ENST00000544786.1	5282.1	5183.1	8602	76.75	55.94
ENSG00000186184.20	ENST00000302979.5;ENST00000399696.3;ENST00000399697.7;ENST00000465887.2;ENST00000472179.2;ENST00000489647.4;ENST00000621089.2;ENST00000626064.1;ENST00000626929.1;ENST00000627604.1;ENST00000630281.1;ENST00000630983.1;ENST00000636117.1;ENST00000636226.1;ENST00000636411.1;ENST00000636618.1;ENST00000636679.1;ENST00000636817.1;ENST00000636952.2;ENST00000637071.1;ENST00000637180.1;ENST00000637389.1;ENS…	1495.26	1396.26	2312	76.58	55.81
ENSG00000001630.18	ENST00000003100.13;ENST00000422867.1;ENST00000450723.5;ENST00000482924.1;ENST00000691309.1	1935.6	1836.6	3032.2	76.35	55.64
ENSG00000197894.12	ENST00000296412.14;ENST00000502386.1;ENST00000502590.5;ENST00000503130.5;ENST00000505652.1;ENST00000507102.5;ENST00000508146.5;ENST00000508511.5;ENST00000512604.1;ENST00000512621.5;ENST00000512659.5;ENST00000512991.5;ENST00000626055.2	2438.91	2339.91	3856.95	76.23	55.55
ENSG00000147533.18	ENST00000357743.9;ENST00000405786.2;ENST00000518270.5;ENST00000520817.6;ENST00000521417.6;ENST00000523128.2;ENST00000523420.5;ENST00000687203.1;ENST00000688142.1	1484.3	1385.3	2276.3	75.99	55.38
ENSG00000115415.20	ENST00000361099.8;ENST00000392322.7;ENST00000392323.6;ENST00000409465.5;ENST00000415035.2;ENST00000423282.2;ENST00000424722.6;ENST00000432058.1;ENST00000452281.6;ENST00000454414.5;ENST00000464072.1;ENST00000540176.6;ENST00000673638.1;ENST00000673734.1;ENST00000673762.1;ENST00000673777.1;ENST00000673816.1;ENST00000673832.1;ENST00000673841.1;ENST00000673847.1;ENST00000673858.1;ENST00000673859.1;ENS…	2660.66	2561.66	4202	75.86	55.29
ENSG00000113575.10	ENST00000231504.5;ENST00000472253.1;ENST00000481195.6;ENST00000495833.1;ENST00000522385.1;ENST00000523082.1	1959.45	1860.45	3047.52	75.75	55.21
ENSG00000205189.12	ENST00000379091.8;ENST00000426744.5;ENST00000430430.5;ENST00000455036.8;ENST00000610895.2	3697.73	3598.73	5895	75.75	55.21
ENSG00000154122.14	ENST00000284268.8;ENST00000502585.1;ENST00000503389.1;ENST00000503939.5;ENST00000505140.1;ENST00000513115.1;ENST00000515517.1;ENST00000646501.1;ENST00000647541.1	3012	2913	4769	75.71	55.18
ENSG00000133773.12	ENST00000256151.8;ENST00000547758.1;ENST00000548126.1;ENST00000550589.1;ENST00000552377.5;ENST00000552412.1;ENST00000552606.1	678.16	579.16	948	75.7	55.17
ENSG00000161533.12	ENST00000293217.10;ENST00000301608.8;ENST00000572047.5;ENST00000573078.5;ENST00000576743.1;ENST00000587927.5;ENST00000588176.5;ENST00000588968.5;ENST00000589301.1;ENST00000589744.1;ENST00000591857.5;ENST00000591963.1;ENST00000592329.1	5107.14	5008.14	8192	75.65	55.13
ENSG00000137409.20	ENST00000373616.9;ENST00000373627.10;ENST00000418541.6;ENST00000460219.2;ENST00000471737.1;ENST00000492754.1	1755.35	1656.35	2708	75.61	55.1
ENSG00000168118.12	ENST00000366690.5;ENST00000473894.1;ENST00000481981.1;ENST00000489342.1;ENST00000618010.4	2126.08	2027.08	3314	75.61	55.1
ENSG00000067225.20	ENST00000319622.10;ENST00000335181.10;ENST00000389093.7;ENST00000561609.5;ENST00000562784.1;ENST00000562997.5;ENST00000563275.1;ENST00000563986.1;ENST00000564178.5;ENST00000564276.1;ENST00000564440.5;ENST00000564993.1;ENST00000565143.1;ENST00000565154.6;ENST00000565184.6;ENST00000566809.1;ENST00000567087.5;ENST00000567118.5;ENST00000568459.5;ENST00000568743.1;ENST00000569050.1;ENST00000569857.5;E…	1978.97	1879.97	3072	75.57	55.07
ENSG00000091164.13	ENST00000217515.11;ENST00000585497.1;ENST00000586079.1;ENST00000586262.5;ENST00000587613.1;ENST00000587807.5;ENST00000588615.1;ENST00000589329.5;ENST00000589415.1;ENST00000589931.1;ENST00000590954.5	1532.67	1433.67	2341.06	75.52	55.03
ENSG00000112851.15	ENST00000284037.10;ENST00000380935.5;ENST00000380938.6;ENST00000380943.6;ENST00000416865.6;ENST00000503913.5;ENST00000505822.1;ENST00000506030.5;ENST00000506744.1;ENST00000507128.1;ENST00000507490.1;ENST00000508515.1;ENST00000509946.1;ENST00000511297.5;ENST00000511671.5;ENST00000512354.1;ENST00000515185.1	4173.45	4074.45	6649	75.47	55
ENSG00000274630.1	ENST00000619176.1	156	57	93.02	75.47	55
ENSG00000101266.19	ENST00000217244.9;ENST00000349736.10;ENST00000400217.7;ENST00000400227.8;ENST00000460062.7;ENST00000608066.6;ENST00000608490.2;ENST00000609525.2;ENST00000609606.6;ENST00000619801.5;ENST00000642160.1;ENST00000642673.1;ENST00000642689.1;ENST00000643600.1;ENST00000643602.1;ENST00000643641.1;ENST00000643660.1;ENST00000643680.1;ENST00000643700.1;ENST00000643910.1;ENST00000643968.1;ENST00000643980.1;EN…	1912.6	1813.6	2958.72	75.45	54.98
ENSG00000114120.14	ENST00000324194.12;ENST00000393015.8;ENST00000446041.6;ENST00000453248.6;ENST00000502594.5;ENST00000502756.1;ENST00000502866.1;ENST00000507429.5;ENST00000511757.1;ENST00000512023.5;ENST00000512506.5;ENST00000513887.5;ENST00000514629.1;ENST00000515813.1;ENST00000631654.1;ENST00000648615.1	1514.43	1415.43	2309	75.44	54.98
ENSG00000185236.12	ENST00000328024.11;ENST00000594216.1;ENST00000598706.1;ENST00000600719.5;ENST00000601897.1	722.68	623.68	1017	75.41	54.96
ENSG00000110717.13	ENST00000313468.10;ENST00000432321.6;ENST00000453471.6;ENST00000524810.5;ENST00000525419.5;ENST00000525628.1;ENST00000526339.5;ENST00000526446.5;ENST00000526542.1;ENST00000528492.1;ENST00000529645.1;ENST00000531228.1;ENST00000531282.1;ENST00000531796.1;ENST00000532399.1	548.04	449.04	732	75.39	54.94
ENSG00000114125.14	ENST00000273480.4;ENST00000393000.3;ENST00000477012.5;ENST00000477393.1;ENST00000480908.1;ENST00000486377.1;ENST00000498828.1	951.7	852.7	1390	75.39	54.94
ENSG00000173221.14	ENST00000237858.11;ENST00000379979.8;ENST00000505427.1;ENST00000507412.1;ENST00000507605.1;ENST00000508780.5;ENST00000512469.2	934.78	835.78	1359	75.2	54.8
ENSG00000138078.16	ENST00000260648.10;ENST00000378511.7;ENST00000378520.7;ENST00000409272.5;ENST00000409411.6;ENST00000409936.5;ENST00000409957.5;ENST00000410081.5;ENST00000420756.1;ENST00000425263.5;ENST00000426481.5;ENST00000438314.1;ENST00000444696.5;ENST00000477410.1;ENST00000540817.1;ENST00000541738.5	3511.18	3412.18	5539.55	75.08	54.72
ENSG00000143442.22	ENST00000271715.7;ENST00000358476.7;ENST00000368863.6;ENST00000392723.5;ENST00000409503.5;ENST00000439756.1;ENST00000441516.1;ENST00000450842.1;ENST00000467287.5;ENST00000476128.1;ENST00000482678.1;ENST00000485040.5;ENST00000491586.5;ENST00000492528.1;ENST00000495253.1;ENST00000497787.1;ENST00000529669.1;ENST00000531094.5;ENST00000533351.5;ENST00000533461.5;ENST00000594456.1	1691.64	1592.64	2579	74.89	54.58
ENSG00000185689.17	ENST00000360378.6;ENST00000427996.5;ENST00000436110.1;ENST00000451679.6;ENST00000483580.5;ENST00000496987.1;ENST00000642280.1;ENST00000643110.1	1254.24	1155.24	1870.13	74.86	54.56
ENSG00000198677.12	ENST00000358746.7;ENST00000502768.1;ENST00000503279.1;ENST00000504421.1;ENST00000505578.5;ENST00000506007.1;ENST00000507805.5;ENST00000508181.5;ENST00000510228.1;ENST00000512026.5;ENST00000513232.1;ENST00000513823.5;ENST00000514952.5;ENST00000515176.5;ENST00000515207.1;ENST00000649566.1	3850.95	3751.95	6073	74.86	54.55
ENSG00000137776.17	ENST00000249736.11;ENST00000380516.7;ENST00000432750.5;ENST00000473359.1;ENST00000474342.1;ENST00000480144.5;ENST00000484498.1;ENST00000492526.5;ENST00000493062.5;ENST00000497088.5;ENST00000557791.1;ENST00000557924.5;ENST00000557950.5;ENST00000558052.1;ENST00000558486.5;ENST00000558734.1;ENST00000558756.5;ENST00000559261.1;ENST00000559305.5;ENST00000559880.5;ENST00000560012.5;ENST00000560494.1;EN…	1855.03	1756.03	2841	74.82	54.53
ENSG00000060339.14	ENST00000265872.11;ENST00000398676.3;ENST00000479143.2;ENST00000480627.2;ENST00000483264.1;ENST00000494903.2;ENST00000536012.5;ENST00000536391.5;ENST00000538031.5;ENST00000539250.1;ENST00000539539.5;ENST00000540210.5;ENST00000541012.5;ENST00000543225.5;ENST00000543229.5;ENST00000543706.1;ENST00000543719.5;ENST00000630771.2	2036.51	1937.51	3134	74.8	54.52
ENSG00000243678.12	ENST00000393183.7;ENST00000393190.4;ENST00000485076.1;ENST00000503064.5;ENST00000512737.6;ENST00000513177.5;ENST00000514264.6;ENST00000570801.1;ENST00000573262.1	695.27	596.27	964.52	74.81	54.52
ENSG00000137710.17	ENST00000527537.5;ENST00000528498.5;ENST00000528556.5;ENST00000528900.5;ENST00000529774.1;ENST00000530085.2;ENST00000530131.5;ENST00000530301.5;ENST00000530749.5;ENST00000532118.5;ENST00000532461.5;ENST00000533678.1;ENST00000533961.1;ENST00000533991.1;ENST00000534683.1;ENST00000544551.5;ENST00000642511.1;ENST00000645312.1;ENST00000645495.2;ENST00000645527.1;ENST00000646663.1;ENST00000647231.1	1636.18	1537.18	2486	74.79	54.51
ENSG00000111669.15	ENST00000229270.8;ENST00000396705.10;ENST00000462761.5;ENST00000474253.1;ENST00000482209.1;ENST00000488464.6;ENST00000493987.5;ENST00000495834.1;ENST00000535434.5;ENST00000613953.4	1327.42	1228.42	1983.96	74.69	54.43
ENSG00000125743.11	ENST00000342669.8;ENST00000391932.7;ENST00000585392.2;ENST00000587367.5;ENST00000587579.1;ENST00000588301.5;ENST00000588599.5;ENST00000590212.1	517.02	418.02	675	74.68	54.42
ENSG00000075856.12	ENST00000228284.8;ENST00000431469.6;ENST00000546611.1;ENST00000546728.5;ENST00000546808.5;ENST00000546815.6;ENST00000547397.1;ENST00000547528.5;ENST00000548077.1;ENST00000548119.1;ENST00000548582.5;ENST00000550322.5;ENST00000550619.1;ENST00000551416.1;ENST00000552221.1;ENST00000619503.4;ENST00000651280.1	1093.44	994.44	1605.33	74.66	54.41
ENSG00000106588.12	ENST00000223321.9;ENST00000411875.1;ENST00000436986.5;ENST00000445517.1;ENST00000457444.6;ENST00000677139.1;ENST00000677578.1;ENST00000678034.1;ENST00000678407.1;ENST00000679247.1	850.19	751.19	1212.46	74.64	54.4
ENSG00000115966.18	ENST00000264110.7;ENST00000345739.9;ENST00000392544.5;ENST00000409437.5;ENST00000409499.5;ENST00000409635.5;ENST00000409833.5;ENST00000413123.5;ENST00000415955.5;ENST00000417080.5;ENST00000421438.5;ENST00000426833.7;ENST00000428760.5;ENST00000429579.5;ENST00000435004.6;ENST00000435231.6;ENST00000437522.5;ENST00000445349.1;ENST00000456655.5;ENST00000478905.1	1949.45	1850.45	2986.45	74.64	54.39
ENSG00000129235.11	ENST00000250101.10;ENST00000570330.5;ENST00000571029.1;ENST00000571957.5;ENST00000573792.5;ENST00000574429.1;ENST00000574734.5;ENST00000574838.1;ENST00000576020.5;ENST00000577146.5	556.38	457.38	737.74	74.59	54.36
ENSG00000113141.19	ENST00000417647.7;ENST00000502899.2;ENST00000503332.5;ENST00000507593.5;ENST00000508301.5;ENST00000512827.1;ENST00000513256.5;ENST00000515015.1;ENST00000515592.1;ENST00000523672.1	1363.13	1264.13	2036.71	74.51	54.3
ENSG00000151665.13	ENST00000281382.11;ENST00000306465.8;ENST00000412717.1;ENST00000420164.5;ENST00000474980.1;ENST00000482786.5;ENST00000495933.1	736.31	637.31	1025.46	74.41	54.23
ENSG00000154556.18	ENST00000284776.11;ENST00000319454.10;ENST00000319471.13;ENST00000355634.9;ENST00000393523.6;ENST00000393528.7;ENST00000414724.5;ENST00000415274.5;ENST00000418609.5;ENST00000419063.5;ENST00000420158.5;ENST00000421420.5;ENST00000421639.5;ENST00000425679.5;ENST00000428330.5;ENST00000429056.5;ENST00000430503.5;ENST00000431902.5;ENST00000432655.5;ENST00000435480.5;ENST00000437304.6;ENST00000438278.5;…	1217.34	1118.34	1799	74.39	54.22
ENSG00000154518.10	ENST00000284727.9;ENST00000392541.3;ENST00000409194.5;ENST00000472782.1;ENST00000497075.5	1044.78	945.78	1520	74.32	54.17
ENSG00000162734.13	ENST00000360472.9;ENST00000368076.1;ENST00000368077.5;ENST00000488858.1	2413.43	2314.43	3717	74.27	54.13
ENSG00000166228.9	ENST00000299299.4;ENST00000493228.1;ENST00000493961.5	742.71	643.71	1033	74.21	54.09
ENSG00000196091.15	ENST00000361466.7;ENST00000361685.6;ENST00000392934.7;ENST00000452455.6;ENST00000536007.5;ENST00000541119.5;ENST00000545503.6;ENST00000547405.5;ENST00000547509.5;ENST00000547627.5;ENST00000548298.5;ENST00000548532.5;ENST00000548834.1;ENST00000549145.5;ENST00000549608.1;ENST00000550270.1;ENST00000550312.5;ENST00000550501.3;ENST00000550514.5;ENST00000550812.1;ENST00000551300.5;ENST00000552198.5;ENS…	2894.65	2795.65	4486.52	74.22	54.09
ENSG00000141759.15	ENST00000269601.10;ENST00000355491.5;ENST00000585474.5;ENST00000585769.5;ENST00000586295.1;ENST00000586612.1;ENST00000586825.1;ENST00000588162.1;ENST00000589926.1;ENST00000591711.5;ENST00000592837.1;ENST00000592957.1	822.53	723.53	1161	74.21	54.08
ENSG00000144674.17	ENST00000356847.8;ENST00000361924.7;ENST00000419177.3;ENST00000429018.5;ENST00000431105.1;ENST00000435830.6;ENST00000437131.1;ENST00000444882.5;ENST00000450863.6;ENST00000497537.1;ENST00000498250.1	5072.37	4973.37	7974.57	74.15	54.04
ENSG00000140396.13	ENST00000452400.7;ENST00000518287.6;ENST00000518363.2;ENST00000519724.1;ENST00000520416.1;ENST00000521239.1;ENST00000522054.1;ENST00000524223.1	5359.78	5260.78	8422	74.04	53.96
ENSG00000178982.10	ENST00000248342.9;ENST00000538434.5;ENST00000545173.6;ENST00000586513.4;ENST00000586932.5;ENST00000588299.1;ENST00000588422.3;ENST00000588934.5;ENST00000590134.1;ENST00000591409.5;ENST00000592558.1;ENST00000593062.5;ENST00000593149.5;ENST00000614624.4	766.03	667.03	1068	74.05	53.96
ENSG00000070540.13	ENST00000262139.10;ENST00000546360.5;ENST00000585393.1;ENST00000586815.1;ENST00000587731.1;ENST00000589316.5;ENST00000589459.5;ENST00000590402.1;ENST00000591494.5;ENST00000591744.1;ENST00000592645.5	1326.47	1227.47	1964.36	74.01	53.94
ENSG00000198218.11	ENST00000357496.6;ENST00000395443.7;ENST00000411682.1;ENST00000424300.5;ENST00000430979.1;ENST00000437939.5;ENST00000450685.5;ENST00000469910.1;ENST00000477021.1;ENST00000479449.1;ENST00000489642.5;ENST00000498392.1;ENST00000498440.5	1139.27	1040.27	1665	74.02	53.94
ENSG00000089356.19	ENST00000344013.10;ENST00000346446.9;ENST00000435734.6;ENST00000603181.5;ENST00000603449.5;ENST00000603524.5;ENST00000604255.5;ENST00000604404.6;ENST00000604504.5;ENST00000604621.5;ENST00000604804.5;ENST00000605550.5;ENST00000605552.5;ENST00000605677.1	1207.12	1108.12	1772	73.95	53.9
ENSG00000162613.17	ENST00000294623.8;ENST00000370767.5;ENST00000370768.7;ENST00000421641.1;ENST00000470287.1;ENST00000474632.5;ENST00000480673.5;ENST00000483894.5;ENST00000487684.1;ENST00000488814.5;ENST00000489495.5;ENST00000492405.5;ENST00000492724.1	2505.25	2406.25	3840	73.8	53.79
ENSG00000138867.17	ENST00000398245.8;ENST00000402766.5;ENST00000404664.7;ENST00000407471.7;ENST00000407973.2;ENST00000435822.6;ENST00000447813.6;ENST00000468170.1;ENST00000480272.1;ENST00000490810.1;ENST00000490922.1;ENST00000493099.1;ENST00000621833.4	1563.67	1464.67	2335	73.73	53.73
ENSG00000163597.16	ENST00000448136.5;ENST00000493536.7;ENST00000586846.2;ENST00000586942.7;ENST00000587743.1;ENST00000587838.2;ENST00000590435.5;ENST00000591956.1;ENST00000653677.2;ENST00000661348.2;ENST00000667091.1;ENST00000668511.1;ENST00000670737.2;ENST00000686755.1;ENST00000692197.1	1286.8	1187.8	1888.95	73.55	53.6
ENSG00000115866.11	ENST00000264161.9;ENST00000422708.3;ENST00000435076.1;ENST00000441323.5;ENST00000449218.5;ENST00000456565.5;ENST00000463008.1;ENST00000474184.1;ENST00000478212.5;ENST00000489964.5;ENST00000491481.1	1202.45	1103.45	1753.99	73.51	53.57
ENSG00000108064.11	ENST00000373895.7;ENST00000373899.3;ENST00000395377.2;ENST00000487519.6	1381.75	1282.75	2038	73.47	53.55
ENSG00000165113.13	ENST00000376362.1;ENST00000376365.7;ENST00000376371.7;ENST00000388782.8;ENST00000462223.1;ENST00000485742.5;ENST00000491634.1	1410.22	1311.22	2081.35	73.41	53.5
ENSG00000015171.20	ENST00000309776.8;ENST00000381584.5;ENST00000381591.5;ENST00000381604.9;ENST00000381607.8;ENST00000397955.7;ENST00000397959.7;ENST00000397962.8;ENST00000402736.5;ENST00000403354.5;ENST00000439456.5;ENST00000473115.1;ENST00000488275.1;ENST00000509513.6;ENST00000558098.4;ENST00000602682.6;ENST00000627286.2	3790.85	3691.85	5853	73.32	53.43
ENSG00000166181.13	ENST00000378852.7;ENST00000420461.6;ENST00000455725.6;ENST00000526394.1;ENST00000529334.1;ENST00000529932.1;ENST00000530300.1;ENST00000531273.6;ENST00000532267.1;ENST00000534600.5;ENST00000534695.5	1901.52	1802.52	2857.17	73.3	53.42
ENSG00000237651.8	ENST00000398622.3;ENST00000426997.5;ENST00000432605.3;ENST00000464909.2;ENST00000488469.4;ENST00000489686.5	879.93	780.93	1236.69	73.24	53.37
ENSG00000204463.14	ENST00000211379.9;ENST00000362049.10;ENST00000375964.11;ENST00000375976.8;ENST00000422948.5;ENST00000424176.5;ENST00000424480.5;ENST00000428326.5;ENST00000433828.5;ENST00000434444.5;ENST00000435080.5;ENST00000437771.5;ENST00000438149.5;ENST00000439687.6;ENST00000441054.5;ENST00000441793.6;ENST00000451898.5;ENST00000452994.5;ENST00000453833.5;ENST00000454165.1;ENST00000456286.5;ENST00000456622.5;E…	1203.46	1104.46	1748.47	73.21	53.36
ENSG00000100225.18	ENST00000266087.12;ENST00000397426.5;ENST00000420700.5;ENST00000425028.5;ENST00000444207.1;ENST00000452138.3;ENST00000465418.1;ENST00000484607.1;ENST00000492535.1	1838.82	1739.82	2754	73.2	53.35
ENSG00000100138.15	ENST00000215956.10;ENST00000401959.6;ENST00000402458.1;ENST00000463675.6;ENST00000469028.2;ENST00000469522.1;ENST00000488571.2;ENST00000648161.1;ENST00000648350.1;ENST00000648674.1;ENST00000649479.1;ENST00000649722.1	1312.59	1213.59	1916	73.01	53.21
ENSG00000112237.13	ENST00000326298.8;ENST00000369217.8;ENST00000369220.8;ENST00000482541.2;ENST00000484049.6;ENST00000486428.6;ENST00000518714.5;ENST00000519617.1;ENST00000520371.5;ENST00000520429.6;ENST00000521017.5;ENST00000523310.1;ENST00000523541.1;ENST00000523639.5;ENST00000523799.5;ENST00000523961.5;ENST00000523985.5;ENST00000524049.5;ENST00000627680.2	1358.16	1259.16	1986.81	72.97	53.18
ENSG00000140367.12	ENST00000267938.9;ENST00000426727.6;ENST00000561723.5;ENST00000561851.5;ENST00000562635.1;ENST00000563966.1;ENST00000567921.1;ENST00000569423.5	2578.46	2479.46	3903	72.8	53.05
ENSG00000184752.14	ENST00000327772.7;ENST00000538372.7;ENST00000546788.1;ENST00000547157.1;ENST00000547447.1;ENST00000547986.5;ENST00000550187.6;ENST00000551991.5;ENST00000552205.6;ENST00000682903.1;ENST00000684171.1;ENST00000684522.1;ENST00000684558.1	568.55	469.55	739	72.78	53.04
ENSG00000204272.13	ENST00000374922.9;ENST00000423617.2;ENST00000451583.1;ENST00000637096.1	714.33	615.33	967.42	72.71	52.99
ENSG00000141002.20	ENST00000263346.13;ENST00000263347.11;ENST00000561585.1;ENST00000561958.5;ENST00000562184.5;ENST00000562193.1;ENST00000562256.5;ENST00000563032.1;ENST00000563406.1;ENST00000563484.1;ENST00000563636.5;ENST00000564652.5;ENST00000564957.5;ENST00000565196.5;ENST00000565404.1;ENST00000565860.1;ENST00000566158.5;ENST00000566283.1;ENST00000566751.5;ENST00000567171.1;ENST00000568409.5;ENST00000568412.5;E…	838.36	739.36	1162	72.68	52.97
ENSG00000144451.20	ENST00000331683.10;ENST00000406979.6;ENST00000413312.5;ENST00000414961.2;ENST00000420497.6;ENST00000432529.6;ENST00000440779.5;ENST00000447990.1;ENST00000451561.1;ENST00000452556.5;ENST00000480494.1	944.57	845.57	1329	72.69	52.97
ENSG00000144895.12	ENST00000273435.9;ENST00000406576.7;ENST00000460851.6;ENST00000462221.5;ENST00000463863.5;ENST00000465535.1;ENST00000469331.1;ENST00000472926.1;ENST00000473499.1;ENST00000474505.5;ENST00000477551.5;ENST00000482093.5;ENST00000482471.1;ENST00000487799.5;ENST00000490505.5;ENST00000494558.5	1759.48	1660.48	2609	72.66	52.96
ENSG00000136100.14	ENST00000378060.9;ENST00000462289.1;ENST00000475375.1;ENST00000480923.5;ENST00000492650.1;ENST00000497149.1;ENST00000611132.4;ENST00000649498.1;ENST00000650274.1	1720.83	1621.83	2546	72.6	52.91
ENSG00000022840.17	ENST00000325954.9;ENST00000366112.6;ENST00000413266.6;ENST00000535395.1;ENST00000535417.1;ENST00000535470.5;ENST00000536869.5;ENST00000537376.1;ENST00000537740.1;ENST00000537997.1;ENST00000538254.1;ENST00000538796.5;ENST00000539486.1;ENST00000540046.5;ENST00000542207.5;ENST00000542438.1;ENST00000542701.1;ENST00000543578.1;ENST00000543675.5;ENST00000543757.5;ENST00000544124.1;ENST00000544805.1;ENS…	1352.02	1253.02	1966	72.56	52.88
ENSG00000077380.16	ENST00000340296.8;ENST00000397119.8;ENST00000409197.5;ENST00000409317.5;ENST00000409453.5;ENST00000409773.5;ENST00000410079.7;ENST00000411953.5;ENST00000412370.5;ENST00000422646.1;ENST00000423910.5;ENST00000425485.5;ENST00000430778.5;ENST00000435234.5;ENST00000438879.5;ENST00000443458.5;ENST00000445378.5;ENST00000452242.5;ENST00000456808.5;ENST00000470286.1;ENST00000471482.5;ENST00000476551.1;ENS…	1743.42	1644.42	2579.05	72.53	52.86
ENSG00000104695.13	ENST00000221138.9;ENST00000518243.5;ENST00000518532.1;ENST00000518564.1;ENST00000520056.1;ENST00000520334.5;ENST00000520500.1;ENST00000522113.1;ENST00000523023.1;ENST00000523804.1	1219.42	1120.42	1756.98	72.52	52.85
ENSG00000111229.16	ENST00000228825.12;ENST00000426440.5;ENST00000467622.2;ENST00000471641.1;ENST00000475777.2;ENST00000476566.1;ENST00000547365.1;ENST00000548878.6;ENST00000549408.1	928.17	829.17	1298.17	72.4	52.77
ENSG00000075151.24	ENST00000264211.13;ENST00000356916.7;ENST00000374933.3;ENST00000374935.7;ENST00000400422.6;ENST00000411888.5;ENST00000435383.2;ENST00000438975.5;ENST00000463775.1;ENST00000476088.1;ENST00000485722.1;ENST00000602326.6;ENST00000634778.1;ENST00000634879.2;ENST00000681717.1;ENST00000681767.1;ENST00000682284.1;ENST00000684485.1;ENST00000685814.1;ENST00000685872.1;ENST00000686579.1;ENST00000688741.1;EN…	4410.18	4311.18	6746.64	72.37	52.74
ENSG00000135829.17	ENST00000367549.4;ENST00000473076.1;ENST00000474446.5;ENST00000477802.1;ENST00000479271.1;ENST00000483416.1;ENST00000485081.5;ENST00000490519.1	1968.42	1869.42	2924.9	72.36	52.73
ENSG00000174032.17	ENST00000310862.11;ENST00000463262.1;ENST00000519547.5;ENST00000519676.6;ENST00000522438.1;ENST00000523988.5;ENST00000539591.5;ENST00000618165.1	1283.14	1184.14	1852	72.33	52.71
ENSG00000101596.17	ENST00000320876.11;ENST00000577300.1;ENST00000577880.5;ENST00000581226.1;ENST00000581383.1;ENST00000581631.1;ENST00000581711.1;ENST00000583344.2;ENST00000583441.2;ENST00000583800.1;ENST00000584897.5;ENST00000585229.1;ENST00000609587.1;ENST00000642953.1;ENST00000645355.1;ENST00000684915.1;ENST00000685656.1;ENST00000686763.1;ENST00000686864.1;ENST00000688342.1;ENST00000688708.1;ENST00000688964.1;EN…	3948.26	3849.26	6015	72.27	52.67
ENSG00000130338.13	ENST00000367094.6;ENST00000367097.8;ENST00000432358.1;ENST00000613390.1;ENST00000613994.1;ENST00000616856.1;ENST00000620026.1	3009.42	2910.42	4541	72.16	52.59
ENSG00000141027.22	ENST00000268712.8;ENST00000395848.5;ENST00000395849.6;ENST00000395851.5;ENST00000411510.5;ENST00000430577.2;ENST00000436068.1;ENST00000436828.5;ENST00000458113.6;ENST00000460276.5;ENST00000464381.5;ENST00000466825.1;ENST00000470782.5;ENST00000472189.1;ENST00000579573.2;ENST00000579606.1;ENST00000579974.1;ENST00000580554.1;ENST00000580617.5;ENST00000582357.5;ENST00000582565.1;ENST00000583226.1;ENS…	3755.64	3656.64	5703	72.13	52.57
ENSG00000166710.22	ENST00000349264.10;ENST00000557901.5;ENST00000559220.1;ENST00000559720.5;ENST00000559907.5;ENST00000559916.1;ENST00000560556.1;ENST00000560681.1;ENST00000561139.1;ENST00000561424.5;ENST00000623550.1;ENST00000632133.1;ENST00000648006.3	696.27	597.27	931	72.09	52.54
ENSG00000135624.17	ENST00000258091.10;ENST00000398422.2;ENST00000399032.2;ENST00000409924.7;ENST00000461290.5;ENST00000464397.1;ENST00000469844.5;ENST00000471927.5;ENST00000473197.5;ENST00000473786.5;ENST00000480489.5;ENST00000482064.1;ENST00000488856.1;ENST00000492253.5;ENST00000539919.5;ENST00000540468.5	1516.38	1417.38	2207	72.01	52.48
ENSG00000075142.14	ENST00000265729.7;ENST00000394641.7;ENST00000419179.5;ENST00000431660.5;ENST00000457606.5;ENST00000472930.6;ENST00000486860.5;ENST00000488015.5;ENST00000489079.1;ENST00000490437.5	1321.94	1222.94	1903	71.96	52.45
ENSG00000147669.11	ENST00000353107.8;ENST00000519765.1;ENST00000522439.1	928.21	829.21	1290	71.95	52.43
ENSG00000102910.14	ENST00000285737.9;ENST00000416006.7;ENST00000535754.5;ENST00000564259.1;ENST00000565185.1;ENST00000565867.2;ENST00000566719.1;ENST00000566755.5;ENST00000570174.1	3854.8	3755.8	5840.27	71.91	52.41
ENSG00000115760.15	ENST00000421745.7;ENST00000431454.2;ENST00000444173.5;ENST00000461788.1;ENST00000462504.1;ENST00000465130.1;ENST00000466527.1;ENST00000470250.1;ENST00000471232.5;ENST00000483194.1;ENST00000496555.1;ENST00000497023.1;ENST00000648282.1	5408.13	5309.13	8256	71.92	52.41
ENSG00000170950.6	ENST00000304801.6	1626	1527	2374	71.9	52.4
ENSG00000203875.13	ENST00000369605.9;ENST00000414002.6;ENST00000420199.6;ENST00000425170.2;ENST00000427501.6;ENST00000428833.6;ENST00000431043.2;ENST00000433843.2;ENST00000435947.6;ENST00000453754.5;ENST00000587692.6;ENST00000589187.5;ENST00000622963.4;ENST00000623001.4;ENST00000623163.4;ENST00000623267.3;ENST00000623650.4;ENST00000623901.4;ENST00000623910.4;ENST00000624128.2;ENST00000624295.3;ENST00000625175.3;ENS…	678.93	579.93	901.39	71.88	52.39
ENSG00000177156.11	ENST00000319006.8;ENST00000528070.5;ENST00000528097.5;ENST00000530119.5;ENST00000530440.1;ENST00000530666.1;ENST00000532202.1;ENST00000532685.1;ENST00000533796.1	1158.27	1059.27	1645	71.82	52.34
ENSG00000100591.8	ENST00000216479.8;ENST00000535854.6;ENST00000553374.5;ENST00000554156.5;ENST00000555133.5;ENST00000555457.5;ENST00000555473.1;ENST00000555517.1;ENST00000555729.3;ENST00000556369.1;ENST00000556866.5;ENST00000556963.5;ENST00000557476.2	909.85	810.85	1259	71.81	52.33
ENSG00000106013.15	ENST00000265224.9;ENST00000417525.5;ENST00000433239.6;ENST00000477532.5;ENST00000486422.1;ENST00000490445.1;ENST00000634332.1	1195.82	1096.82	1701	71.72	52.27
ENSG00000181029.9	ENST00000317378.5;ENST00000426877.2;ENST00000595985.1;ENST00000596148.3	505.96	406.96	630	71.59	52.18
ENSG00000149100.13	ENST00000323213.9;ENST00000524711.5;ENST00000524896.5;ENST00000525054.1;ENST00000525782.5;ENST00000526267.1;ENST00000530026.5;ENST00000531120.6;ENST00000531186.5;ENST00000531921.5;ENST00000532054.1;ENST00000532444.5;ENST00000533439.1	825.84	726.84	1125	71.58	52.17
ENSG00000109062.12	ENST00000262613.10;ENST00000413388.2;ENST00000578958.1;ENST00000581356.1;ENST00000583369.5	1225.12	1126.12	1742.95	71.58	52.16
ENSG00000103365.15	ENST00000309859.8;ENST00000562117.1;ENST00000562944.5;ENST00000563047.1;ENST00000563494.5;ENST00000566547.1;ENST00000566651.1;ENST00000566685.1;ENST00000567201.5;ENST00000567339.1;ENST00000567468.5;ENST00000568799.1;ENST00000568922.1;ENST00000569182.1;ENST00000569189.2;ENST00000569300.5;ENST00000570111.5	1529.02	1430.02	2212.44	71.55	52.14
ENSG00000134759.14	ENST00000350494.10;ENST00000351393.10;ENST00000358232.11;ENST00000423854.6;ENST00000442325.6;ENST00000535093.1;ENST00000535488.5;ENST00000536373.5;ENST00000536830.1;ENST00000539560.5;ENST00000540135.5;ENST00000540323.5;ENST00000540730.5;ENST00000540766.5;ENST00000540799.1;ENST00000541190.5;ENST00000541294.1;ENST00000541748.5;ENST00000542050.5;ENST00000542430.5;ENST00000542824.5;ENST00000543127.5;…	1508.72	1409.72	2177.58	71.44	52.06
ENSG00000128609.16	ENST00000355749.7;ENST00000378795.9;ENST00000459880.1;ENST00000466896.5;ENST00000467117.6;ENST00000470123.2;ENST00000471770.5;ENST00000490618.1;ENST00000491033.1;ENST00000492549.6;ENST00000611607.4;ENST00000618945.4;ENST00000676516.1;ENST00000676614.1;ENST00000676730.1;ENST00000677134.1;ENST00000677251.1;ENST00000677264.1;ENST00000677306.1;ENST00000677391.1;ENST00000678032.1;ENST00000678090.1;ENS…	1587.88	1488.88	2298.78	71.4	52.04
ENSG00000196323.14	ENST00000357899.9;ENST00000397753.5;ENST00000445008.6;ENST00000525623.1;ENST00000525842.5;ENST00000527478.6;ENST00000528448.2;ENST00000529348.1;ENST00000529982.5;ENST00000530205.5	2737.21	2638.21	4070	71.34	52
ENSG00000129055.13	ENST00000354910.10;ENST00000503439.1;ENST00000508755.1;ENST00000510994.5;ENST00000511751.1;ENST00000514612.5	1105.77	1006.77	1552.53	71.32	51.97
ENSG00000109654.16	ENST00000338700.10;ENST00000433687.2;ENST00000437508.7;ENST00000441616.6;ENST00000460908.2;ENST00000479711.6;ENST00000482578.3;ENST00000491446.2;ENST00000494872.6;ENST00000502281.3;ENST00000632856.2;ENST00000674718.1;ENST00000674726.1;ENST00000674730.1;ENST00000674769.1;ENST00000674786.1;ENST00000674787.1;ENST00000674832.1;ENST00000674847.1;ENST00000674872.1;ENST00000674874.1;ENST00000674876.1;EN…	4730.84	4631.84	7130.9	71.2	51.89
ENSG00000141867.19	ENST00000263377.6;ENST00000360016.9;ENST00000371835.8;ENST00000594066.1;ENST00000594841.5;ENST00000594842.2;ENST00000595926.1;ENST00000597315.5;ENST00000601071.1;ENST00000601941.1;ENST00000602230.1;ENST00000678800.1;ENST00000679869.1	2046.27	1947.27	2998	71.2	51.89
ENSG00000135002.12	ENST00000376736.6;ENST00000472900.5;ENST00000476087.5;ENST00000479197.1;ENST00000483155.5;ENST00000490113.1	1250.07	1151.07	1770	71.11	51.83
ENSG00000102144.15	ENST00000373316.5;ENST00000474281.1;ENST00000476531.1;ENST00000477335.5;ENST00000491291.1;ENST00000644362.1	1957.58	1858.58	2857	71.09	51.81
ENSG00000177410.13	ENST00000326677.9;ENST00000371743.8;ENST00000417721.5;ENST00000428008.6;ENST00000441722.5;ENST00000450535.5;ENST00000458653.5;ENST00000618800.1;ENST00000620594.2;ENST00000623640.1;ENST00000652916.1;ENST00000659056.1;ENST00000663883.1;ENST00000667889.1	592.79	493.79	759	71.08	51.81
ENSG00000132155.14	ENST00000251849.9;ENST00000416093.2;ENST00000423275.6;ENST00000432427.3;ENST00000442415.7;ENST00000460610.2;ENST00000465826.6;ENST00000471449.2;ENST00000475353.2;ENST00000491290.2;ENST00000492690.1;ENST00000494557.2;ENST00000684903.1;ENST00000685348.1;ENST00000685437.1;ENST00000685438.1;ENST00000685653.1;ENST00000685697.1;ENST00000685738.1;ENST00000685740.1;ENST00000685959.1;ENST00000686409.1;ENS…	1445.49	1346.49	2069.12	71.07	51.79
ENSG00000143653.10	ENST00000366510.4	2141	2042	3131	70.91	51.68
ENSG00000184588.18	ENST00000329654.8;ENST00000341517.9;ENST00000371045.9;ENST00000371048.7;ENST00000412480.6;ENST00000423207.6;ENST00000480109.2;ENST00000483863.2;ENST00000490695.1;ENST00000491340.2;ENST00000524999.1;ENST00000526197.5;ENST00000526666.1;ENST00000528771.5;ENST00000531025.5;ENST00000531358.1;ENST00000532040.1;ENST00000534463.5	1077.95	978.95	1498	70.77	51.57
ENSG00000177200.18	ENST00000219084.10;ENST00000398510.7;ENST00000447540.6;ENST00000561869.1;ENST00000562785.1;ENST00000562791.1;ENST00000562806.1;ENST00000563410.1;ENST00000564255.5;ENST00000564582.2;ENST00000564600.6;ENST00000564641.1;ENST00000564845.5;ENST00000565119.1;ENST00000565442.1;ENST00000565803.2;ENST00000565832.5;ENST00000566029.5;ENST00000569225.5;ENST00000569794.1;ENST00000615216.4	3054.88	2955.88	4522	70.75	51.56
ENSG00000128607.14	ENST00000335420.10;ENST00000463413.1;ENST00000468226.1;ENST00000495724.1	2613.54	2514.54	3842	70.66	51.5
ENSG00000163320.12	ENST00000309534.10;ENST00000398392.2;ENST00000462901.5;ENST00000467332.1;ENST00000474441.1;ENST00000482016.6;ENST00000675130.1	2305.07	2206.07	3369	70.62	51.47
ENSG00000162174.12	ENST00000301776.9;ENST00000415229.6;ENST00000525496.1;ENST00000525708.1;ENST00000526096.2;ENST00000528206.1;ENST00000529226.3;ENST00000533970.1;ENST00000534183.5;ENST00000534571.5;ENST00000628829.2	950.54	851.54	1299.63	70.58	51.44
ENSG00000113924.12	ENST00000283871.10;ENST00000466528.5;ENST00000470321.1;ENST00000475447.2;ENST00000476082.2;ENST00000480862.1;ENST00000485313.5;ENST00000488183.5;ENST00000492108.5;ENST00000494453.1	1383.17	1284.17	1959	70.55	51.41
ENSG00000130985.17	ENST00000335972.11;ENST00000377269.3;ENST00000377351.8;ENST00000412206.5;ENST00000427561.5;ENST00000442035.5;ENST00000451702.2;ENST00000457753.5;ENST00000490869.1	3365.07	3266.07	4979	70.5	51.38
ENSG00000086666.19	ENST00000261749.11;ENST00000557793.1;ENST00000557983.1;ENST00000558087.5;ENST00000558272.5;ENST00000558390.5;ENST00000558494.5;ENST00000558688.5;ENST00000558724.1;ENST00000558997.5;ENST00000559157.5;ENST00000559775.5;ENST00000559835.5;ENST00000560228.5;ENST00000560392.5;ENST00000560470.5;ENST00000560976.5;ENST00000561012.5;ENST00000561017.1;ENST00000561060.5;ENST00000564367.5;ENST00000613266.4;EN…	986.46	887.46	1352	70.45	51.35
ENSG00000166128.13	ENST00000321437.9;ENST00000558119.5;ENST00000558990.5;ENST00000559006.1;ENST00000559927.1	1479.44	1380.44	2101	70.39	51.3
ENSG00000163512.14	ENST00000295748.7;ENST00000334100.10;ENST00000414162.5;ENST00000415852.1;ENST00000420543.6;ENST00000429369.5;ENST00000457172.5;ENST00000462936.1;ENST00000463512.5;ENST00000470234.1;ENST00000476174.2;ENST00000479665.6;ENST00000488978.1;ENST00000492044.6	1266.32	1167.32	1776.29	70.37	51.29
ENSG00000237094.12	ENST00000419160.4;ENST00000423728.6;ENST00000431321.2;ENST00000431812.1;ENST00000432964.1;ENST00000440038.7;ENST00000440163.1;ENST00000445840.2;ENST00000453935.1;ENST00000455207.5;ENST00000455464.7;ENST00000599771.6;ENST00000601486.5;ENST00000601814.5;ENST00000608420.1;ENST00000616311.5;ENST00000616947.2;ENST00000641049.1;ENST00000641063.1;ENST00000641303.1;ENST00000641579.1;ENST00000641845.1;ENS…	538.32	439.32	668.57	70.38	51.29
ENSG00000148943.12	ENST00000278193.7;ENST00000524596.1	4750.04	4651.04	7077	70.37	51.28
ENSG00000103342.13	ENST00000420576.6;ENST00000434724.7;ENST00000439887.6;ENST00000562169.1;ENST00000562794.1;ENST00000563468.5;ENST00000564790.5;ENST00000565267.5;ENST00000567631.1;ENST00000568849.5	4468.85	4369.85	6647	70.35	51.27
ENSG00000170906.16	ENST00000303553.5;ENST00000391762.5;ENST00000391763.3;ENST00000391764.7;ENST00000417903.5;ENST00000419113.5;ENST00000420296.1;ENST00000422029.6;ENST00000451517.5;ENST00000471292.5;ENST00000480713.1;ENST00000482960.1;ENST00000484103.1;ENST00000485876.6	355.02	256.02	389.35	70.33	51.26
ENSG00000136003.16	ENST00000311893.14;ENST00000392807.8;ENST00000431221.6;ENST00000535405.1;ENST00000535729.5;ENST00000538193.1;ENST00000539580.5;ENST00000539593.1;ENST00000540154.5;ENST00000544493.1;ENST00000545932.5;ENST00000547005.5;ENST00000552072.5	1007.99	908.99	1381	70.26	51.2
ENSG00000139218.18	ENST00000266589.10;ENST00000369367.8;ENST00000395453.2;ENST00000395454.6;ENST00000465950.5;ENST00000474828.1;ENST00000484275.1;ENST00000546534.1;ENST00000547018.5;ENST00000547654.5;ENST00000547950.1;ENST00000549162.5;ENST00000550629.1;ENST00000550893.2;ENST00000551391.1	3344.64	3245.64	4928	70.22	51.17
ENSG00000107929.16	ENST00000316157.8;ENST00000406525.6;ENST00000412411.1;ENST00000440895.2;ENST00000448368.5;ENST00000469487.2;ENST00000476529.5;ENST00000481118.1;ENST00000608970.1;ENST00000609318.5;ENST00000614908.5;ENST00000688042.1;ENST00000688365.1;ENST00000689323.1;ENST00000690211.1;ENST00000690516.1;ENST00000693234.1	4440.49	4341.49	6585	70.14	51.12
ENSG00000197006.15	ENST00000358154.8;ENST00000396014.8;ENST00000562379.1;ENST00000562961.1;ENST00000563026.1;ENST00000564733.1;ENST00000567404.5;ENST00000568826.1;ENST00000569290.1;ENST00000570074.1	2459.92	2360.92	3581	70.15	51.12
ENSG00000130402.13	ENST00000252699.7;ENST00000390009.7;ENST00000424234.7;ENST00000440400.2;ENST00000477174.1;ENST00000489451.1;ENST00000495553.1;ENST00000497637.5;ENST00000588618.5;ENST00000589528.1	2552.91	2453.91	3716.72	70.05	51.05
ENSG00000119711.13	ENST00000350259.8;ENST00000553458.6;ENST00000553814.5;ENST00000554231.5;ENST00000554501.5;ENST00000555126.1;ENST00000556852.1	5051.01	4952.01	7499.93	70.04	51.04
ENSG00000175768.13	ENST00000321301.7;ENST00000377773.9;ENST00000401811.3;ENST00000540941.1;ENST00000544379.1	722.12	623.12	943	69.99	51.01
ENSG00000119801.13	ENST00000261353.9;ENST00000379519.7;ENST00000379520.7;ENST00000402003.7;ENST00000402708.5;ENST00000470120.5;ENST00000482474.1;ENST00000490211.6;ENST00000492439.1;ENST00000495673.1	1544.43	1445.43	2186	69.94	50.97
ENSG00000145907.16	ENST00000356245.8;ENST00000394123.7;ENST00000507878.7;ENST00000517947.5;ENST00000518726.5;ENST00000519832.1;ENST00000520006.2;ENST00000520177.6;ENST00000520578.6;ENST00000522367.6;ENST00000522666.1;ENST00000522761.6;ENST00000523519.5;ENST00000627077.2;ENST00000676507.1;ENST00000676590.1;ENST00000676634.1;ENST00000676644.1;ENST00000676715.1;ENST00000676734.1;ENST00000676813.1;ENST00000676827.1;ENS…	2081.69	1982.69	2998	69.93	50.96
ENSG00000125144.14	ENST00000379811.4;ENST00000444837.6;ENST00000568675.1;ENST00000569500.5	410.76	311.76	471.26	69.91	50.95
ENSG00000133606.11	ENST00000255977.7;ENST00000443720.6;ENST00000463142.1;ENST00000467513.5;ENST00000468447.1;ENST00000471104.5;ENST00000473444.1;ENST00000474576.5;ENST00000475010.5;ENST00000475180.5;ENST00000480552.5;ENST00000481705.1;ENST00000494939.1;ENST00000495305.5;ENST00000496169.5;ENST00000498535.1	1568.2	1469.2	2220.92	69.91	50.95
ENSG00000162129.14	ENST00000294053.9;ENST00000340729.9;ENST00000437826.6;ENST00000445069.4;ENST00000535477.6;ENST00000535990.5;ENST00000536297.1;ENST00000538021.5;ENST00000538039.6;ENST00000539148.3;ENST00000542555.2;ENST00000543042.6;ENST00000544382.5;ENST00000544683.5;ENST00000642187.1;ENST00000642288.1;ENST00000645105.1;ENST00000645650.1;ENST00000646117.1;ENST00000646359.1	1315.63	1216.63	1839.26	69.91	50.95
ENSG00000181610.13	ENST00000313608.13;ENST00000578444.1;ENST00000579380.1;ENST00000579768.1	1270.66	1171.66	1771	69.9	50.94
ENSG00000198087.7	ENST00000359314.5;ENST00000463175.1;ENST00000477159.1;ENST00000479857.1;ENST00000486693.1	5139.54	5040.54	7616	69.88	50.92
ENSG00000129559.13	ENST00000250495.10;ENST00000396828.8;ENST00000524927.1;ENST00000526430.1;ENST00000527046.5;ENST00000531430.5;ENST00000533242.1;ENST00000560427.1	677.6	578.6	874	69.86	50.91
ENSG00000163479.14	ENST00000295702.9;ENST00000368311.5;ENST00000466905.4;ENST00000467041.1;ENST00000472467.1;ENST00000472898.5;ENST00000473699.5;ENST00000474377.5;ENST00000480176.5;ENST00000480567.5;ENST00000484320.6;ENST00000488179.6;ENST00000496742.5;ENST00000526212.2;ENST00000529008.5;ENST00000531790.5;ENST00000531917.5;ENST00000532074.5	1114.79	1015.79	1532.75	69.78	50.86
ENSG00000168374.11	ENST00000303436.11;ENST00000463880.1;ENST00000483848.5;ENST00000486310.5;ENST00000488156.1;ENST00000489843.1;ENST00000493378.1;ENST00000495354.1;ENST00000496292.5	1572.93	1473.93	2224.24	69.79	50.86
ENSG00000278903.4	ENST00000623738.3;ENST00000623989.4;ENST00000624165.1;ENST00000624576.3;ENST00000624847.1;ENST00000688458.1;ENST00000688828.1;ENST00000689306.1;ENST00000689354.1;ENST00000692046.1;ENST00000692237.1;ENST00000692318.1;ENST00000692898.1	911.05	812.05	1224.87	69.76	50.84
ENSG00000144224.17	ENST00000272638.14;ENST00000415164.5;ENST00000416538.5;ENST00000426921.5;ENST00000467065.1;ENST00000470687.1;ENST00000471246.1;ENST00000490163.5	2579.68	2480.68	3738	69.69	50.79
ENSG00000138592.14	ENST00000307179.9;ENST00000396444.7;ENST00000419830.2;ENST00000425032.7;ENST00000558091.5;ENST00000558892.1;ENST00000559242.5;ENST00000559329.5;ENST00000560297.5;ENST00000560379.1;ENST00000560527.1;ENST00000560730.5;ENST00000560885.5;ENST00000560954.5;ENST00000560982.5;ENST00000561206.1;ENST00000561211.5;ENST00000561330.1;ENST00000625664.2	2018.7	1919.7	2890.48	69.63	50.75
ENSG00000197712.12	ENST00000358869.5;ENST00000508737.1;ENST00000510213.5;ENST00000512889.1;ENST00000513966.1;ENST00000515037.5	1980.01	1881.01	2829	69.55	50.69
ENSG00000146463.12	ENST00000314607.11;ENST00000441447.1;ENST00000457946.1;ENST00000470175.1;ENST00000482131.1;ENST00000492456.1	3270.6	3171.6	4768.9	69.54	50.68
ENSG00000114126.18	ENST00000464782.5;ENST00000467072.5;ENST00000467634.1;ENST00000467667.5;ENST00000471095.5;ENST00000474279.3;ENST00000475734.5;ENST00000476617.5;ENST00000477292.5;ENST00000478006.5;ENST00000479040.5;ENST00000486111.5;ENST00000487734.5;ENST00000488107.6;ENST00000489671.6;ENST00000491667.1;ENST00000492919.1;ENST00000493204.1;ENST00000494358.5;ENST00000494656.3;ENST00000495095.6;ENST00000495310.5;ENS…	2906.15	2807.15	4211	69.37	50.56
ENSG00000176871.9	ENST00000315436.8;ENST00000441406.6;ENST00000535496.5;ENST00000536602.5;ENST00000536738.5;ENST00000537945.1;ENST00000540129.5;ENST00000542726.1;ENST00000543186.1;ENST00000543218.5;ENST00000544233.5;ENST00000614776.1	2572.84	2473.84	3709	69.34	50.53
ENSG00000153130.18	ENST00000338517.8;ENST00000394203.7;ENST00000394205.7;ENST00000502535.1;ENST00000506322.5;ENST00000506597.2;ENST00000510586.5;ENST00000512749.5;ENST00000608372.6	1535.83	1436.83	2152	69.26	50.48
ENSG00000196591.12	ENST00000368632.6;ENST00000425835.6;ENST00000518690.5;ENST00000518756.1;ENST00000519065.6;ENST00000519108.5;ENST00000520170.1;ENST00000520746.1;ENST00000520895.5;ENST00000521163.5;ENST00000521233.1;ENST00000521610.5;ENST00000522371.5;ENST00000523240.5;ENST00000523334.1;ENST00000523628.5;ENST00000524334.1	1601.9	1502.9	2251	69.27	50.48
ENSG00000108561.8	ENST00000225698.8;ENST00000570805.1;ENST00000573204.1;ENST00000573406.1;ENST00000573421.1;ENST00000574444.5;ENST00000576122.1	817.06	718.06	1075	69.23	50.46
ENSG00000143545.10	ENST00000368575.5;ENST00000462680.5;ENST00000484297.1;ENST00000495720.5;ENST00000614713.4	1170.82	1071.82	1604.4	69.23	50.45
ENSG00000101557.15	ENST00000261601.8;ENST00000383589.6;ENST00000400266.7;ENST00000578786.1;ENST00000578942.5;ENST00000580410.5;ENST00000581983.1;ENST00000582707.5;ENST00000583119.5	3036.36	2937.36	4391.97	69.15	50.39
ENSG00000229119.3	ENST00000518938.1	295	196	292.95	69.12	50.37
ENSG00000128585.18	ENST00000352689.11;ENST00000416992.6;ENST00000421797.6;ENST00000429546.5;ENST00000446815.5;ENST00000458153.5;ENST00000468830.1;ENST00000494286.5;ENST00000494785.5;ENST00000496815.1;ENST00000497746.1;ENST00000498778.5	5031	4932	7366.03	69.07	50.34
ENSG00000235437.9	ENST00000433061.1;ENST00000608623.1;ENST00000608788.6;ENST00000609143.7;ENST00000609401.6;ENST00000610088.6;ENST00000610234.5;ENST00000653861.1;ENST00000654240.1;ENST00000654366.1;ENST00000654880.1;ENST00000656953.1;ENST00000656972.1;ENST00000659087.1;ENST00000659222.1;ENST00000659363.1;ENST00000659374.1;ENST00000661141.1;ENST00000662156.1;ENST00000662689.1;ENST00000662779.1;ENST00000664128.1;ENS…	2924.27	2825.27	4218	69.04	50.32
ENSG00000110958.16	ENST00000262033.11;ENST00000414274.7;ENST00000436399.6;ENST00000448157.6;ENST00000456859.2;ENST00000537473.2;ENST00000614328.4	1727.1	1628.1	2429.94	69.02	50.3
ENSG00000122359.18	ENST00000265447.8;ENST00000372231.7;ENST00000422982.8;ENST00000437799.1;ENST00000438331.5;ENST00000447489.1;ENST00000463340.1;ENST00000463657.1;ENST00000474545.1;ENST00000481805.1	1181.99	1082.99	1616	69.01	50.29
ENSG00000204196.5	ENST00000431098.1	498	399	594.74	68.93	50.24
ENSG00000075420.13	ENST00000336824.8;ENST00000415807.7;ENST00000416957.5;ENST00000421757.5;ENST00000423424.5;ENST00000443501.1;ENST00000469491.5;ENST00000476794.1;ENST00000478016.1;ENST00000483344.1;ENST00000490832.1;ENST00000494000.1	2011.86	1912.86	2851	68.93	50.23
ENSG00000140600.17	ENST00000324537.5;ENST00000427482.7;ENST00000467735.2;ENST00000492099.1;ENST00000563901.5;ENST00000564054.1	1238.49	1139.49	1698	68.91	50.22
ENSG00000109919.10	ENST00000302503.8;ENST00000525649.5;ENST00000530428.1;ENST00000533571.1;ENST00000534074.5;ENST00000539759.5	1703.03	1604.03	2389	68.88	50.2
ENSG00000124733.5	ENST00000244711.4;ENST00000642555.1;ENST00000642748.1;ENST00000643776.1;ENST00000645375.1;ENST00000645410.1	1059.36	960.36	1429.89	68.86	50.18
ENSG00000119335.18	ENST00000322030.13;ENST00000372686.6;ENST00000372688.9;ENST00000372692.8;ENST00000409104.7;ENST00000466009.5;ENST00000477806.5;ENST00000480217.5;ENST00000480536.2;ENST00000485056.1;ENST00000685073.1;ENST00000686568.1;ENST00000686840.1;ENST00000691158.1	2677.93	2578.93	3836.1	68.79	50.13
ENSG00000131174.7	ENST00000373335.4;ENST00000475465.1;ENST00000647835.1;ENST00000650309.2	724.68	625.68	930	68.74	50.1
ENSG00000123472.12	ENST00000329231.8;ENST00000371937.8;ENST00000460928.1;ENST00000474020.5;ENST00000487193.1;ENST00000492233.5;ENST00000525633.1;ENST00000526821.5;ENST00000529214.5;ENST00000532925.5;ENST00000534216.5;ENST00000542495.5;ENST00000574428.5;ENST00000576409.5	1624.75	1525.75	2262	68.56	49.97
ENSG00000089248.7	ENST00000261735.4;ENST00000455836.1;ENST00000546477.1;ENST00000552052.1;ENST00000553161.1	1362.57	1263.57	1873.22	68.56	49.96
ENSG00000105176.18	ENST00000360605.8;ENST00000392271.6;ENST00000570564.5;ENST00000570704.5;ENST00000573052.1;ENST00000574110.5;ENST00000574176.1;ENST00000574233.5;ENST00000574666.5;ENST00000574766.1;ENST00000575242.1;ENST00000576442.1;ENST00000585655.1	1889.36	1790.36	2654	68.55	49.96
ENSG00000132967.9	ENST00000255320.6;ENST00000451497.1	642	543	804.94	68.55	49.96
ENSG00000168280.18	ENST00000435030.6;ENST00000450621.5;ENST00000460377.1;ENST00000464066.6;ENST00000482151.1;ENST00000676503.1;ENST00000676677.1;ENST00000676805.1;ENST00000676852.1;ENST00000676875.1;ENST00000677080.1;ENST00000677122.1;ENST00000677280.1;ENST00000677443.1;ENST00000677465.1;ENST00000677474.1;ENST00000677563.1;ENST00000677705.1;ENST00000677747.1;ENST00000677773.1;ENST00000677843.1;ENST00000677862.1;ENS…	1534.25	1435.25	2127	68.54	49.95
ENSG00000101310.17	ENST00000262544.6;ENST00000336714.8;ENST00000377465.6;ENST00000422877.1;ENST00000450074.6;ENST00000474619.1;ENST00000494645.1;ENST00000643747.1;ENST00000645851.1;ENST00000646240.1;ENST00000650089.1	2423.67	2324.67	3442	68.47	49.9
ENSG00000272288.7	ENST00000606496.2;ENST00000606971.5;ENST00000667026.2;ENST00000687757.1;ENST00000689838.1	484.3	385.3	569.25	68.32	49.79
ENSG00000114850.7	ENST00000265044.7;ENST00000463503.5;ENST00000464138.1;ENST00000467733.1;ENST00000467789.5;ENST00000476217.5;ENST00000478842.5;ENST00000496050.1;ENST00000498205.5	2249.62	2150.62	3176.26	68.3	49.78
ENSG00000197170.10	ENST00000356126.8;ENST00000357146.4;ENST00000577724.1;ENST00000578015.1;ENST00000579365.5;ENST00000581618.1;ENST00000584008.5;ENST00000584289.5	1467.19	1368.19	2021	68.31	49.78
ENSG00000203950.7	ENST00000370775.3;ENST00000518153.1;ENST00000520964.1;ENST00000522309.1	733.09	634.09	936.16	68.28	49.76
ENSG00000172493.23	ENST00000307808.10;ENST00000395146.9;ENST00000503369.1;ENST00000503477.5;ENST00000504956.5;ENST00000507468.5;ENST00000511442.1;ENST00000511722.5;ENST00000511996.5;ENST00000514970.2;ENST00000544085.6;ENST00000674009.1	5787.49	5688.49	8394	68.24	49.73
ENSG00000073614.13	ENST00000399788.7;ENST00000535014.5;ENST00000535269.1;ENST00000536014.5;ENST00000540156.1;ENST00000540168.1;ENST00000540838.1;ENST00000541335.1;ENST00000543507.1;ENST00000544760.1;ENST00000544777.1	2551.09	2452.09	3612	68.12	49.65
ENSG00000126261.13	ENST00000246548.9;ENST00000439527.6;ENST00000586313.1;ENST00000588585.1;ENST00000590048.6;ENST00000591016.1;ENST00000592672.2;ENST00000592791.1;ENST00000592841.5;ENST00000607361.5	1339.27	1240.27	1827	68.12	49.65
ENSG00000135250.17	ENST00000357311.7;ENST00000393651.8;ENST00000460391.5;ENST00000462282.5;ENST00000465072.5;ENST00000465112.5;ENST00000466917.1;ENST00000474770.1;ENST00000476117.1;ENST00000477925.5;ENST00000482862.1;ENST00000482897.5;ENST00000485455.1;ENST00000489828.5;ENST00000493638.1	2124.78	2025.78	2980.12	68.03	49.58
ENSG00000273841.6	ENST00000217893.10;ENST00000328663.8;ENST00000503245.6;ENST00000504109.6;ENST00000506736.2;ENST00000508954.4;ENST00000509462.6;ENST00000512152.6;ENST00000685776.1;ENST00000686157.1;ENST00000687205.1;ENST00000687836.1;ENST00000688968.1;ENST00000689249.1;ENST00000690749.1;ENST00000691076.1;ENST00000691515.1;ENST00000691555.1;ENST00000693414.1;ENST00000693538.1	1167.65	1068.65	1571.96	68.03	49.58
ENSG00000131508.16	ENST00000253815.3;ENST00000398733.8;ENST00000398734.8;ENST00000505007.5;ENST00000505548.5;ENST00000510470.1;ENST00000511691.1;ENST00000511725.5	1348.51	1249.51	1835	67.92	49.5
ENSG00000089006.17	ENST00000377759.9;ENST00000377768.7;ENST00000419004.2;ENST00000431277.5;ENST00000463050.5;ENST00000469704.1;ENST00000474883.5;ENST00000475716.5;ENST00000476648.5;ENST00000481323.1;ENST00000483485.5;ENST00000484809.1;ENST00000486039.1;ENST00000490175.5;ENST00000491090.5;ENST00000494401.5;ENST00000606557.1;ENST00000606570.1;ENST00000606602.1	1226.94	1127.94	1654.93	67.85	49.45
ENSG00000093000.19	ENST00000347635.9;ENST00000396096.6;ENST00000407019.6;ENST00000417702.5;ENST00000419387.5;ENST00000422489.1;ENST00000424634.5;ENST00000430547.5;ENST00000432340.1;ENST00000434760.5;ENST00000445721.5;ENST00000461194.5;ENST00000461437.5;ENST00000469163.1;ENST00000484186.5;ENST00000486184.1;ENST00000491860.1;ENST00000493456.5;ENST00000497960.5	1592.15	1493.15	2186.51	67.72	49.35
ENSG00000204120.16	ENST00000373563.9;ENST00000409196.7;ENST00000409451.7;ENST00000409480.5;ENST00000409547.5;ENST00000421433.5;ENST00000423659.5;ENST00000424038.2;ENST00000425040.5;ENST00000426102.1;ENST00000427233.5;ENST00000428883.5;ENST00000429187.5;ENST00000430720.5;ENST00000440945.5;ENST00000456491.5;ENST00000458528.1;ENST00000463554.5;ENST00000464402.5;ENST00000464805.5;ENST00000469843.1;ENST00000471011.1;ENS…	2950.44	2851.44	4175.59	67.72	49.35
ENSG00000108465.15	ENST00000338399.9;ENST00000536708.6;ENST00000577442.5;ENST00000577664.5;ENST00000577802.1;ENST00000578018.5;ENST00000578134.5;ENST00000578525.5;ENST00000578663.1;ENST00000578733.5;ENST00000578996.1;ENST00000579175.5;ENST00000579605.5;ENST00000579632.5;ENST00000579780.5;ENST00000579853.5;ENST00000580287.5;ENST00000580391.5;ENST00000580670.6;ENST00000581160.5;ENST00000581662.1;ENST00000581708.5;ENS…	793.76	694.76	1017	67.7	49.34
ENSG00000143353.12	ENST00000366927.3;ENST00000366928.10;ENST00000460522.5;ENST00000463964.5;ENST00000469590.5;ENST00000474379.5;ENST00000475724.1;ENST00000477938.5;ENST00000478794.5;ENST00000481007.1;ENST00000483635.5;ENST00000496776.5	1051.17	952.17	1394	67.71	49.34
ENSG00000152332.16	ENST00000282169.8;ENST00000489294.2;ENST00000538489.5;ENST00000545294.5	7529.66	7430.66	10877	67.7	49.34
ENSG00000140612.14	ENST00000268220.12;ENST00000455959.7;ENST00000558134.5;ENST00000558196.1;ENST00000558217.5;ENST00000558924.1;ENST00000559376.1;ENST00000559729.5;ENST00000560266.5;ENST00000560409.5	973.61	874.61	1280.13	67.69	49.33
ENSG00000233276.8	ENST00000419349.2;ENST00000419783.3;ENST00000496791.2;ENST00000643797.1;ENST00000646881.2	878.88	779.88	1141	67.66	49.31
ENSG00000154845.16	ENST00000285124.12;ENST00000400555.7;ENST00000400556.8;ENST00000577393.1;ENST00000577667.1;ENST00000577779.1;ENST00000578010.1;ENST00000578178.5;ENST00000578329.1;ENST00000578557.1;ENST00000578875.5;ENST00000579415.5;ENST00000579609.5;ENST00000579638.5;ENST00000580182.5;ENST00000580283.1;ENST00000580583.5;ENST00000580745.5;ENST00000581250.5;ENST00000581835.1;ENST00000582240.5;ENST00000582594.5;EN…	1649.8	1550.8	2266	67.57	49.25
ENSG00000106049.9	ENST00000265395.7;ENST00000425715.1;ENST00000428288.2;ENST00000496814.1	1742.25	1643.25	2398	67.49	49.18
ENSG00000122507.21	ENST00000242067.11;ENST00000350941.7;ENST00000355070.6;ENST00000396127.6;ENST00000425508.6;ENST00000432983.5;ENST00000433714.5;ENST00000434373.3;ENST00000442858.1;ENST00000465037.5;ENST00000482941.1;ENST00000489708.1;ENST00000495426.1;ENST00000496029.1;ENST00000498189.1;ENST00000627264.1;ENST00000671871.1;ENST00000671890.1;ENST00000671952.1;ENST00000671963.1;ENST00000672453.1;ENST00000672717.1;EN…	1131.19	1032.19	1506	67.47	49.17
ENSG00000085719.13	ENST00000517354.5;ENST00000517391.5;ENST00000517490.6;ENST00000517862.1;ENST00000522240.1;ENST00000523469.5;ENST00000523588.1;ENST00000614678.1;ENST00000620393.4;ENST00000621245.4;ENST00000621526.4;ENST00000621783.4;ENST00000622183.1	4443.86	4344.86	6331	67.39	49.11
ENSG00000168710.18	ENST00000359172.3;ENST00000369799.10;ENST00000393614.8;ENST00000469401.1;ENST00000475081.1;ENST00000481423.1	3210.5	3111.5	4533	67.37	49.1
ENSG00000150347.17	ENST00000279873.12;ENST00000309334.5;ENST00000644638.1;ENST00000647323.1;ENST00000681100.1	5828.33	5729.33	8338	67.3	49.05
ENSG00000109390.13	ENST00000394223.2;ENST00000394225.6;ENST00000394228.5;ENST00000503453.5;ENST00000503997.5;ENST00000505036.5;ENST00000507764.1;ENST00000513022.5;ENST00000539002.5;ENST00000539387.5;ENST00000544855.5;ENST00000676245.1	702.34	603.34	877.19	67.24	49
ENSG00000055917.16	ENST00000338086.9;ENST00000361078.7;ENST00000420234.5;ENST00000424110.1;ENST00000429419.6;ENST00000432105.5;ENST00000440577.5;ENST00000442400.5;ENST00000446940.5	4117.32	4018.32	5839	67.2	48.97
ENSG00000109339.24	ENST00000310816.8;ENST00000359221.8;ENST00000361569.8;ENST00000395157.9;ENST00000395160.9;ENST00000395166.6;ENST00000395169.9;ENST00000430389.3;ENST00000449047.8;ENST00000472236.5;ENST00000475679.1;ENST00000479377.6;ENST00000486985.6;ENST00000489368.1;ENST00000502302.6;ENST00000503911.5;ENST00000504397.6;ENST00000505356.6;ENST00000506773.7;ENST00000508262.2;ENST00000509464.7;ENST00000511167.6;ENS…	2292.88	2193.88	3187	67.18	48.96
ENSG00000276888.1	ENST00000621705.1	2566	2467	3583.31	67.17	48.95
ENSG00000114209.15	ENST00000392750.7;ENST00000461494.5;ENST00000462725.6;ENST00000462830.1;ENST00000464360.5;ENST00000470131.5;ENST00000471885.5;ENST00000473645.6;ENST00000475915.6;ENST00000479121.5;ENST00000481136.1;ENST00000483451.5;ENST00000487678.1;ENST00000487947.6;ENST00000492139.5;ENST00000492396.5;ENST00000494502.6;ENST00000497056.6	835.38	736.38	1069	67.14	48.93
ENSG00000286417.1	ENST00000671451.1	691	592	859.09	67.11	48.91
ENSG00000117118.10	ENST00000375499.8;ENST00000463045.2;ENST00000466613.2;ENST00000475049.5;ENST00000475506.1;ENST00000485092.5;ENST00000485515.5;ENST00000491274.5	949.47	850.47	1234	67.1	48.9
ENSG00000198791.12	ENST00000361272.9;ENST00000518021.5;ENST00000518541.5;ENST00000518885.1;ENST00000519918.5;ENST00000519954.5;ENST00000519998.1;ENST00000520178.3;ENST00000522062.1;ENST00000523649.1;ENST00000523917.5;ENST00000524358.5;ENST00000628418.1	1297.14	1198.14	1738	67.08	48.89
ENSG00000179636.15	ENST00000321760.11;ENST00000460647.6;ENST00000472458.5;ENST00000481535.5;ENST00000495665.2;ENST00000525425.2;ENST00000529496.1;ENST00000530140.6;ENST00000532060.1;ENST00000533755.5;ENST00000534434.2;ENST00000555751.1	752.84	653.84	948	67.05	48.87
ENSG00000131023.13	ENST00000253339.9;ENST00000392273.7;ENST00000441107.5;ENST00000458696.2;ENST00000542720.1;ENST00000542747.5;ENST00000543571.6	3255.85	3156.85	4574.94	67.02	48.84
ENSG00000116688.18	ENST00000235329.10;ENST00000412236.2;ENST00000444836.5;ENST00000484391.5;ENST00000490079.5;ENST00000497302.1;ENST00000674548.1;ENST00000674658.1;ENST00000674706.1;ENST00000674817.1;ENST00000674910.1;ENST00000675043.1;ENST00000675053.1;ENST00000675113.1;ENST00000675194.1;ENST00000675231.1;ENST00000675298.1;ENST00000675374.1;ENST00000675404.1;ENST00000675483.1;ENST00000675512.1;ENST00000675528.1;EN…	1195.12	1096.12	1588	67	48.83
ENSG00000164190.19	ENST00000282516.13;ENST00000448238.2;ENST00000503274.1;ENST00000504430.5;ENST00000505998.5;ENST00000509429.1;ENST00000513819.1;ENST00000514335.1;ENST00000652901.1	3571.68	3472.68	5020	66.85	48.72
ENSG00000012660.14	ENST00000304434.11;ENST00000370913.5;ENST00000370918.8;ENST00000465983.5;ENST00000485336.5;ENST00000486973.1;ENST00000542638.5	2635.29	2536.29	3665	66.83	48.7
ENSG00000101782.15	ENST00000339486.8;ENST00000577250.1;ENST00000577501.5;ENST00000581220.1;ENST00000581302.5;ENST00000581339.1;ENST00000581585.5;ENST00000584052.5;ENST00000584130.1;ENST00000584960.1;ENST00000584992.1	1785.5	1686.5	2436	66.8	48.68
ENSG00000160862.13	ENST00000292401.9;ENST00000411734.1;ENST00000419575.1;ENST00000477251.1;ENST00000483612.1;ENST00000495765.1	1208.81	1109.81	1602.39	66.77	48.66
ENSG00000087191.13	ENST00000310144.11;ENST00000375812.8;ENST00000578570.5;ENST00000579031.5;ENST00000579147.5;ENST00000579708.5;ENST00000580063.1;ENST00000580265.1;ENST00000580864.5;ENST00000581764.1;ENST00000581842.5;ENST00000581882.5;ENST00000582130.5;ENST00000582420.1;ENST00000583283.1;ENST00000584320.5;ENST00000584536.5;ENST00000584657.1;ENST00000584880.5;ENST00000585123.5;ENST00000585242.5	1269.46	1170.46	1689.08	66.74	48.64
ENSG00000169813.17	ENST00000337970.7;ENST00000356053.7;ENST00000357065.8;ENST00000443950.6;ENST00000477108.5;ENST00000498176.1;ENST00000544000.5;ENST00000682386.1	2225.5	2126.5	3069	66.74	48.64
ENSG00000010219.14	ENST00000010132.6;ENST00000536137.1;ENST00000536157.5;ENST00000536645.1;ENST00000537719.5;ENST00000538520.5;ENST00000539309.5;ENST00000539490.1;ENST00000539701.5;ENST00000540644.1;ENST00000540757.6;ENST00000541024.1;ENST00000542905.1;ENST00000543431.6;ENST00000544050.1;ENST00000544671.1;ENST00000545571.5	761.78	662.78	953.29	66.52	48.48
ENSG00000118260.15	ENST00000353267.8;ENST00000414681.1;ENST00000418081.5;ENST00000421139.5;ENST00000430624.5;ENST00000432329.6;ENST00000445803.5;ENST00000446449.1;ENST00000448277.5;ENST00000451164.1;ENST00000452474.5;ENST00000455757.1;ENST00000457101.5;ENST00000464407.1;ENST00000480189.5;ENST00000494094.5;ENST00000494983.1	1552.45	1453.45	2090	66.5	48.46
ENSG00000147535.17	ENST00000419686.2;ENST00000422581.6;ENST00000424479.7;ENST00000524409.1;ENST00000524616.5;ENST00000527758.1;ENST00000527793.1;ENST00000528814.1;ENST00000529359.5;ENST00000530193.5;ENST00000530432.1;ENST00000531109.5;ENST00000531483.1;ENST00000531823.5;ENST00000534339.5	1079.09	980.09	1408	66.44	48.42
ENSG00000178913.9	ENST00000313368.8;ENST00000624699.1;ENST00000624761.2;ENST00000686518.1	2086.23	1987.23	2855	66.44	48.42
ENSG00000128040.12	ENST00000248701.8;ENST00000504762.1;ENST00000506738.6;ENST00000509707.1;ENST00000618802.3	491.14	392.14	563	66.4	48.39
ENSG00000130638.17	ENST00000252934.10;ENST00000381061.8;ENST00000402380.3;ENST00000435026.5;ENST00000451241.2;ENST00000464482.1;ENST00000470722.1;ENST00000476998.5;ENST00000483549.5;ENST00000493643.3;ENST00000498009.5;ENST00000640901.1	1429.87	1330.87	1910.85	66.4	48.39
ENSG00000160191.18	ENST00000291539.11;ENST00000328862.10;ENST00000335440.10;ENST00000335512.8;ENST00000349112.7;ENST00000380328.6;ENST00000398224.3;ENST00000398225.7;ENST00000398227.7;ENST00000398229.7;ENST00000398232.7;ENST00000398234.7;ENST00000398236.7;ENST00000460905.5;ENST00000460989.5;ENST00000462571.5;ENST00000466472.1;ENST00000467162.5;ENST00000467403.5;ENST00000468805.5;ENST00000470987.5;ENST00000472401.5;…	1299.97	1200.97	1724	66.39	48.38
ENSG00000129824.16	ENST00000250784.13;ENST00000430575.1;ENST00000477725.1;ENST00000515575.1	1037.48	938.48	1347	66.38	48.37
ENSG00000164024.12	ENST00000296411.11;ENST00000503247.5;ENST00000506238.5;ENST00000506548.1;ENST00000507537.5;ENST00000510107.5;ENST00000510133.5;ENST00000510209.5;ENST00000513097.1;ENST00000513199.5;ENST00000514051.1;ENST00000625963.1	1579.41	1480.41	2124.3	66.36	48.36
ENSG00000171940.14	ENST00000302342.3;ENST00000371471.7;ENST00000431687.5;ENST00000437222.1;ENST00000540425.1	3637.55	3538.55	5077.66	66.36	48.36
ENSG00000062194.16	ENST00000264779.6;ENST00000309096.4;ENST00000424459.7;ENST00000506184.7;ENST00000511209.5;ENST00000513524.5;ENST00000513732.2;ENST00000514387.6;ENST00000515484.2	2356.44	2257.44	3235	66.27	48.3
ENSG00000178397.13	ENST00000313324.9;ENST00000524898.1;ENST00000530143.1;ENST00000533877.1	2220	2121	3038	66.24	48.28
ENSG00000164172.20	ENST00000361377.8;ENST00000396954.8;ENST00000450852.8;ENST00000502402.5;ENST00000508922.5;ENST00000510818.6;ENST00000514553.2;ENST00000527216.5;ENST00000582677.5;ENST00000584946.5	1178.62	1079.62	1546	66.22	48.26
ENSG00000113068.10	ENST00000261813.9;ENST00000507185.1;ENST00000510217.1;ENST00000512707.1;ENST00000512925.1;ENST00000514611.1;ENST00000524074.1	1207.59	1108.59	1586.51	66.18	48.23
ENSG00000119912.18	ENST00000265986.11;ENST00000371581.9;ENST00000436178.1;ENST00000463640.1;ENST00000478361.6;ENST00000492362.1;ENST00000496903.5;ENST00000650060.1;ENST00000676540.1;ENST00000676626.1;ENST00000676816.1;ENST00000676987.1;ENST00000677079.1;ENST00000677096.1;ENST00000677193.1;ENST00000677196.1;ENST00000677434.1;ENST00000677569.1;ENST00000677953.1;ENST00000677978.1;ENST00000678026.1;ENST00000678082.1;EN…	3039.17	2940.17	4203	66.11	48.18
ENSG00000171735.19	ENST00000303635.12;ENST00000461311.1;ENST00000461580.5;ENST00000467267.1;ENST00000467404.6;ENST00000470648.5;ENST00000472283.1;ENST00000473578.5;ENST00000476163.5;ENST00000476864.1;ENST00000482934.1;ENST00000486138.1;ENST00000490738.5;ENST00000490905.5;ENST00000495233.5;ENST00000557126.5	723.98	624.98	893	66.08	48.16
ENSG00000196419.13	ENST00000359308.8;ENST00000360079.8;ENST00000402580.7;ENST00000405506.2;ENST00000405878.5;ENST00000428575.6;ENST00000464116.2;ENST00000478914.1	2096.46	1997.46	2853.88	66.07	48.15
ENSG00000076108.12	ENST00000379441.7;ENST00000546695.5;ENST00000547453.1;ENST00000547647.1;ENST00000547650.1;ENST00000548578.1;ENST00000549327.1;ENST00000549506.5;ENST00000549763.1;ENST00000549787.5;ENST00000549884.6;ENST00000550730.1;ENST00000551759.1;ENST00000551812.5;ENST00000551959.1;ENST00000551996.1;ENST00000553222.1	1757.84	1658.84	2369.55	66.06	48.14
ENSG00000164116.17	ENST00000296518.11;ENST00000393832.7;ENST00000443668.6;ENST00000455639.6;ENST00000506455.6;ENST00000509901.5;ENST00000511108.5;ENST00000511507.5;ENST00000512983.5;ENST00000513574.1;ENST00000515201.5;ENST00000515602.5;ENST00000621234.4	3545.18	3446.18	4922	66.05	48.14
ENSG00000128918.15	ENST00000249750.9;ENST00000347587.7;ENST00000430119.6;ENST00000537372.5;ENST00000557967.5;ENST00000558073.5;ENST00000558231.5;ENST00000558239.5;ENST00000558384.1;ENST00000558504.1;ENST00000558524.5;ENST00000558595.5;ENST00000558603.5;ENST00000558946.1;ENST00000559266.5;ENST00000559297.5;ENST00000559517.5;ENST00000559579.1;ENST00000559625.1;ENST00000560122.5;ENST00000560312.5;ENST00000560863.5;ENS…	711.42	612.42	873.95	66	48.1
ENSG00000220842.6	ENST00000495531.1	483	384	547.41	65.93	48.05
ENSG00000143774.17	ENST00000312726.9;ENST00000366716.1;ENST00000366718.5;ENST00000366721.5;ENST00000366722.5;ENST00000366723.5;ENST00000366726.5;ENST00000366728.6;ENST00000366730.5;ENST00000391865.7;ENST00000412265.5;ENST00000435153.5;ENST00000453943.5;ENST00000460224.5;ENST00000462807.5;ENST00000464858.5;ENST00000465025.1;ENST00000469973.1;ENST00000470040.5;ENST00000471270.5;ENST00000472939.5;ENST00000477206.5;ENS…	638.52	539.52	769	65.92	48.04
ENSG00000182473.22	ENST00000332065.9;ENST00000335146.11;ENST00000357231.8;ENST00000405068.3;ENST00000405575.8;ENST00000406660.4;ENST00000411744.6;ENST00000420116.1;ENST00000442951.5;ENST00000460476.5;ENST00000465252.5;ENST00000467586.5;ENST00000467929.6;ENST00000486053.1;ENST00000494787.6;ENST00000589210.6;ENST00000589507.6;ENST00000591724.1;ENST00000592559.1;ENST00000607838.5;ENST00000634349.1	1810.13	1711.13	2437.59	65.88	48.01
ENSG00000175066.16	ENST00000392993.7;ENST00000460515.5;ENST00000460544.5;ENST00000460630.1;ENST00000463349.1;ENST00000466685.7;ENST00000472759.5;ENST00000480757.5;ENST00000486459.1;ENST00000487672.1;ENST00000489085.1;ENST00000492097.5	3893.39	3794.39	5400	65.82	47.97
ENSG00000204822.7	ENST00000258105.8;ENST00000409710.1;ENST00000467349.1;ENST00000468875.1	494.98	395.98	563.12	65.77	47.93
ENSG00000116161.18	ENST00000367679.7;ENST00000405362.1;ENST00000406752.1;ENST00000426793.1;ENST00000461977.1;ENST00000469173.1;ENST00000473925.1;ENST00000483307.1;ENST00000613570.4	1127.99	1028.99	1462.84	65.74	47.91
ENSG00000143575.15	ENST00000328703.12;ENST00000435087.1;ENST00000447768.6;ENST00000457918.6;ENST00000459914.1;ENST00000471326.5;ENST00000477780.2;ENST00000483970.6;ENST00000492550.1;ENST00000531435.5;ENST00000532105.1	1006.94	907.94	1290	65.71	47.89
ENSG00000083312.19	ENST00000337273.10;ENST00000503084.1;ENST00000505082.1;ENST00000506351.6;ENST00000506528.5;ENST00000508762.5;ENST00000509030.5;ENST00000511754.5;ENST00000513944.5;ENST00000515483.5;ENST00000518279.5;ENST00000520850.5;ENST00000523768.5;ENST00000605210.1;ENST00000679378.1;ENST00000680025.1;ENST00000680111.1;ENST00000680533.1;ENST00000681711.1	3664.62	3565.62	5059	65.62	47.82
ENSG00000100014.20	ENST00000314328.14;ENST00000416735.5;ENST00000421374.5;ENST00000437398.5;ENST00000440893.1;ENST00000472799.1;ENST00000541492.1;ENST00000651059.1	3276.27	3177.27	4507	65.6	47.81
ENSG00000270882.3	ENST00000578186.3;ENST00000613412.1;ENST00000614272.1;ENST00000618193.1	1494.45	1395.45	1978.66	65.57	47.79
ENSG00000116898.12	ENST00000373116.6;ENST00000462067.1;ENST00000477040.1;ENST00000488606.5	923.7	824.7	1169	65.55	47.77
ENSG00000184012.14	ENST00000332149.10;ENST00000398585.7;ENST00000424093.6;ENST00000454499.6;ENST00000455813.1;ENST00000458356.6;ENST00000463138.1;ENST00000469395.1;ENST00000489201.1;ENST00000676973.1;ENST00000677680.1;ENST00000678171.1;ENST00000678348.1;ENST00000678617.1;ENST00000678743.1;ENST00000678959.1;ENST00000679016.1;ENST00000679054.1;ENST00000679181.1;ENST00000679263.1	2344.51	2245.51	3181.7	65.53	47.76
ENSG00000250803.7	ENST00000509403.7;ENST00000514637.1;ENST00000514925.1;ENST00000515596.1	469.72	370.72	524.73	65.46	47.71
ENSG00000127838.15	ENST00000248451.7;ENST00000258362.7;ENST00000273077.9;ENST00000436005.3;ENST00000469689.1;ENST00000472650.2;ENST00000494954.1;ENST00000684905.1;ENST00000685415.1;ENST00000687736.1;ENST00000688179.1;ENST00000689098.1;ENST00000689693.1;ENST00000689816.1;ENST00000690891.1;ENST00000691220.1;ENST00000691799.1;ENST00000692260.1;ENST00000692295.1;ENST00000693423.1;ENST00000693556.1	1455.84	1356.84	1919	65.41	47.67
ENSG00000198408.14	ENST00000357797.9;ENST00000361464.8;ENST00000370094.7;ENST00000429860.1;ENST00000439817.5;ENST00000461645.1;ENST00000462994.1;ENST00000479811.5;ENST00000482611.5;ENST00000492204.1;ENST00000494347.5	4225.85	4126.85	5837	65.41	47.67
ENSG00000272047.4	ENST00000607778.2;ENST00000648328.1;ENST00000684993.1;ENST00000689018.1;ENST00000689383.1;ENST00000689809.1;ENST00000691867.1	738.24	639.24	904	65.4	47.66
ENSG00000265590.10	ENST00000431216.5;ENST00000553001.2;ENST00000673072.2;ENST00000673633.1;ENST00000673672.1;ENST00000673694.1;ENST00000673722.1;ENST00000673727.1;ENST00000673740.1;ENST00000673799.1;ENST00000673807.1;ENST00000673870.1;ENST00000673879.1;ENST00000673900.1;ENST00000673945.1;ENST00000673979.1;ENST00000673984.1;ENST00000673985.1;ENST00000674025.1;ENST00000674042.1;ENST00000674072.1;ENST00000674122.1;ENS…	987.77	888.77	1256.27	65.37	47.64
ENSG00000116489.13	ENST00000263168.4;ENST00000466066.1;ENST00000476820.1;ENST00000476936.5;ENST00000485542.5;ENST00000498626.1	2011.05	1912.05	2701	65.33	47.61
ENSG00000114547.10	ENST00000251776.8;ENST00000504401.1;ENST00000505382.5;ENST00000508088.1;ENST00000510450.1;ENST00000511035.5;ENST00000511082.1;ENST00000511862.5;ENST00000513830.5;ENST00000514116.6	761	662	935.05	65.32	47.6
ENSG00000167461.12	ENST00000300935.8;ENST00000586682.1;ENST00000587156.5;ENST00000588105.1;ENST00000589697.1;ENST00000590899.5;ENST00000592971.1	1251.61	1152.61	1627.15	65.29	47.58
ENSG00000186063.13	ENST00000340020.11;ENST00000355727.3;ENST00000470437.5;ENST00000474863.5;ENST00000495670.5;ENST00000497112.1	2971.58	2872.58	4054.26	65.27	47.57
ENSG00000121579.14	ENST00000240922.8;ENST00000467022.1;ENST00000477813.5;ENST00000478020.1;ENST00000481432.5;ENST00000493454.5;ENST00000493900.5;ENST00000497255.1;ENST00000497525.5;ENST00000630058.1	2324.51	2225.51	3140	65.25	47.55
ENSG00000147894.17	ENST00000379995.1;ENST00000379997.7;ENST00000380003.8;ENST00000488117.5;ENST00000619707.5;ENST00000644136.1;ENST00000647196.1;ENST00000673600.1	1327.24	1228.24	1733	65.25	47.55
ENSG00000169752.17	ENST00000394907.8;ENST00000461391.5;ENST00000472094.5;ENST00000498750.5;ENST00000562114.5;ENST00000563204.5;ENST00000563582.1;ENST00000563910.5;ENST00000565661.5;ENST00000566417.5;ENST00000567126.5;ENST00000567467.5;ENST00000567936.5;ENST00000568073.5;ENST00000568203.1;ENST00000569343.5	898.93	799.93	1128.29	65.23	47.54
ENSG00000120306.11	ENST00000261811.6;ENST00000504227.5;ENST00000509589.5;ENST00000509789.2;ENST00000644078.1	711.73	612.73	863	65.14	47.47
ENSG00000103121.9	ENST00000219400.8;ENST00000486645.5;ENST00000561614.5;ENST00000562713.3;ENST00000562828.5;ENST00000563779.5;ENST00000564174.5;ENST00000564249.5;ENST00000565108.5;ENST00000565514.1;ENST00000565613.5;ENST00000565650.5;ENST00000565914.5;ENST00000565925.5;ENST00000566047.5;ENST00000566231.5;ENST00000566918.5;ENST00000567593.5;ENST00000568228.5;ENST00000569187.5;ENST00000569666.5;ENST00000570086.5;ENS…	687.05	588.05	827.33	65.06	47.42
ENSG00000281103.3	ENST00000629357.1;ENST00000629576.2;ENST00000661780.1;ENST00000668633.1;ENST00000669822.1;ENST00000685384.1;ENST00000685545.1;ENST00000685679.1;ENST00000686045.1;ENST00000687175.1;ENST00000687516.1;ENST00000687941.1;ENST00000688614.1;ENST00000689140.1;ENST00000689202.1;ENST00000690659.1;ENST00000690797.1;ENST00000691500.1;ENST00000692347.1;ENST00000693344.1	1698.8	1599.8	2249	65.01	47.38
ENSG00000168172.9	ENST00000307602.9;ENST00000524839.1;ENST00000526882.5;ENST00000527306.1;ENST00000533338.1;ENST00000533539.1	2771.93	2672.93	3755	64.97	47.35
ENSG00000142765.18	ENST00000318074.9;ENST00000473280.1;ENST00000475199.1;ENST00000483926.5;ENST00000485269.1;ENST00000490170.5;ENST00000496001.5;ENST00000543823.1;ENST00000615284.1;ENST00000616558.5;ENST00000618673.4	973.23	874.23	1228	64.96	47.34
ENSG00000179222.18	ENST00000326587.12;ENST00000375695.2;ENST00000375722.5;ENST00000375772.7;ENST00000470461.1;ENST00000473931.1;ENST00000482188.1;ENST00000482599.1;ENST00000485420.5;ENST00000494718.5	2211.59	2112.59	2967	64.95	47.33
ENSG00000162384.14	ENST00000294360.5;ENST00000470385.5;ENST00000474227.1;ENST00000478839.1;ENST00000483739.5;ENST00000489755.1;ENST00000602807.1	1092.02	993.02	1394	64.92	47.31
ENSG00000183889.12	ENST00000283050.7;ENST00000331436.6;ENST00000381497.6;ENST00000524823.6;ENST00000527703.2;ENST00000534258.1;ENST00000535961.1;ENST00000536260.5;ENST00000537085.1;ENST00000537112.5;ENST00000538085.5;ENST00000540039.5;ENST00000541593.5	801.98	702.98	985.65	64.84	47.26
ENSG00000135932.12	ENST00000258418.10;ENST00000409788.7;ENST00000410084.7;ENST00000478152.1;ENST00000484398.1;ENST00000493540.1	3655.83	3556.83	4984	64.8	47.23
ENSG00000111678.11	ENST00000229281.6;ENST00000537087.5;ENST00000538392.1;ENST00000540506.2;ENST00000542222.1;ENST00000544681.1;ENST00000545581.5	580.81	481.81	674.3	64.72	47.17
ENSG00000141380.14	ENST00000269137.11;ENST00000269138.9;ENST00000415083.7;ENST00000539244.6;ENST00000542420.6;ENST00000577572.5;ENST00000577636.5;ENST00000577751.5;ENST00000578595.1;ENST00000578700.5;ENST00000578954.5;ENST00000579061.5;ENST00000579640.5;ENST00000580003.1;ENST00000580642.2;ENST00000580751.5;ENST00000580958.5;ENST00000581021.5;ENST00000581570.5;ENST00000582092.1;ENST00000582448.5;ENST00000582792.5;EN…	2440.35	2341.35	3277	64.73	47.17
ENSG00000168300.14	ENST00000360540.9;ENST00000519554.5;ENST00000519559.1;ENST00000519975.1;ENST00000521046.1;ENST00000521344.1;ENST00000522514.6;ENST00000544451.2	3128.5	3029.5	4238.6	64.7	47.16
ENSG00000175826.12	ENST00000318988.10;ENST00000570380.5;ENST00000570385.1;ENST00000570484.1;ENST00000570828.5;ENST00000571409.1;ENST00000572043.5;ENST00000573600.5;ENST00000574205.5;ENST00000574322.6;ENST00000575783.5;ENST00000576613.5	1154.55	1055.55	1475.85	64.66	47.12
ENSG00000051620.11	ENST00000367697.7;ENST00000448741.5;ENST00000453452.1;ENST00000607197.6	2235.27	2136.27	2985	64.62	47.09
ENSG00000147684.10	ENST00000276689.8;ENST00000517367.1;ENST00000517830.1;ENST00000518008.5;ENST00000518657.6;ENST00000522532.6;ENST00000524241.2;ENST00000606244.2;ENST00000676713.1;ENST00000677021.1;ENST00000677095.1;ENST00000677782.1;ENST00000677822.1;ENST00000677950.1;ENST00000678753.1;ENST00000678801.1	668.97	569.97	796.4	64.62	47.09
ENSG00000131495.9	ENST00000252102.9;ENST00000502960.1;ENST00000510680.1;ENST00000512088.1	647.96	548.96	766.89	64.61	47.08
ENSG00000250722.6	ENST00000505309.1;ENST00000506078.5;ENST00000506577.5;ENST00000507920.5;ENST00000508937.1;ENST00000509276.5;ENST00000510650.5;ENST00000510965.1;ENST00000511224.5;ENST00000512980.5;ENST00000513303.5;ENST00000514218.5;ENST00000514403.1;ENST00000514985.6;ENST00000515626.5	2122.37	2023.37	2825.69	64.58	47.07
ENSG00000132849.22	ENST00000307297.8;ENST00000371158.6;ENST00000459752.5;ENST00000465798.2;ENST00000472512.2;ENST00000484562.5;ENST00000484937.5;ENST00000488913.1;ENST00000490547.2;ENST00000493967.1;ENST00000494842.2;ENST00000635023.1;ENST00000635137.1;ENST00000635214.1;ENST00000642238.2;ENST00000646453.1	4141.91	4042.91	5643	64.55	47.04
ENSG00000077254.14	ENST00000357428.5;ENST00000370792.7;ENST00000370793.5;ENST00000370794.7;ENST00000461986.5;ENST00000462192.1;ENST00000472462.1;ENST00000477949.1;ENST00000481579.5;ENST00000498328.1;ENST00000524536.5;ENST00000524778.1;ENST00000525113.5;ENST00000527390.1;ENST00000528150.1;ENST00000530709.5;ENST00000531637.5;ENST00000533928.1	1972.37	1873.37	2613	64.5	47.01
ENSG00000116560.11	ENST00000357214.6;ENST00000460428.5;ENST00000466213.5;ENST00000466745.5;ENST00000468598.5;ENST00000470472.5;ENST00000471991.5;ENST00000485365.1;ENST00000485454.1;ENST00000490668.5	2004.29	1905.29	2650	64.32	46.88
ENSG00000278615.5	ENST00000524958.6;ENST00000525675.1;ENST00000532786.2	645.9	546.9	760.31	64.29	46.86
ENSG00000108384.15	ENST00000337432.9;ENST00000413590.5;ENST00000421782.3;ENST00000425173.5;ENST00000461271.5;ENST00000461706.1;ENST00000475762.5;ENST00000476741.2;ENST00000482007.5;ENST00000486827.1;ENST00000487525.5;ENST00000487921.5;ENST00000578151.1;ENST00000581221.5;ENST00000583539.5;ENST00000584617.5;ENST00000584804.1;ENST00000622327.4	854.98	755.98	1050	64.23	46.81
ENSG00000104154.7	ENST00000261867.5;ENST00000559667.2	5981.62	5882.62	8166.3	64.2	46.79
ENSG00000020577.14	ENST00000251091.9;ENST00000392067.7;ENST00000553988.5;ENST00000554335.6;ENST00000554587.1;ENST00000555091.1;ENST00000555112.1;ENST00000555192.1;ENST00000555719.1;ENST00000556069.5;ENST00000557013.1;ENST00000557692.2;ENST00000631086.2;ENST00000673751.1;ENST00000673833.1	1497.55	1398.55	1941	64.18	46.78
ENSG00000121741.17	ENST00000382870.7;ENST00000382871.3;ENST00000382874.6;ENST00000382881.7;ENST00000382883.7;ENST00000468677.5;ENST00000490152.1;ENST00000490422.1;ENST00000494061.6;ENST00000610343.5;ENST00000620447.1	3659.18	3560.18	4941	64.18	46.78
ENSG00000085831.16	ENST00000262675.11;ENST00000262676.9;ENST00000371747.7;ENST00000371750.9;ENST00000380849.6;ENST00000401051.7;ENST00000411642.6;ENST00000413473.6;ENST00000422925.6;ENST00000431927.5;ENST00000439482.6;ENST00000447632.6;ENST00000524442.1;ENST00000525906.1;ENST00000527205.1;ENST00000530004.5;ENST00000532836.5;ENST00000534098.1;ENST00000680290.1;ENST00000680460.1;ENST00000680483.1	1924.03	1825.03	2530	64.11	46.72
ENSG00000055130.18	ENST00000325222.9;ENST00000409469.5;ENST00000602748.5;ENST00000655324.1;ENST00000656001.1;ENST00000660013.1;ENST00000660240.1;ENST00000662132.1;ENST00000662670.1;ENST00000662716.1;ENST00000662975.1;ENST00000663044.1;ENST00000663835.1;ENST00000665936.1;ENST00000666124.1;ENST00000671397.1;ENST00000671421.1	2609.53	2510.53	3479.47	64.09	46.71
ENSG00000120694.20	ENST00000320027.10;ENST00000380405.7;ENST00000435381.5;ENST00000445273.6;ENST00000469538.2;ENST00000602786.5;ENST00000626866.2;ENST00000629751.1;ENST00000630972.2	2452.29	2353.29	3259	64.04	46.68
ENSG00000198715.13	ENST00000362007.6;ENST00000368264.1;ENST00000461597.1;ENST00000472870.5;ENST00000476177.6;ENST00000479084.1;ENST00000480968.1;ENST00000481050.1;ENST00000482579.1;ENST00000484214.1;ENST00000497831.1;ENST00000497955.1;ENST00000612353.4;ENST00000614643.4;ENST00000622703.4;ENST00000647767.1	851.65	752.65	1041.98	64.02	46.66
ENSG00000145349.18	ENST00000296402.9;ENST00000342666.9;ENST00000379773.6;ENST00000394522.7;ENST00000394524.7;ENST00000505132.1;ENST00000505990.5;ENST00000508738.5;ENST00000509594.1;ENST00000509907.1;ENST00000511664.6;ENST00000513132.5;ENST00000514328.5;ENST00000515496.5;ENST00000683023.1	2471.48	2372.48	3284	64.01	46.65
ENSG00000140941.14	ENST00000268607.10;ENST00000564638.1;ENST00000564844.1;ENST00000565788.1;ENST00000570189.5;ENST00000650688.1	1834.93	1735.93	2400.3	63.95	46.6
ENSG00000003147.19	ENST00000265577.11;ENST00000317367.9;ENST00000339809.10;ENST00000396675.7;ENST00000401396.5;ENST00000402384.8;ENST00000406470.6;ENST00000407906.5;ENST00000422063.6;ENST00000430867.5;ENST00000446305.1;ENST00000447326.5;ENST00000455539.5;ENST00000457755.5;ENST00000470696.1;ENST00000476942.1;ENST00000486677.1;ENST00000490041.1;ENST00000650486.1	1602.5	1503.5	2076	63.86	46.54
ENSG00000107262.26	ENST00000379701.5;ENST00000379704.7;ENST00000379707.7;ENST00000467389.6;ENST00000468274.1;ENST00000473464.2;ENST00000473781.1;ENST00000488499.1;ENST00000493917.5;ENST00000634734.3;ENST00000635077.1	1358.11	1259.11	1738	63.84	46.52
ENSG00000162599.17	ENST00000357977.5;ENST00000371184.6;ENST00000371185.6;ENST00000371187.7;ENST00000371189.8;ENST00000371191.5;ENST00000403491.8;ENST00000407417.7;ENST00000476646.5;ENST00000479364.1;ENST00000482020.1;ENST00000485903.6;ENST00000493627.1;ENST00000496712.1;ENST00000603233.2;ENST00000655770.1;ENST00000657234.1;ENST00000662015.1;ENST00000663597.1;ENST00000664149.1;ENST00000664495.1;ENST00000670151.1	6374.48	6275.48	8657	63.8	46.49
ENSG00000152767.17	ENST00000319562.11;ENST00000376581.9;ENST00000423063.2;ENST00000427404.5;ENST00000457029.3;ENST00000457431.1;ENST00000490389.1;ENST00000593548.1;ENST00000593990.1;ENST00000594346.1;ENST00000594657.1;ENST00000595366.5;ENST00000595380.5;ENST00000595437.5;ENST00000595817.5;ENST00000596256.1;ENST00000596467.5;ENST00000596545.5;ENST00000596580.2;ENST00000596613.5;ENST00000597596.1;ENST00000597777.1;EN…	3943.94	3844.94	5299.83	63.75	46.46
ENSG00000064042.18	ENST00000313860.11;ENST00000381753.8;ENST00000396595.7;ENST00000446625.6;ENST00000503057.6;ENST00000505705.1;ENST00000508466.1;ENST00000508501.5;ENST00000509277.5;ENST00000509454.5;ENST00000509638.5;ENST00000511424.5;ENST00000511496.5;ENST00000512228.5;ENST00000512632.5;ENST00000512820.5;ENST00000512946.5;ENST00000513024.5;ENST00000514096.5;ENST00000514190.5;ENST00000515785.1;ENST00000515847.1	3361.49	3262.49	4493	63.69	46.42
ENSG00000139168.9	ENST00000266529.8;ENST00000548022.2;ENST00000551102.1;ENST00000552235.2;ENST00000552673.5;ENST00000676501.1;ENST00000677694.1;ENST00000678375.1;ENST00000678390.1;ENST00000678543.1;ENST00000679184.1;ENST00000679269.1	1116.95	1017.95	1399	63.56	46.32
ENSG00000105879.12	ENST00000222597.6;ENST00000415884.6;ENST00000420796.1;ENST00000432748.5;ENST00000440859.8;ENST00000479443.1;ENST00000487517.1;ENST00000493361.5	1816.45	1717.45	2359.59	63.54	46.31
ENSG00000170473.17	ENST00000302533.6;ENST00000398213.4;ENST00000408946.7;ENST00000454792.2;ENST00000547925.1;ENST00000549939.1;ENST00000557259.5	793.28	694.28	954	63.55	46.31
ENSG00000111481.10	ENST00000262061.7;ENST00000455864.6;ENST00000548076.5;ENST00000548281.5;ENST00000548753.1;ENST00000549043.5;ENST00000549116.5;ENST00000550027.5;ENST00000550171.5;ENST00000550713.1;ENST00000551412.5;ENST00000551779.5;ENST00000551962.5;ENST00000552218.5;ENST00000552362.5;ENST00000552848.5;ENST00000553009.5;ENST00000553231.5	1852.43	1753.43	2409	63.54	46.3
ENSG00000112146.17	ENST00000244426.10;ENST00000323557.12;ENST00000370939.7;ENST00000459845.6;ENST00000461222.1;ENST00000468481.1;ENST00000473318.1;ENST00000473337.6;ENST00000474457.1;ENST00000480463.6;ENST00000484436.7;ENST00000484812.1;ENST00000498744.5	1535.83	1436.83	1974	63.54	46.3
ENSG00000094916.16	ENST00000209875.9;ENST00000439541.6;ENST00000547872.1;ENST00000550411.5;ENST00000552562.1;ENST00000618078.1	7797.76	7698.76	10573	63.51	46.29
ENSG00000121022.14	ENST00000357849.9;ENST00000517406.1;ENST00000517736.5;ENST00000517793.1;ENST00000518374.5;ENST00000518747.1;ENST00000518768.1;ENST00000519057.5;ENST00000519963.5;ENST00000521386.5;ENST00000521509.5;ENST00000523086.5;ENST00000523890.5	1171.83	1072.83	1472.83	63.49	46.27
ENSG00000138029.14	ENST00000317799.10;ENST00000405867.7;ENST00000412805.5;ENST00000425035.5;ENST00000448743.5;ENST00000479347.1;ENST00000494615.1;ENST00000537713.5;ENST00000545822.2	1881.52	1782.52	2447	63.49	46.27
ENSG00000083937.10	ENST00000263780.9;ENST00000466696.1;ENST00000471660.5;ENST00000472024.3;ENST00000494980.5;ENST00000676705.1;ENST00000676947.1;ENST00000677929.1;ENST00000678818.1;ENST00000678859.1	2591.67	2492.67	3419	63.43	46.23
ENSG00000100345.23	ENST00000216181.11;ENST00000401701.1;ENST00000456729.1;ENST00000459960.1;ENST00000463027.1;ENST00000472210.5;ENST00000473022.1;ENST00000475726.5;ENST00000477189.1;ENST00000486218.1;ENST00000495928.1;ENST00000685187.1;ENST00000685191.1;ENST00000685708.1;ENST00000685801.1;ENST00000687820.1;ENST00000687922.1;ENST00000688137.1;ENST00000690244.1;ENST00000691109.1;ENST00000691296.1;ENST00000691687.1;EN…	2544.44	2445.44	3354.02	63.43	46.23
ENSG00000184983.11	ENST00000470753.1;ENST00000498737.8;ENST00000617763.1	759.08	660.08	905	63.41	46.21
ENSG00000198130.16	ENST00000359678.10;ENST00000392332.7;ENST00000392333.7;ENST00000399855.2;ENST00000409820.2;ENST00000409934.1;ENST00000410045.5;ENST00000414928.1;ENST00000416732.5;ENST00000485992.1;ENST00000486981.1;ENST00000489147.1;ENST00000489269.5;ENST00000495792.1	1001.12	902.12	1237	63.41	46.21
ENSG00000086758.16	ENST00000218328.12;ENST00000262854.11;ENST00000342160.7;ENST00000426907.5;ENST00000446750.1;ENST00000463852.1;ENST00000468322.2;ENST00000471676.1;ENST00000474288.1;ENST00000474971.1;ENST00000480438.1;ENST00000488459.1;ENST00000489876.1;ENST00000612484.4;ENST00000622887.1	7173.5	7074.5	9687	63.32	46.15
ENSG00000204370.13	ENST00000375549.8;ENST00000525291.5;ENST00000526592.5;ENST00000528021.6;ENST00000528048.5;ENST00000528182.5;ENST00000530923.5;ENST00000534010.1;ENST00000640554.1	1187.73	1088.73	1490.75	63.32	46.15
ENSG00000173947.14	ENST00000369737.4;ENST00000369738.9;ENST00000468395.1;ENST00000484512.1	2267.12	2168.12	2965	63.24	46.09
ENSG00000114942.14	ENST00000236957.9;ENST00000392221.5;ENST00000392222.7;ENST00000415904.1;ENST00000429769.5;ENST00000435123.1;ENST00000445505.5;ENST00000455150.1;ENST00000460760.1;ENST00000479587.1;ENST00000482103.1	793.83	694.83	949.9	63.22	46.08
ENSG00000182919.15	ENST00000331239.8;ENST00000354421.8;ENST00000526335.1;ENST00000527003.5;ENST00000527363.5;ENST00000528099.5;ENST00000528288.5;ENST00000530279.5;ENST00000530620.5;ENST00000531516.1;ENST00000531650.5;ENST00000533154.1;ENST00000533585.5;ENST00000540113.5;ENST00000617482.4	2084.87	1985.87	2712.66	63.17	46.04
ENSG00000170759.11	ENST00000302418.5;ENST00000493889.1	5866	5767	7873	63.13	46.01
ENSG00000185009.13	ENST00000355264.9;ENST00000372745.1;ENST00000480373.1;ENST00000487653.1	3976.06	3877.06	5287.77	63.07	45.97
ENSG00000173389.16	ENST00000310914.10;ENST00000314534.6	729.46	630.46	859	63.01	45.92
ENSG00000183044.12	ENST00000268251.13;ENST00000396600.6;ENST00000425191.6;ENST00000561870.5;ENST00000562115.1;ENST00000563215.1;ENST00000563992.1;ENST00000564453.1;ENST00000564714.5;ENST00000565016.5;ENST00000565671.1;ENST00000566590.5;ENST00000567812.5;ENST00000568847.5;ENST00000569156.5;ENST00000569695.1	4701.67	4602.67	6269.19	62.99	45.91
ENSG00000140455.17	ENST00000268049.11;ENST00000380324.8;ENST00000538686.6;ENST00000540797.5;ENST00000557884.5;ENST00000558157.5;ENST00000558218.5;ENST00000558285.5;ENST00000558925.1;ENST00000559192.5;ENST00000559257.5;ENST00000559276.5;ENST00000559711.5;ENST00000559718.1;ENST00000559771.5;ENST00000559873.5;ENST00000560070.5;ENST00000560202.1;ENST00000561326.5;ENST00000561381.5;ENST00000561442.5	1432.42	1333.42	1815.83	62.98	45.9
ENSG00000245694.11	ENST00000501177.9;ENST00000502066.7;ENST00000557792.2;ENST00000558031.7;ENST00000558952.2;ENST00000559432.6;ENST00000559598.7;ENST00000560029.5;ENST00000560208.1;ENST00000560912.6;ENST00000561591.1;ENST00000613942.2;ENST00000635991.1;ENST00000637011.1;ENST00000654070.1;ENST00000655114.1;ENST00000657142.1;ENST00000658082.1;ENST00000659020.1;ENST00000660344.1;ENST00000661312.1;ENST00000661493.1;ENS…	630.52	531.52	723.75	62.97	45.89
ENSG00000165525.18	ENST00000298310.10;ENST00000553696.1;ENST00000554162.1;ENST00000554275.1;ENST00000554626.5;ENST00000555411.1;ENST00000555863.1;ENST00000555970.5;ENST00000556074.5;ENST00000556672.1;ENST00000556691.5;ENST00000556882.1;ENST00000556925.5;ENST00000557193.1;ENST00000557380.5	2016.85	1917.85	2610.68	62.95	45.88
ENSG00000281649.3	ENST00000625218.1;ENST00000625445.1;ENST00000627197.1;ENST00000628924.1;ENST00000629870.2;ENST00000630598.1;ENST00000631093.1;ENST00000653587.1;ENST00000653711.1;ENST00000654889.1;ENST00000656197.1;ENST00000656730.1;ENST00000657640.1;ENST00000658888.2;ENST00000660341.1;ENST00000662098.2;ENST00000664037.1;ENST00000664088.2;ENST00000664382.1;ENST00000665375.1;ENST00000666604.1;ENST00000685288.1;ENS…	3177	3078	4190	62.95	45.88
ENSG00000138382.15	ENST00000260953.10;ENST00000308099.7;ENST00000392640.6;ENST00000409340.5;ENST00000409837.5;ENST00000409965.5;ENST00000410097.5;ENST00000442181.5;ENST00000471560.1;ENST00000484351.1;ENST00000537825.5;ENST00000538491.1	784.26	685.26	932.57	62.94	45.87
ENSG00000196230.14	ENST00000327892.13;ENST00000330914.7;ENST00000396384.1;ENST00000396389.5;ENST00000680530.1;ENST00000681421.1;ENST00000681435.1	2518.67	2419.67	3292.11	62.92	45.86
ENSG00000228075.5	ENST00000585477.2	3324	3225	4386	62.89	45.84
ENSG00000116209.12	ENST00000234831.10;ENST00000371337.3;ENST00000371341.5;ENST00000371344.5;ENST00000371348.5;ENST00000420738.5;ENST00000440019.5;ENST00000452421.5;ENST00000470395.1	871.26	772.26	1050	62.88	45.82
ENSG00000132554.21	ENST00000360863.11;ENST00000517769.5;ENST00000517828.5;ENST00000517843.5;ENST00000518474.1;ENST00000518719.1;ENST00000519092.5;ENST00000519408.5;ENST00000519421.1;ENST00000519725.5;ENST00000520117.5;ENST00000520923.5;ENST00000522064.5;ENST00000523287.5;ENST00000523437.5;ENST00000523600.1;ENST00000524182.1	1939.74	1840.74	2502	62.86	45.81
ENSG00000144747.17	ENST00000398559.7;ENST00000477872.1;ENST00000488010.5;ENST00000489370.1;ENST00000645406.1;ENST00000646304.1;ENST00000646708.1	3673.92	3574.92	4859.34	62.86	45.81
ENSG00000159335.18	ENST00000309083.8;ENST00000389462.8;ENST00000538057.2;ENST00000540667.5	1014.35	915.35	1244	62.85	45.8
ENSG00000171862.12	ENST00000371953.8;ENST00000416679.1;ENST00000462694.1;ENST00000472832.2;ENST00000487939.1;ENST00000498703.1;ENST00000618586.1;ENST00000686459.1;ENST00000688158.1;ENST00000688308.1;ENST00000688922.1;ENST00000693560.1	4113.46	4014.46	5455.15	62.84	45.8
ENSG00000100911.16	ENST00000216802.10;ENST00000471700.6;ENST00000558273.5;ENST00000558931.5;ENST00000559005.2;ENST00000559042.1;ENST00000559056.5;ENST00000559359.1;ENST00000559453.5;ENST00000559493.5;ENST00000559613.1;ENST00000560370.3;ENST00000560410.5;ENST00000560592.5;ENST00000560788.1;ENST00000561103.1;ENST00000615264.4;ENST00000630027.1	775.48	676.48	919.01	62.83	45.79
ENSG00000102225.17	ENST00000276052.10;ENST00000357227.9;ENST00000428400.5;ENST00000457458.6;ENST00000462483.1;ENST00000462827.2;ENST00000493213.1;ENST00000517426.5;ENST00000517479.1;ENST00000517997.5;ENST00000518022.5;ENST00000518391.5;ENST00000519758.5;ENST00000520141.5;ENST00000520295.5;ENST00000520893.5;ENST00000522234.5;ENST00000522883.1;ENST00000523034.1;ENST00000523344.5;ENST00000523543.1;ENST00000523699.5	1610.43	1511.43	2051	62.76	45.74
ENSG00000267056.2	ENST00000585431.2	1243	1144	1551.95	62.74	45.72
ENSG00000256338.2	ENST00000544920.2	409	310	419.73	62.62	45.63
ENSG00000106853.20	ENST00000309195.9;ENST00000374308.1;ENST00000374313.5;ENST00000374324.5;ENST00000407693.7;ENST00000422125.1;ENST00000466771.6;ENST00000485319.1;ENST00000538962.7	1337.9	1238.9	1677	62.6	45.62
ENSG00000078018.21	ENST00000199940.10;ENST00000360351.8;ENST00000361559.8;ENST00000392193.5;ENST00000392194.5;ENST00000445941.5;ENST00000447185.5;ENST00000452717.1;ENST00000461253.1;ENST00000464007.1;ENST00000471619.5;ENST00000473543.1;ENST00000475600.5;ENST00000478233.1;ENST00000481649.1;ENST00000482864.5;ENST00000673860.1;ENST00000682079.1	4707.78	4608.78	6236	62.57	45.6
ENSG00000114902.14	ENST00000233025.11;ENST00000423431.5;ENST00000448693.2;ENST00000474945.1;ENST00000619898.5	1076.45	977.45	1321.72	62.53	45.57
ENSG00000065548.18	ENST00000337859.11;ENST00000421536.5;ENST00000437396.1;ENST00000445547.1;ENST00000468120.5;ENST00000477672.1;ENST00000481101.5;ENST00000496289.1;ENST00000498757.1	1983.75	1884.75	2541	62.35	45.44
ENSG00000266472.6	ENST00000581066.2;ENST00000614145.5	1241.27	1142.27	1540	62.35	45.44
ENSG00000102572.15	ENST00000376547.7;ENST00000376554.8;ENST00000397517.6;ENST00000418038.5;ENST00000444574.1;ENST00000481288.1;ENST00000491878.5;ENST00000539966.6	1595.53	1496.53	2017.35	62.34	45.43
ENSG00000167315.18	ENST00000285093.15;ENST00000585948.5;ENST00000586100.1;ENST00000586485.5;ENST00000587994.5;ENST00000589432.5;ENST00000591171.1	1662.5	1563.5	2107.33	62.33	45.43
ENSG00000097033.14	ENST00000370558.8;ENST00000482504.1;ENST00000535010.5;ENST00000602603.1;ENST00000616170.4	2551.19	2452.19	3303	62.29	45.4
ENSG00000128654.14	ENST00000249442.11;ENST00000420864.5;ENST00000423461.6;ENST00000443241.5;ENST00000452865.1	1042.8	943.8	1270	62.23	45.35
ENSG00000005022.6	ENST00000317881.9;ENST00000460013.1;ENST00000463551.1;ENST00000475354.1	1180.8	1081.8	1454.99	62.2	45.33
ENSG00000138119.17	ENST00000358334.9;ENST00000359263.9;ENST00000371488.3;ENST00000371489.5;ENST00000463743.5;ENST00000474161.1;ENST00000475358.1;ENST00000485212.1;ENST00000488645.1	5011.75	4912.75	6597	62.1	45.26
ENSG00000171204.13	ENST00000358867.11;ENST00000393375.5;ENST00000526822.5;ENST00000528361.5;ENST00000529197.1;ENST00000530783.5;ENST00000530901.1;ENST00000531274.1;ENST00000531477.5;ENST00000531718.5;ENST00000534341.1	982.42	883.42	1186	62.09	45.25
ENSG00000084463.8	ENST00000261167.7;ENST00000535328.1;ENST00000535638.5;ENST00000543316.1;ENST00000544764.5	1679.76	1580.76	2122	62.08	45.24
ENSG00000277053.4	ENST00000611799.1;ENST00000614592.4;ENST00000615592.1;ENST00000616377.4;ENST00000618412.4;ENST00000619312.1;ENST00000620866.1;ENST00000621948.4;ENST00000622399.4;ENST00000622829.4	2319.46	2220.46	2978.07	62.03	45.2
ENSG00000250604.2	ENST00000513067.1;ENST00000685105.1	365	266	356.17	61.92	45.13
ENSG00000117448.14	ENST00000351829.9;ENST00000372070.7;ENST00000434299.5;ENST00000471651.1;ENST00000473038.5;ENST00000475919.1;ENST00000475985.1;ENST00000476957.5;ENST00000481885.5;ENST00000487654.5;ENST00000495913.5;ENST00000496999.5;ENST00000497973.5;ENST00000621846.4	748.15	649.15	868	61.84	45.07
ENSG00000122203.15	ENST00000298569.9;ENST00000393725.6;ENST00000393728.6;ENST00000503082.5;ENST00000504688.5;ENST00000506613.1;ENST00000506668.5;ENST00000506983.5;ENST00000508023.1;ENST00000510164.5;ENST00000533553.5;ENST00000614420.4;ENST00000620366.4	2589.56	2490.56	3330	61.83	45.06
ENSG00000129351.17	ENST00000250241.12;ENST00000407004.7;ENST00000449870.5;ENST00000585835.1;ENST00000586544.1;ENST00000587505.5;ENST00000587840.5;ENST00000587928.5;ENST00000587941.1;ENST00000588657.5;ENST00000589052.5;ENST00000589173.1;ENST00000589283.5;ENST00000589416.5;ENST00000589485.5;ENST00000589600.5;ENST00000589998.5;ENST00000590009.5;ENST00000590261.5;ENST00000590869.1;ENST00000591649.5;ENST00000592763.5;EN…	1798.56	1699.56	2271	61.8	45.04
ENSG00000159199.14	ENST00000355938.9;ENST00000393366.7;ENST00000502964.5;ENST00000503641.5;ENST00000504591.2;ENST00000506855.1;ENST00000513347.1;ENST00000513781.5;ENST00000514808.5;ENST00000515060.1	398.45	299.45	400	61.77	45.02
ENSG00000143164.16	ENST00000312263.10;ENST00000367840.4;ENST00000367843.7;ENST00000432587.6;ENST00000450548.5;ENST00000455334.5;ENST00000460432.1;ENST00000470721.5;ENST00000470919.5;ENST00000478668.1;ENST00000489398.1;ENST00000491067.1	3199.72	3100.72	4139.61	61.74	45
ENSG00000196655.12	ENST00000359005.8;ENST00000434101.6;ENST00000447216.2;ENST00000524797.1;ENST00000525079.5;ENST00000525303.5;ENST00000526141.1;ENST00000527680.1;ENST00000528230.5;ENST00000531290.5;ENST00000533012.1;ENST00000533058.5;ENST00000533149.1;ENST00000533632.6	939.8	840.8	1121	61.66	44.94
ENSG00000112419.15	ENST00000305766.10;ENST00000367582.7;ENST00000367584.8;ENST00000397980.3;ENST00000402863.3;ENST00000420771.2;ENST00000427704.6;ENST00000440869.7;ENST00000451827.6;ENST00000536245.1;ENST00000542769.5;ENST00000545919.1	5468.35	5369.35	7150	61.58	44.88
ENSG00000105723.13	ENST00000222330.8;ENST00000398249.8;ENST00000453535.1;ENST00000493059.1;ENST00000676517.1;ENST00000676537.1;ENST00000676603.1;ENST00000676676.1;ENST00000676724.1;ENST00000676790.1;ENST00000676845.1;ENST00000677025.1;ENST00000677371.1;ENST00000677424.1;ENST00000677449.1;ENST00000677464.1;ENST00000677469.1;ENST00000677575.1;ENST00000677702.1;ENST00000677735.1;ENST00000677751.1;ENST00000677897.1;ENS…	756.59	657.59	873.9	61.46	44.79
ENSG00000169062.15	ENST00000351487.5;ENST00000375299.8;ENST00000474056.5;ENST00000475218.2;ENST00000479712.1;ENST00000480362.5;ENST00000481131.5;ENST00000484246.5;ENST00000492270.1;ENST00000493727.5;ENST00000618700.4;ENST00000619079.1	1287.18	1188.18	1579.13	61.46	44.79
ENSG00000172992.13	ENST00000310604.9;ENST00000342350.10;ENST00000452796.7;ENST00000588295.2;ENST00000588499.6;ENST00000592902.6;ENST00000593094.2;ENST00000614054.5;ENST00000651974.1;ENST00000684937.1;ENST00000684999.1;ENST00000685712.1;ENST00000685986.1;ENST00000686754.1;ENST00000687414.1;ENST00000687463.1;ENST00000687525.1;ENST00000687739.1;ENST00000687955.1;ENST00000688568.1;ENST00000688577.1;ENST00000688601.1;EN…	1788.07	1689.07	2243	61.41	44.76
ENSG00000006007.12	ENST00000353258.8;ENST00000563645.1;ENST00000564172.1;ENST00000569773.1;ENST00000569899.5	1563.42	1464.42	1943.03	61.36	44.72
ENSG00000108091.11	ENST00000263102.7;ENST00000491922.1;ENST00000518638.1	5648.4	5549.4	7362	61.35	44.71
ENSG00000120705.13	ENST00000360541.10;ENST00000499810.6;ENST00000503014.5;ENST00000503183.1;ENST00000506345.5;ENST00000507939.5;ENST00000512198.1;ENST00000514005.1;ENST00000572514.5	1991.02	1892.02	2509.97	61.35	44.71
ENSG00000104964.15	ENST00000221561.12;ENST00000327141.9;ENST00000585557.1;ENST00000585782.1;ENST00000586003.1;ENST00000586742.5;ENST00000586839.1;ENST00000587083.1;ENST00000587393.5;ENST00000590067.5;ENST00000592330.5;ENST00000592414.1	1002.96	903.96	1198.02	61.29	44.67
ENSG00000165813.20	ENST00000369285.7;ENST00000369286.1;ENST00000369287.8;ENST00000428953.1;ENST00000490661.1;ENST00000497592.1;ENST00000648613.1	7003.9	6904.9	9144	61.24	44.63
ENSG00000169083.18	ENST00000374690.9;ENST00000396043.3;ENST00000396044.8;ENST00000504326.5;ENST00000513847.5;ENST00000514029.5;ENST00000612452.5;ENST00000613054.2	8465.94	8366.94	11078	61.23	44.62
ENSG00000120896.14	ENST00000240123.12;ENST00000517500.5;ENST00000517535.5;ENST00000517962.1;ENST00000518512.5;ENST00000519127.1;ENST00000519453.3;ENST00000520207.2;ENST00000520563.3;ENST00000520574.1;ENST00000521554.4;ENST00000521787.5;ENST00000522037.5;ENST00000522315.5;ENST00000522721.1;ENST00000523348.1;ENST00000523402.5;ENST00000523740.5;ENST00000523900.5;ENST00000523941.5;ENST00000523965.5;ENST00000524057.3	1232.93	1133.93	1500.94	61.21	44.61
ENSG00000173542.9	ENST00000309395.7;ENST00000396051.2;ENST00000502869.5;ENST00000509041.5;ENST00000511449.1	3035.26	2936.26	3885.9	61.2	44.6
ENSG00000144848.11	ENST00000283290.10;ENST00000402314.6;ENST00000465980.1;ENST00000467275.1;ENST00000488910.1;ENST00000492886.5;ENST00000494571.1;ENST00000495756.5;ENST00000496423.1	1029.23	930.23	1230	61.15	44.56
ENSG00000162521.19	ENST00000373485.5;ENST00000373493.10;ENST00000401893.7;ENST00000414241.7;ENST00000445722.2;ENST00000458695.6;ENST00000460669.5;ENST00000463378.5;ENST00000465780.1;ENST00000475321.5;ENST00000477563.6;ENST00000482190.1;ENST00000490500.5;ENST00000492348.6;ENST00000524393.5;ENST00000525506.1;ENST00000526193.5;ENST00000527118.5;ENST00000531983.1	2271.68	2172.68	2871.65	61.12	44.55
ENSG00000187193.9	ENST00000394485.5;ENST00000562939.1;ENST00000564974.1;ENST00000568370.1	410.08	311.08	411	61.1	44.53
ENSG00000066926.13	ENST00000262093.11;ENST00000382873.8;ENST00000585494.5;ENST00000585699.1;ENST00000585747.1;ENST00000585878.1;ENST00000591977.5;ENST00000592111.1;ENST00000592699.6;ENST00000651787.1;ENST00000651812.1;ENST00000652755.1;ENST00000682485.1	2089.06	1990.06	2629	61.09	44.52
ENSG00000103495.15	ENST00000219782.10;ENST00000322945.11;ENST00000545521.5;ENST00000561855.1;ENST00000562337.5;ENST00000562557.5;ENST00000563012.1;ENST00000563402.1;ENST00000565777.1;ENST00000566906.6;ENST00000567444.5;ENST00000568282.1;ENST00000568411.5;ENST00000568544.5;ENST00000569978.1	1143.55	1044.55	1379.08	61.06	44.5
ENSG00000172340.15	ENST00000307227.10;ENST00000460567.5;ENST00000492795.1;ENST00000493112.5	2277.27	2178.27	2874.82	61.03	44.48
ENSG00000148671.14	ENST00000372013.8;ENST00000416348.1;ENST00000561504.1	608.3	509.3	672.03	61.02	44.47
ENSG00000120915.14	ENST00000380476.7;ENST00000517536.5;ENST00000518328.5;ENST00000518379.5;ENST00000520623.5;ENST00000520666.1;ENST00000521400.6;ENST00000521684.1;ENST00000521780.5;ENST00000521924.1;ENST00000523326.1;ENST00000523827.1	1786.89	1687.89	2226	60.99	44.45
ENSG00000122378.14	ENST00000372181.1;ENST00000372185.5;ENST00000372187.9;ENST00000372188.5;ENST00000606162.6;ENST00000615554.4	2097.77	1998.77	2636	60.99	44.45
ENSG00000166598.16	ENST00000299767.10;ENST00000540297.7;ENST00000548462.5;ENST00000548622.1;ENST00000549334.5;ENST00000550479.1;ENST00000550595.2;ENST00000551983.1;ENST00000552051.2;ENST00000614327.2;ENST00000640977.2;ENST00000679377.1;ENST00000679538.1;ENST00000679779.1;ENST00000679861.1;ENST00000680242.1;ENST00000680281.1;ENST00000680316.1;ENST00000680370.1;ENST00000680391.1;ENST00000680478.1;ENST00000680653.1;EN…	2722.98	2623.98	3460.65	60.99	44.45
ENSG00000273942.1	ENST00000617263.1	136	37	48.77	60.96	44.43
ENSG00000177627.11	ENST00000380491.7;ENST00000548364.7;ENST00000548913.1;ENST00000549398.5;ENST00000551266.1	727.17	628.17	827.91	60.95	44.42
ENSG00000125166.13	ENST00000245206.10;ENST00000434819.2;ENST00000492378.1;ENST00000494627.1;ENST00000496461.5;ENST00000564400.5;ENST00000568368.1	2393.84	2294.84	3022.9	60.92	44.4
ENSG00000125648.15	ENST00000264088.8;ENST00000301454.9;ENST00000334510.9;ENST00000593600.5;ENST00000595267.1;ENST00000595810.5;ENST00000597039.1;ENST00000597307.1;ENST00000598704.5;ENST00000598908.5;ENST00000600682.5;ENST00000601322.5;ENST00000601760.1	3311.19	3212.19	4231	60.91	44.39
ENSG00000168454.13	ENST00000306084.6;ENST00000357775.6;ENST00000426718.3;ENST00000536353.2;ENST00000584255.1	1029.9	930.9	1226	60.91	44.39
ENSG00000008018.9	ENST00000262193.7;ENST00000462957.1	899.22	800.22	1053	60.85	44.35
ENSG00000172301.11	ENST00000302362.11;ENST00000378634.6;ENST00000496655.1;ENST00000579741.1;ENST00000579984.1	883.59	784.59	1032	60.83	44.33
ENSG00000215472.10	ENST00000332968.11;ENST00000577910.1;ENST00000584895.5	1225.11	1126.11	1480.47	60.8	44.31
ENSG00000185608.9	ENST00000333130.4;ENST00000443660.5;ENST00000471259.1	747.88	648.88	852	60.72	44.25
ENSG00000243147.8	ENST00000296102.8;ENST00000379666.7;ENST00000448427.1;ENST00000472192.1;ENST00000476552.1;ENST00000483992.5	451.51	352.51	462.54	60.68	44.22
ENSG00000108774.15	ENST00000346213.9;ENST00000393860.7;ENST00000546881.1;ENST00000547517.5;ENST00000550013.1;ENST00000550406.1;ENST00000550504.5;ENST00000551338.1;ENST00000552162.5	1576.42	1477.42	1938	60.66	44.21
ENSG00000172775.17	ENST00000309137.13;ENST00000389447.9;ENST00000562324.5;ENST00000562400.1;ENST00000562406.5;ENST00000564108.5;ENST00000564424.1;ENST00000565353.1;ENST00000565458.5;ENST00000565760.5;ENST00000565956.5;ENST00000566077.5;ENST00000566403.5;ENST00000566481.5;ENST00000566584.5;ENST00000566681.1;ENST00000567044.5;ENST00000567439.5;ENST00000568671.5;ENST00000569266.5;ENST00000570184.1	930.85	831.85	1090.99	60.65	44.2
ENSG00000153790.12	ENST00000283905.8;ENST00000409280.5;ENST00000415598.5;ENST00000443822.5;ENST00000444434.1	2253.83	2154.83	2825	60.63	44.19
ENSG00000187325.5	ENST00000341864.6;ENST00000480681.1	1783.41	1684.41	2207.95	60.62	44.18
ENSG00000232024.2	ENST00000411836.1	588	489	640.86	60.61	44.17
ENSG00000115694.15	ENST00000316586.9;ENST00000401869.5;ENST00000403346.7;ENST00000405585.5;ENST00000405883.7;ENST00000413760.5;ENST00000420551.1;ENST00000423004.5;ENST00000424537.5;ENST00000426941.1;ENST00000429279.5;ENST00000435225.5;ENST00000436402.5;ENST00000436917.5;ENST00000439101.5;ENST00000440109.5;ENST00000442307.5;ENST00000450497.5;ENST00000452891.5;ENST00000461760.1;ENST00000462953.1;ENST00000465009.1;ENS…	829.35	730.35	955.8	60.52	44.11
ENSG00000102055.7	ENST00000378131.4	798	699	914	60.47	44.07
ENSG00000112874.10	ENST00000230792.7;ENST00000507423.1;ENST00000508889.1;ENST00000515407.1	2260.21	2161.21	2825	60.45	44.06
ENSG00000157216.16	ENST00000326956.12;ENST00000357475.9;ENST00000371319.8;ENST00000371320.8;ENST00000417664.7;ENST00000420121.5;ENST00000426150.5;ENST00000444533.5;ENST00000448572.1;ENST00000525990.1;ENST00000528787.1;ENST00000528930.6;ENST00000530618.1;ENST00000533209.5;ENST00000533946.6;ENST00000610401.5	1074.57	975.57	1272.81	60.34	43.97
ENSG00000071127.17	ENST00000264785.11;ENST00000382451.6;ENST00000382452.6;ENST00000499869.7;ENST00000502702.5;ENST00000502962.5;ENST00000504739.5;ENST00000505543.5;ENST00000505851.5;ENST00000506246.5;ENST00000508079.1;ENST00000508949.5;ENST00000509600.1;ENST00000509695.1;ENST00000510848.5;ENST00000514319.5;ENST00000515018.1;ENST00000515743.5	1607.87	1508.87	1967	60.29	43.94
ENSG00000249915.9	ENST00000264933.9;ENST00000505221.5;ENST00000505526.1;ENST00000507473.1;ENST00000507528.5;ENST00000509581.5;ENST00000511482.1;ENST00000512466.1;ENST00000513582.5;ENST00000515587.1;ENST00000614778.4;ENST00000618970.4	985.25	886.25	1154.1	60.22	43.89
ENSG00000133961.21	ENST00000355058.7;ENST00000356296.8;ENST00000359560.7;ENST00000535282.5;ENST00000544991.7;ENST00000553997.5;ENST00000554014.6;ENST00000554315.5;ENST00000554394.5;ENST00000554521.6;ENST00000554546.5;ENST00000554818.5;ENST00000555238.6;ENST00000555307.5;ENST00000555394.5;ENST00000555738.6;ENST00000555859.5;ENST00000555987.5;ENST00000556112.5;ENST00000556600.1;ENST00000556772.5;ENST00000556989.1;ENS…	2241.5	2142.5	2789.31	60.21	43.88
ENSG00000091527.17	ENST00000264993.8;ENST00000420115.6;ENST00000431519.6;ENST00000503932.6;ENST00000504867.5;ENST00000507408.5;ENST00000508481.5;ENST00000511392.5;ENST00000515421.1;ENST00000688838.1	2000.98	1901.98	2475	60.18	43.86
ENSG00000161011.20	ENST00000360718.5;ENST00000389805.9;ENST00000422245.5;ENST00000453046.5;ENST00000464493.5;ENST00000466342.1;ENST00000481335.5;ENST00000485412.1;ENST00000504627.1;ENST00000506042.5;ENST00000506690.1;ENST00000508284.5;ENST00000510187.5;ENST00000512234.1;ENST00000514093.5;ENST00000626660.1	2077.25	1978.25	2574.34	60.18	43.86
ENSG00000134330.19	ENST00000351760.11;ENST00000470914.5;ENST00000481367.5;ENST00000481688.1;ENST00000482918.5;ENST00000484826.1;ENST00000487850.5;ENST00000489468.5;ENST00000490621.1;ENST00000492223.5;ENST00000495050.5;ENST00000495494.5;ENST00000495797.1;ENST00000496603.5;ENST00000497473.6	878.32	779.32	1013.65	60.15	43.84
ENSG00000165209.19	ENST00000348403.10;ENST00000360998.3;ENST00000407982.6;ENST00000447404.6;ENST00000471564.6;ENST00000478973.6;ENST00000479114.2;ENST00000492885.1;ENST00000496533.5;ENST00000530364.1	2793.63	2694.63	3505.25	60.16	43.84
ENSG00000111832.13	ENST00000368590.9;ENST00000466444.7;ENST00000468204.2;ENST00000487832.6;ENST00000517800.5;ENST00000518117.5	1247.94	1148.94	1493	60.1	43.8
ENSG00000147570.10	ENST00000276570.10;ENST00000519330.1;ENST00000522619.1;ENST00000524076.5	610.89	511.89	665	60.08	43.78
ENSG00000112096.19	ENST00000337404.8;ENST00000367054.6;ENST00000367055.8;ENST00000401980.3;ENST00000444946.6;ENST00000452684.2;ENST00000535459.5;ENST00000535561.5;ENST00000537657.5;ENST00000538183.7;ENST00000540491.1;ENST00000541573.5;ENST00000545162.5;ENST00000546087.5;ENST00000546260.5	3121.75	3022.75	3924.35	60.04	43.76
ENSG00000128463.13	ENST00000249209.8;ENST00000267750.9;ENST00000557879.1;ENST00000557941.1;ENST00000558102.1;ENST00000558205.5;ENST00000558810.1;ENST00000559078.5;ENST00000559421.1;ENST00000560911.5;ENST00000560947.1;ENST00000561246.1;ENST00000561372.1	768.54	669.54	869.05	60.03	43.75
ENSG00000056097.16	ENST00000265069.13;ENST00000502988.5;ENST00000505204.1;ENST00000505366.1;ENST00000507465.1;ENST00000510369.5;ENST00000514356.5	3572.23	3473.23	4507	60.01	43.74
ENSG00000067048.17	ENST00000336079.8;ENST00000360160.8;ENST00000440554.1;ENST00000454054.5;ENST00000463199.1;ENST00000469101.1;ENST00000472510.5;ENST00000493363.1;ENST00000495478.1	2284.42	2185.42	2835	59.99	43.72
ENSG00000132466.20	ENST00000330838.10;ENST00000358602.9;ENST00000509867.6;ENST00000510127.1;ENST00000513908.1;ENST00000514252.1;ENST00000558247.5;ENST00000559367.1;ENST00000560507.1;ENST00000561029.1	8065.32	7966.32	10324	59.93	43.68
ENSG00000160752.15	ENST00000356657.10;ENST00000368356.9;ENST00000447866.5;ENST00000461507.5;ENST00000465559.5;ENST00000467076.5;ENST00000468479.5;ENST00000470171.5;ENST00000471117.5;ENST00000474345.5;ENST00000477057.5;ENST00000487002.1;ENST00000489003.5;ENST00000489324.1;ENST00000490140.1;ENST00000491013.5;ENST00000492244.5;ENST00000492887.5;ENST00000495308.5;ENST00000611010.4;ENST00000612683.1	993.95	894.95	1159.94	59.94	43.68
ENSG00000138709.19	ENST00000326639.11;ENST00000394288.7;ENST00000432347.6;ENST00000503725.1;ENST00000506199.5;ENST00000507259.5;ENST00000507377.1;ENST00000508648.5;ENST00000508819.5;ENST00000512292.5;ENST00000648358.1;ENST00000649983.1;ENST00000650359.1	2001.25	1902.25	2464	59.9	43.66
ENSG00000168802.14	ENST00000398235.6;ENST00000448552.7;ENST00000518041.5;ENST00000519534.1;ENST00000522091.1;ENST00000522497.1;ENST00000523421.5;ENST00000567763.1	1029.6	930.6	1205.13	59.89	43.65
ENSG00000120963.12	ENST00000311212.9;ENST00000517844.5;ENST00000518071.5;ENST00000518336.5;ENST00000519103.1;ENST00000519744.5;ENST00000519882.5;ENST00000519916.1;ENST00000520347.5;ENST00000520454.1;ENST00000520498.1;ENST00000520984.5;ENST00000521272.5;ENST00000523146.1;ENST00000523922.1	753.57	654.57	846.98	59.84	43.61
ENSG00000136451.9	ENST00000258963.7;ENST00000581208.2;ENST00000583932.1;ENST00000584396.5	2791.09	2692.09	3477.99	59.75	43.54
ENSG00000182117.6	ENST00000328848.6;ENST00000557912.1	507	408	527	59.73	43.53
ENSG00000086205.18	ENST00000256999.7;ENST00000340334.11;ENST00000356696.7;ENST00000458311.6;ENST00000525629.1;ENST00000525826.5;ENST00000526226.1;ENST00000529117.1;ENST00000529646.5;ENST00000529648.1;ENST00000532018.1;ENST00000533034.1;ENST00000533510.5	1665.36	1566.36	2022.18	59.7	43.51
ENSG00000159720.13	ENST00000290949.8;ENST00000426604.7;ENST00000540149.5;ENST00000561658.5;ENST00000561852.5;ENST00000563064.5;ENST00000563305.1;ENST00000564191.5;ENST00000564615.5;ENST00000564788.1;ENST00000565835.5;ENST00000566322.6;ENST00000567170.5;ENST00000567694.5;ENST00000568101.5;ENST00000568298.1;ENST00000568620.5	1616.16	1517.16	1958	59.68	43.5
ENSG00000111846.20	ENST00000265012.5;ENST00000316170.9;ENST00000379597.7;ENST00000397423.7;ENST00000410107.5;ENST00000459872.1;ENST00000461400.1;ENST00000474518.1;ENST00000474983.5;ENST00000475577.5;ENST00000483204.2;ENST00000485764.1;ENST00000488742.5;ENST00000489225.5;ENST00000489819.5;ENST00000495262.7	2347.83	2248.83	2899	59.62	43.45
ENSG00000137942.18	ENST00000260506.12;ENST00000271234.13;ENST00000370253.6;ENST00000424449.2;ENST00000603526.1	4533.02	4434.02	5708	59.53	43.39
ENSG00000154059.11	ENST00000284202.9;ENST00000578221.1;ENST00000580035.1;ENST00000580706.1;ENST00000581278.1;ENST00000585067.5;ENST00000648078.1	1801.3	1702.3	2186	59.39	43.28
ENSG00000188243.14	ENST00000355801.4;ENST00000377612.8;ENST00000377615.7;ENST00000377619.9;ENST00000460675.5;ENST00000464050.5;ENST00000471682.1;ENST00000477377.1;ENST00000483290.5;ENST00000486516.5;ENST00000497707.5;ENST00000626103.1;ENST00000682242.1	479.02	380.02	488	59.39	43.28
ENSG00000113658.18	ENST00000506223.1;ENST00000507118.5;ENST00000507245.1;ENST00000507637.1;ENST00000509297.6;ENST00000509962.5;ENST00000511116.5;ENST00000513418.1;ENST00000514777.1;ENST00000515005.1;ENST00000545279.6;ENST00000545620.5	1588.13	1489.13	1909.5	59.3	43.22
ENSG00000146872.19	ENST00000326270.13;ENST00000343388.11;ENST00000346027.10;ENST00000577616.1;ENST00000578931.1;ENST00000579450.5;ENST00000580203.1;ENST00000580705.5;ENST00000581041.5;ENST00000581286.1;ENST00000582195.6;ENST00000582660.1;ENST00000582809.5;ENST00000583310.1;ENST00000583690.6;ENST00000583843.5;ENST00000584367.2;ENST00000682075.1;ENST00000682085.1;ENST00000682149.1;ENST00000682203.1;ENST00000682274.1;…	1469.01	1370.01	1755.13	59.25	43.18
ENSG00000204385.13	ENST00000229729.11;ENST00000375562.8;ENST00000414427.1;ENST00000462671.1;ENST00000465707.5;ENST00000475563.1;ENST00000479777.1;ENST00000487680.1;ENST00000544672.5	1690.61	1591.61	2039	59.25	43.18
ENSG00000158715.6	ENST00000367145.4;ENST00000460934.1	2584.99	2485.99	3184	59.23	43.17
ENSG00000173473.11	ENST00000254480.10;ENST00000425518.5;ENST00000454240.1;ENST00000462198.5;ENST00000483847.1;ENST00000485737.1;ENST00000485833.1;ENST00000492896.1	4050.37	3951.37	5058	59.2	43.14
ENSG00000062582.14	ENST00000317534.6;ENST00000414932.1;ENST00000418740.5;ENST00000467084.1;ENST00000483330.1	671.26	572.26	732	59.15	43.11
ENSG00000105583.11	ENST00000222190.9;ENST00000596731.7;ENST00000598732.1	619	520	664.48	59.1	43.07
ENSG00000145850.9	ENST00000274532.7;ENST00000406964.5;ENST00000407087.4	623.05	524.05	669	59.04	43.03
ENSG00000172845.18	ENST00000310015.12;ENST00000416195.1;ENST00000418194.7;ENST00000418620.1;ENST00000462904.1;ENST00000465379.1;ENST00000483084.1;ENST00000490182.1;ENST00000650743.1;ENST00000651846.1;ENST00000652005.2	2810.44	2711.44	3459	59	43
ENSG00000081913.14	ENST00000262719.10;ENST00000487409.1;ENST00000497351.5;ENST00000588452.5;ENST00000588953.1;ENST00000591106.1;ENST00000591386.1	1183.98	1084.98	1384	58.99	42.99
ENSG00000143398.20	ENST00000349792.9;ENST00000368888.9;ENST00000368890.8;ENST00000409426.5;ENST00000418435.1;ENST00000424999.1;ENST00000441902.6;ENST00000447555.5;ENST00000454769.2;ENST00000460157.5;ENST00000461816.5;ENST00000464105.1;ENST00000468772.5;ENST00000481713.1;ENST00000486048.2;ENST00000486866.1;ENST00000489625.1	1037.51	938.51	1196.43	58.96	42.97
ENSG00000167306.20	ENST00000285039.12;ENST00000324581.10;ENST00000585859.1;ENST00000586036.1;ENST00000587895.1;ENST00000589568.1;ENST00000592688.1	3649.73	3550.73	4526.46	58.95	42.97
ENSG00000168066.21	ENST00000227503.13;ENST00000334944.9;ENST00000377387.5;ENST00000377390.8;ENST00000377394.7;ENST00000413725.5;ENST00000413951.5;ENST00000432725.1;ENST00000433274.6;ENST00000443908.5;ENST00000448404.5;ENST00000463343.1;ENST00000472725.5;ENST00000477596.1;ENST00000482693.1;ENST00000486867.1;ENST00000486960.5;ENST00000489544.1;ENST00000496969.1;ENST00000633899.1;ENST00000681407.1	1392.58	1293.58	1647	58.88	42.91
ENSG00000187837.4	ENST00000343677.4	731	632	804	58.83	42.88
ENSG00000136021.19	ENST00000360820.7;ENST00000547202.1;ENST00000547735.1;ENST00000548392.5;ENST00000548871.1;ENST00000549486.1;ENST00000549687.5;ENST00000550067.1;ENST00000550251.2;ENST00000553148.1;ENST00000635101.1	2867.2	2768.2	3521	58.82	42.87
ENSG00000152904.11	ENST00000282841.9;ENST00000358966.6;ENST00000391855.2;ENST00000471812.5;ENST00000482013.1;ENST00000488594.5;ENST00000489692.1;ENST00000497327.1	1765.95	1666.95	2120.28	58.82	42.87
ENSG00000140990.15	ENST00000268668.11;ENST00000543683.6;ENST00000565031.1;ENST00000569148.1;ENST00000570172.1	659.64	560.64	713	58.81	42.86
ENSG00000122257.20	ENST00000319715.10;ENST00000348022.6;ENST00000381039.7;ENST00000452655.6;ENST00000562430.5;ENST00000562683.2;ENST00000564314.5;ENST00000564726.5;ENST00000567686.5;ENST00000568015.5;ENST00000568316.1;ENST00000570185.1;ENST00000613729.1;ENST00000646282.1	3140.25	3041.25	3866	58.79	42.84
ENSG00000229056.2	ENST00000430904.1;ENST00000433933.1;ENST00000605907.1	1086.32	987.32	1255	58.78	42.84
ENSG00000271889.1	ENST00000605902.1;ENST00000606876.1;ENST00000607743.1	354.68	255.68	325	58.78	42.84
ENSG00000109846.9	ENST00000227251.7;ENST00000524660.1;ENST00000525823.1;ENST00000526167.5;ENST00000526180.6;ENST00000527899.6;ENST00000527950.5;ENST00000528628.5;ENST00000528961.6;ENST00000529647.5;ENST00000531198.5;ENST00000533280.6;ENST00000533475.6;ENST00000533879.2;ENST00000533971.2;ENST00000616970.5;ENST00000650687.2;ENST00000651164.1;ENST00000651650.1;ENST00000652223.1;ENST00000652606.1	752.27	653.27	829.67	58.73	42.8
ENSG00000111647.13	ENST00000279907.12;ENST00000356828.7;ENST00000545232.6;ENST00000547428.1;ENST00000547504.1;ENST00000548045.5;ENST00000548712.5;ENST00000550544.5;ENST00000551973.5;ENST00000551980.1	1874.79	1775.79	2255	58.73	42.8
ENSG00000121766.16	ENST00000344147.10;ENST00000373714.5;ENST00000479629.5;ENST00000546109.5;ENST00000615916.4;ENST00000616393.4;ENST00000616859.4;ENST00000618216.4;ENST00000627541.1	1330.25	1231.25	1563.62	58.73	42.8
ENSG00000028528.15	ENST00000261889.9;ENST00000380285.7;ENST00000558040.5;ENST00000559061.5;ENST00000559339.1;ENST00000559389.1;ENST00000559401.1;ENST00000559844.6;ENST00000559961.1;ENST00000560260.5;ENST00000560829.5;ENST00000560861.1;ENST00000561026.5;ENST00000625244.2	3047.04	2948.04	3741	58.69	42.77
ENSG00000120509.11	ENST00000239666.9;ENST00000374454.1;ENST00000473667.5;ENST00000486461.1	965.17	866.17	1099	58.68	42.76
ENSG00000100883.13	ENST00000216774.11;ENST00000546080.6;ENST00000553544.1;ENST00000553923.2;ENST00000554803.5;ENST00000555317.5;ENST00000555535.1;ENST00000555557.5;ENST00000555746.6;ENST00000556380.3;ENST00000556445.1;ENST00000556992.1;ENST00000556994.5;ENST00000677561.1;ENST00000677621.1;ENST00000677647.1;ENST00000678274.1;ENST00000678477.1;ENST00000678519.1;ENST00000678627.1;ENST00000678836.1;ENST00000678963.1;EN…	1965.68	1866.68	2367	58.64	42.74
ENSG00000109270.13	ENST00000226522.8;ENST00000499666.7;ENST00000515100.1	1736.21	1637.21	2074	58.58	42.7
ENSG00000006125.18	ENST00000587805.1;ENST00000588093.1;ENST00000588116.1;ENST00000589774.5;ENST00000590432.5;ENST00000590538.5;ENST00000591561.5;ENST00000591610.5;ENST00000592167.5;ENST00000593014.3;ENST00000610402.5;ENST00000612035.4;ENST00000612116.5;ENST00000614600.4;ENST00000616681.4;ENST00000616784.4;ENST00000618940.4;ENST00000619183.1;ENST00000620039.4;ENST00000621668.4;ENST00000621914.4;ENST00000628168.1	5053.32	4954.32	6274.98	58.57	42.69
ENSG00000102531.16	ENST00000378383.5;ENST00000398316.7;ENST00000484074.5;ENST00000492622.6;ENST00000497644.1;ENST00000541916.5	5210.36	5111.36	6472	58.56	42.68
ENSG00000183527.12	ENST00000331573.8;ENST00000380900.2;ENST00000411828.5;ENST00000431628.1;ENST00000481921.5	838.94	739.94	937	58.56	42.68
ENSG00000105220.17	ENST00000356487.11;ENST00000415930.8;ENST00000586077.1;ENST00000586392.1;ENST00000586425.2;ENST00000587384.6;ENST00000587521.7;ENST00000588991.7;ENST00000589399.6;ENST00000589504.1;ENST00000589640.5;ENST00000589985.5;ENST00000590362.1;ENST00000590375.5;ENST00000591204.5;ENST00000592144.5;ENST00000592277.5;ENST00000642240.1;ENST00000643067.1;ENST00000646312.1;ENST00000647446.1	1788.23	1689.23	2138	58.53	42.66
ENSG00000169139.12	ENST00000517630.5;ENST00000518360.5;ENST00000520595.2;ENST00000520809.1;ENST00000521346.5;ENST00000521628.1;ENST00000523111.7;ENST00000523432.5	1489.56	1390.56	1760	58.53	42.66
ENSG00000144283.23	ENST00000389757.7;ENST00000389759.8;ENST00000411900.5;ENST00000421462.5;ENST00000426248.7;ENST00000452162.5;ENST00000457109.5;ENST00000462335.1;ENST00000479398.5;ENST00000480171.7;ENST00000481115.2;ENST00000483881.1;ENST00000486254.3;ENST00000492496.1;ENST00000494945.1;ENST00000495123.5;ENST00000629219.1	2779.31	2680.31	3392	58.53	42.65
ENSG00000165417.12	ENST00000298173.7;ENST00000434192.2;ENST00000553612.6;ENST00000556268.1	2107.68	2008.68	2539.76	58.47	42.61
ENSG00000234186.5	ENST00000505035.3	2240	2141	2705	58.43	42.58
ENSG00000261341.7	ENST00000562076.2;ENST00000563228.5;ENST00000636757.1	232	133	168	58.42	42.57
ENSG00000228793.3	ENST00000443445.2;ENST00000652961.1;ENST00000653557.1;ENST00000653626.1;ENST00000655328.1;ENST00000655990.1;ENST00000656112.1;ENST00000656179.1;ENST00000657929.1;ENST00000658658.1;ENST00000659072.1;ENST00000659450.1;ENST00000660471.1;ENST00000660734.1;ENST00000660793.1;ENST00000661016.1;ENST00000661070.2;ENST00000661196.1;ENST00000661957.1;ENST00000662672.1;ENST00000662974.1;ENST00000663773.1;ENS…	1720.93	1621.93	2048	58.39	42.56
ENSG00000162980.17	ENST00000295087.13;ENST00000428992.2;ENST00000446896.7;ENST00000458140.6;ENST00000487723.1;ENST00000487818.1;ENST00000495604.5	2933.24	2834.24	3577.31	58.37	42.54
ENSG00000188800.6	ENST00000372766.4;ENST00000468258.1	688.49	589.49	744	58.37	42.54
ENSG00000107341.5	ENST00000263228.4	4477	4378	5518	58.29	42.48
ENSG00000128487.19	ENST00000261503.9;ENST00000395522.6;ENST00000395525.7;ENST00000395527.9;ENST00000395529.7;ENST00000395530.6;ENST00000467722.3;ENST00000472876.5;ENST00000492188.1;ENST00000578321.2;ENST00000579688.2;ENST00000580934.2;ENST00000581399.6;ENST00000581973.7;ENST00000582063.1;ENST00000582226.5;ENST00000583463.6;ENST00000583482.7;ENST00000583528.6;ENST00000584527.1;ENST00000676570.1;ENST00000676737.1;ENS…	3316.17	3217.17	4054	58.28	42.47
ENSG00000198176.13	ENST00000375370.10;ENST00000408980.6;ENST00000453989.2;ENST00000464794.5;ENST00000465174.1;ENST00000475254.5;ENST00000494812.1;ENST00000544902.5	1930.31	1831.31	2307	58.26	42.46
ENSG00000168036.18	ENST00000349496.11;ENST00000396183.7;ENST00000396185.8;ENST00000405570.6;ENST00000426215.5;ENST00000431914.6;ENST00000433400.6;ENST00000441708.2;ENST00000450969.6;ENST00000453024.6;ENST00000465552.2;ENST00000471014.2;ENST00000482042.1;ENST00000485265.2;ENST00000488914.2;ENST00000642248.1;ENST00000642315.1;ENST00000642426.1;ENST00000642836.1;ENST00000642886.1;ENST00000642986.1;ENST00000642992.1;EN…	2990.33	2891.33	3641	58.24	42.44
ENSG00000115233.12	ENST00000409682.8;ENST00000437630.1;ENST00000477232.5;ENST00000478123.5;ENST00000492908.1	1568	1469	1848	58.18	42.4
ENSG00000198168.9	ENST00000354193.5;ENST00000525670.5;ENST00000529848.1;ENST00000530199.5;ENST00000533774.5	4254.49	4155.49	5228.05	58.18	42.4
ENSG00000267469.1	ENST00000592758.1	564	465	584.98	58.18	42.4
ENSG00000112297.18	ENST00000457437.1;ENST00000487681.1;ENST00000633556.3;ENST00000651520.1	10003.8	9904.82	12437.9	58.07	42.32
ENSG00000136044.12	ENST00000258530.8;ENST00000539978.6;ENST00000546731.1;ENST00000546768.1;ENST00000547439.5;ENST00000547790.1;ENST00000547809.5;ENST00000548425.1;ENST00000549056.1;ENST00000549573.5;ENST00000549974.5;ENST00000550648.1;ENST00000551662.5;ENST00000552945.1;ENST00000553097.5;ENST00000553109.1	2984.07	2885.07	3623	58.07	42.32
ENSG00000054267.22	ENST00000264183.9;ENST00000349213.7;ENST00000366603.6;ENST00000418304.1;ENST00000421364.5;ENST00000444620.2;ENST00000462969.1;ENST00000466653.1;ENST00000471257.5;ENST00000474401.1;ENST00000474953.5;ENST00000491632.5;ENST00000494543.1	2451.42	2352.42	2945.94	57.91	42.21
ENSG00000161547.17	ENST00000358156.6;ENST00000359995.10;ENST00000392485.2;ENST00000452355.7;ENST00000508921.7;ENST00000582449.5;ENST00000583836.1;ENST00000585202.5;ENST00000586778.1;ENST00000589919.1;ENST00000592676.1	1335.6	1236.6	1547.33	57.87	42.17
ENSG00000256843.1	ENST00000540596.1	141	42	52.53	57.84	42.16
ENSG00000164070.12	ENST00000296464.9;ENST00000505726.1;ENST00000508549.5;ENST00000508776.5;ENST00000515262.1	2743.23	2644.23	3305.83	57.82	42.14
ENSG00000054690.14	ENST00000329153.10;ENST00000557971.5;ENST00000558214.1;ENST00000558296.1;ENST00000558366.5;ENST00000558386.5;ENST00000558981.5;ENST00000559168.1;ENST00000559766.1;ENST00000559832.1;ENST00000559981.1;ENST00000560100.1;ENST00000561057.1;ENST00000561135.1;ENST00000561370.5;ENST00000561456.5	2543.43	2444.43	3052.63	57.75	42.09
ENSG00000079841.19	ENST00000264839.11;ENST00000370419.6;ENST00000370420.8;ENST00000401910.7;ENST00000414192.2;ENST00000425662.6;ENST00000431478.2;ENST00000453976.6;ENST00000463023.6;ENST00000491071.6;ENST00000517433.5;ENST00000517827.5;ENST00000517960.5;ENST00000518273.5;ENST00000520567.5;ENST00000521978.6;ENST00000522211.5;ENST00000522291.5;ENST00000523963.5;ENST00000524197.1	2379.82	2280.82	2848	57.75	42.08
ENSG00000074800.16	ENST00000234590.10;ENST00000414948.1;ENST00000464920.2;ENST00000486051.5;ENST00000489867.2;ENST00000492343.2;ENST00000497492.1;ENST00000643438.1;ENST00000645600.1;ENST00000645609.1;ENST00000646156.1;ENST00000646370.2;ENST00000646660.1;ENST00000646680.1;ENST00000646906.1;ENST00000647408.1	1306.13	1207.13	1506.65	57.72	42.07
ENSG00000221914.11	ENST00000315985.7;ENST00000380737.8;ENST00000517754.1;ENST00000518208.1;ENST00000518215.5;ENST00000518254.5;ENST00000518397.5;ENST00000518890.5;ENST00000519439.5;ENST00000519636.5;ENST00000520329.5;ENST00000521095.5;ENST00000521484.5;ENST00000521557.5;ENST00000522150.5;ENST00000522482.5;ENST00000522535.5;ENST00000523473.5;ENST00000523925.5;ENST00000523964.5;ENST00000524099.5;ENST00000524169.5;ENS…	1931.02	1832.02	2282	57.61	41.98
ENSG00000136636.13	ENST00000259154.9;ENST00000448333.1;ENST00000452413.1;ENST00000465650.1;ENST00000495537.1	3327.27	3228.27	4019	57.57	41.96
ENSG00000105401.9	ENST00000222005.7;ENST00000588498.1;ENST00000588869.1;ENST00000589331.1;ENST00000589625.5;ENST00000589629.5;ENST00000589755.5;ENST00000590632.1;ENST00000591248.5;ENST00000593124.1	1195.57	1096.57	1365	57.57	41.95
ENSG00000104375.17	ENST00000419617.7;ENST00000424861.6;ENST00000517832.1;ENST00000518165.5;ENST00000518582.5;ENST00000518627.5;ENST00000518704.1;ENST00000519420.1;ENST00000520053.1;ENST00000520440.1;ENST00000520653.1;ENST00000521649.5;ENST00000521768.5;ENST00000522924.1;ENST00000523159.5;ENST00000523567.1;ENST00000523601.5;ENST00000523960.1;ENST00000617590.1;ENST00000649151.1	1247.98	1148.98	1429.91	57.55	41.94
ENSG00000127616.20	ENST00000344626.10;ENST00000429416.8;ENST00000444061.8;ENST00000538456.4;ENST00000541122.6;ENST00000585799.5;ENST00000586122.5;ENST00000586892.1;ENST00000586921.1;ENST00000586985.2;ENST00000587988.5;ENST00000589677.5;ENST00000590574.6;ENST00000591545.6;ENST00000591595.5;ENST00000592158.2;ENST00000592604.6;ENST00000642350.1;ENST00000642508.1;ENST00000642628.1;ENST00000642726.1;ENST00000643208.1;EN…	1748.86	1649.86	2052	57.52	41.92
ENSG00000125149.12	ENST00000219139.8;ENST00000561683.1;ENST00000563853.6;ENST00000565900.1;ENST00000566026.1;ENST00000567162.2;ENST00000569277.1;ENST00000569600.5;ENST00000569626.1;ENST00000569683.5;ENST00000569914.5	1164.06	1065.06	1324.07	57.49	41.9
ENSG00000172671.20	ENST00000335258.8;ENST00000344646.10;ENST00000374366.7;ENST00000374370.1;ENST00000374371.6;ENST00000465407.5;ENST00000484333.1;ENST00000495747.5;ENST00000497028.5	1853.48	1754.48	2181	57.49	41.9
ENSG00000090061.17	ENST00000389879.9;ENST00000553636.1;ENST00000553865.1;ENST00000555049.5;ENST00000555842.1;ENST00000555942.1;ENST00000556641.5;ENST00000557165.5;ENST00000557441.5	1968.69	1869.69	2323.51	57.47	41.88
ENSG00000126756.12	ENST00000333119.7;ENST00000335890.3;ENST00000376964.3;ENST00000460840.5;ENST00000485641.5	578.27	479.27	594.5	57.36	41.81
ENSG00000133678.14	ENST00000372273.7;ENST00000372274.5;ENST00000372275.5;ENST00000372277.7;ENST00000372281.8;ENST00000450179.1;ENST00000463029.5;ENST00000463209.1;ENST00000467529.5;ENST00000472622.5;ENST00000476173.5;ENST00000483732.5;ENST00000613758.4	1226.68	1127.68	1399	57.37	41.81
ENSG00000138641.18	ENST00000264345.7;ENST00000402738.6;ENST00000407637.5;ENST00000422770.5;ENST00000426683.5;ENST00000431413.5;ENST00000452979.5;ENST00000470815.1;ENST00000504994.1	2660.66	2561.66	3177.23	57.36	41.8
ENSG00000068745.15	ENST00000328631.10;ENST00000340879.8;ENST00000412795.5;ENST00000412850.5;ENST00000413298.5;ENST00000413654.5;ENST00000416707.1;ENST00000417896.1;ENST00000424035.1;ENST00000431721.6;ENST00000432678.6;ENST00000433104.2;ENST00000434860.1;ENST00000436134.5;ENST00000437427.5;ENST00000440424.5;ENST00000443853.5;ENST00000443964.1;ENST00000446860.5;ENST00000449563.5;ENST00000449610.5;ENST00000450045.5;EN…	858.16	759.16	941	57.32	41.78
ENSG00000132122.12	ENST00000371841.1;ENST00000371843.7;ENST00000371847.8;ENST00000396199.7;ENST00000463938.5;ENST00000465990.5;ENST00000471975.2;ENST00000487543.2;ENST00000487629.1;ENST00000490850.1;ENST00000603831.5	1608.29	1509.29	1871	57.33	41.78
ENSG00000140105.18	ENST00000344102.9;ENST00000355338.6;ENST00000358655.8;ENST00000392882.7;ENST00000553395.5;ENST00000553413.5;ENST00000553524.5;ENST00000553545.5;ENST00000553581.1;ENST00000553769.6;ENST00000553808.5;ENST00000553934.1;ENST00000554084.5;ENST00000554331.5;ENST00000554509.5;ENST00000554601.1;ENST00000554605.5;ENST00000554772.5;ENST00000554820.5;ENST00000554950.1;ENST00000555031.5;ENST00000555063.5;ENS…	1535.75	1436.75	1781	57.33	41.78
ENSG00000170777.11	ENST00000314556.4;ENST00000344545.6;ENST00000381428.1	1528.67	1429.67	1772	57.32	41.77
ENSG00000140575.13	ENST00000268182.10;ENST00000558003.1;ENST00000558491.1;ENST00000558957.1;ENST00000559031.1;ENST00000559674.1;ENST00000559682.1;ENST00000559809.2;ENST00000560020.1;ENST00000560218.1;ENST00000560373.1;ENST00000560418.1;ENST00000560733.1;ENST00000560738.1;ENST00000561086.1;ENST00000561132.5;ENST00000561461.5;ENST00000633485.1	4655.52	4556.52	5646	57.3	41.76
ENSG00000167548.18	ENST00000301067.12;ENST00000549743.1;ENST00000550356.1;ENST00000552391.2;ENST00000650290.2;ENST00000681974.1;ENST00000682693.1;ENST00000682886.1;ENST00000683043.1;ENST00000683543.2;ENST00000683863.1;ENST00000684428.1;ENST00000684755.1;ENST00000685024.1;ENST00000685166.1;ENST00000685554.1;ENST00000685979.1;ENST00000685982.1;ENST00000686151.1;ENST00000686564.1;ENST00000686968.1;ENST00000687201.1;EN…	2236.93	2137.93	2643.89	57.19	41.68
ENSG00000102316.17	ENST00000218439.8;ENST00000347546.8;ENST00000375053.6;ENST00000375058.5;ENST00000375060.5;ENST00000375068.6;ENST00000396224.1;ENST00000463787.5;ENST00000485483.1;ENST00000487463.1;ENST00000487482.5;ENST00000497484.1;ENST00000627068.2	1885.51	1786.51	2208	57.16	41.66
ENSG00000152931.9	ENST00000504876.2;ENST00000506884.2;ENST00000515734.2;ENST00000661844.1;ENST00000663388.1;ENST00000664492.1;ENST00000667192.1;ENST00000673670.1;ENST00000673825.1;ENST00000674007.1;ENST00000674024.1;ENST00000674053.1	2830.37	2731.37	3375.8	57.16	41.66
ENSG00000108468.15	ENST00000225603.9;ENST00000393408.7;ENST00000402583.5;ENST00000444685.1;ENST00000495350.5;ENST00000581003.5	2019.16	1920.16	2373	57.15	41.65
ENSG00000197451.12	ENST00000355836.9;ENST00000358344.8;ENST00000504796.1;ENST00000504898.5;ENST00000506259.5;ENST00000506339.5;ENST00000514633.5;ENST00000515193.5	1738.11	1639.11	2025.66	57.15	41.65
ENSG00000138138.14	ENST00000308448.11;ENST00000328142.3;ENST00000495903.1;ENST00000680024.1;ENST00000680388.1;ENST00000681308.1;ENST00000681602.1;ENST00000681629.1	1257.01	1158.01	1428	57.03	41.56
ENSG00000165698.16	ENST00000350499.6;ENST00000356311.10;ENST00000372136.7	975.7	876.7	1081	57.02	41.56
ENSG00000115762.17	ENST00000234115.10;ENST00000403716.5;ENST00000404460.5;ENST00000409158.5;ENST00000409279.1;ENST00000409612.5;ENST00000438882.6;ENST00000439822.6;ENST00000482225.1;ENST00000487980.5;ENST00000628582.2;ENST00000693505.1	3648.18	3549.18	4375	57.01	41.55
ENSG00000166037.11	ENST00000325486.9;ENST00000325542.10;ENST00000535224.1;ENST00000535497.1;ENST00000536587.5;ENST00000537093.5;ENST00000537677.5;ENST00000538095.1;ENST00000538158.1;ENST00000538658.5;ENST00000539855.5;ENST00000540830.5;ENST00000541150.5;ENST00000541365.5;ENST00000541768.1;ENST00000544522.5	1602.71	1503.71	1853.76	57.01	41.55
ENSG00000275066.5	ENST00000611910.4;ENST00000612223.5;ENST00000612641.1;ENST00000612770.1;ENST00000614000.4;ENST00000614196.1;ENST00000614941.4;ENST00000616179.4;ENST00000618829.4;ENST00000619541.4;ENST00000619914.1;ENST00000619976.1;ENST00000620424.1;ENST00000621136.4;ENST00000621605.1;ENST00000622045.4	2149.43	2050.43	2524	56.93	41.49
ENSG00000060762.19	ENST00000341756.10;ENST00000360961.11;ENST00000366868.5;ENST00000475708.1;ENST00000487218.5;ENST00000621630.1;ENST00000621685.4	826.27	727.27	895	56.91	41.48
ENSG00000065882.17	ENST00000261439.9;ENST00000401554.5;ENST00000402522.1;ENST00000405444.3;ENST00000406664.5;ENST00000407365.5;ENST00000421339.3;ENST00000443855.5;ENST00000446803.6;ENST00000469803.1;ENST00000475531.1;ENST00000491553.1;ENST00000492180.1;ENST00000508802.5;ENST00000509761.1;ENST00000510573.6;ENST00000511238.5;ENST00000513936.6	1779.15	1680.15	2068	56.92	41.48
ENSG00000188186.11	ENST00000341942.10;ENST00000441173.1;ENST00000460732.5;ENST00000466498.2;ENST00000468582.5;ENST00000473459.5;ENST00000474141.5;ENST00000474831.5;ENST00000488241.5;ENST00000488338.2;ENST00000490633.1;ENST00000494136.1	553.65	454.65	559.57	56.92	41.48
ENSG00000106261.17	ENST00000324306.11;ENST00000426572.5;ENST00000432317.1;ENST00000482979.5;ENST00000535170.5;ENST00000620510.1	5907.69	5808.69	7147	56.9	41.47
ENSG00000205937.12	ENST00000301730.12;ENST00000320225.10;ENST00000397086.6;ENST00000561518.5;ENST00000561718.5;ENST00000562205.1;ENST00000562690.5;ENST00000563857.1;ENST00000564311.5;ENST00000564601.5;ENST00000564764.5;ENST00000564822.1;ENST00000565243.2;ENST00000565333.5;ENST00000565589.5;ENST00000565678.5;ENST00000565870.5;ENST00000566180.5;ENST00000566397.5;ENST00000566458.5;ENST00000566783.1;ENST00000567147.5;E…	1237.23	1138.23	1399.62	56.87	41.44
ENSG00000123124.14	ENST00000265428.4;ENST00000517970.6;ENST00000518683.5;ENST00000520374.5;ENST00000520453.5;ENST00000520521.1;ENST00000520798.5;ENST00000521079.1;ENST00000521997.5;ENST00000523863.5;ENST00000524036.1	2818.7	2719.7	3339.93	56.79	41.39
ENSG00000169894.18	ENST00000379458.9;ENST00000414964.5;ENST00000483366.5;ENST00000614399.1	1204.5	1105.5	1357.74	56.8	41.39
ENSG00000140740.11	ENST00000268379.9;ENST00000561553.5;ENST00000561798.1;ENST00000563711.5;ENST00000563898.5;ENST00000564095.5;ENST00000565331.5;ENST00000565464.5;ENST00000567597.1;ENST00000567757.1;ENST00000567810.1;ENST00000618892.1;ENST00000630839.2	1843.67	1744.67	2142	56.78	41.38
ENSG00000267855.6	ENST00000301457.3;ENST00000593729.5;ENST00000595856.5;ENST00000601101.5;ENST00000601258.1;ENST00000602059.1	577.59	478.59	587.55	56.78	41.38
ENSG00000106723.17	ENST00000375859.4;ENST00000462844.5;ENST00000469017.6;ENST00000483785.1;ENST00000485565.6;ENST00000485804.5	2779.6	2680.6	3290	56.76	41.37
ENSG00000132676.16	ENST00000343043.7;ENST00000368336.10;ENST00000421487.6;ENST00000461479.1;ENST00000462002.5;ENST00000462978.1;ENST00000463295.1;ENST00000463575.5;ENST00000465375.5;ENST00000466384.5;ENST00000470830.5;ENST00000471214.5;ENST00000471523.1;ENST00000471642.6;ENST00000475056.5;ENST00000476444.1;ENST00000477394.5;ENST00000479076.1;ENST00000479151.5;ENST00000490249.5;ENST00000491777.2;ENST00000496863.5;EN…	1284.29	1185.29	1454.24	56.74	41.35
ENSG00000117632.23	ENST00000357865.6;ENST00000374291.5;ENST00000399728.5;ENST00000426559.6;ENST00000446334.1;ENST00000455785.7;ENST00000465604.1;ENST00000485226.1;ENST00000513116.1	838.21	739.21	906	56.68	41.31
ENSG00000137038.8	ENST00000358227.5;ENST00000469050.1;ENST00000484082.1	976.92	877.92	1076	56.68	41.31
ENSG00000115355.18	ENST00000263630.13;ENST00000336838.10;ENST00000412148.6;ENST00000413716.7;ENST00000426576.6;ENST00000430086.1;ENST00000436346.7;ENST00000444458.5;ENST00000456975.1;ENST00000468534.2;ENST00000471947.2;ENST00000474059.2;ENST00000476903.1;ENST00000642200.1;ENST00000642266.1;ENST00000642328.1;ENST00000642514.1;ENST00000642563.1;ENST00000642784.1;ENST00000642890.1;ENST00000643103.1;ENST00000643205.1;E…	3441.34	3342.34	4095.75	56.67	41.3
ENSG00000198721.13	ENST00000361538.6;ENST00000380118.8;ENST00000380120.6;ENST00000380125.6;ENST00000464057.5;ENST00000464583.5;ENST00000465828.5;ENST00000478266.6;ENST00000489086.1;ENST00000495548.1;ENST00000496241.6	845.41	746.41	913.87	56.62	41.27
ENSG00000144566.11	ENST00000273047.9;ENST00000412966.5;ENST00000422242.1;ENST00000443878.1;ENST00000446547.5;ENST00000469122.5;ENST00000473608.1;ENST00000476544.1	1616.55	1517.55	1855	56.53	41.2
[truncated: 60,025 more rows]
